# Supplementary material for: Localization of EccA3 at the growing pole in Mycobacterium smegmatis
Source: BMC Microbiol. 2022 May 19;22:140. doi: 10.1186/s12866-022-02554-6 (PMC9118679; doi:10.1186/s12866-022-02554-6)
Supplement: Supplementary file 1 — Additional file 1: Table S1. Bacterial Strains. Table S2. Plasmids. Table S3. Primers. Table S4. Number of fluorescent foci at least 0.5 μm the from mid-cell of M. smegmatis. Table S5. High and Low confidence proteins. Table S6. Fold change of low confidence proteins. Table S7. Identifying characteristics of high and low confidence proteins. Table S8. Unique peptides of identified high and low confidence proteins. Table S9. Gene Ontology erichments of identified proteins. [file 12866_2022_2554_MOESM1_ESM.xlsx]

## Sheet: Table S1
Table S1. Bacterial Strains
Species	Strain	Description	Purpose	Source/Reference
Escherichia coli	XL-1 Blue	endA1 gyrA96(nalR) thi-1 recA1 relA1 lac glnV44 F'[ ::Tn10 proAB+ lacIq Δ(lacZ)M15] hsdR17(rK- mK+)	cloning	Stratagene
Mycolicibacterium smegmatis	mc2155 (WTMS)	ept-1 derviative of ATCC 607	expression	Snapper et al., 1990
Mycolicibacterium smegmatis	mc2155 ΔESX-3MS	ept-1 derviative of ATCC 607; ΔESX-3	expression	Loots et al., 2013

## Sheet: Table S2
Table S2. Plasmids
Plasmid	Description	Size (bp)	Purpose	Strain	Source/Reference
CloneJet	E. coli blunt or sticky end cloning vector, AmpR, eco417R, multiple cloning site (MCS), rep (pMB1)	2974	Commercial cloning vector	N/A	Fermentas
CloneJet_0615	E. coli blunt or sticky end cloning vector containing M. smegmatis MSMEG_0615, AmpR, eco417R, multiple cloning site (MCS), rep (pMB1)	4840	Commercial cloning vector with MSMEG_0615 insert	E. coli::CloneJet_0615	This study
pDMNI	M. smegmatis expression vector, KanR, GFP, oriE, oriM	5090	Constitutive GFP expression plasmid	WTMS::pDMNI ΔESX-3MS::pDMNI	Kind gift from Ros Chapman, UCT
pDMNI0615	M. smegmatis expression vector containing M. smegmatis MSMEG_0615, KanR, GFP, oriE, oriM	6915	Constitutive MSMEG_0615-GFP expression plasmid	WTMS::pDMNI0615 ΔESX-3MS::pDMNI0615	This study
pNFLAG	Mycobacterial expression vector containing a N-terminal FLAG-tag, 8 x Glycine linker, pmyc1tetO promoter, HygR	5600	Conditional FLAG-tag expressing plasmid	WTMS::pNFLAG::pTEK-4S-0X	Guo et al. 2007
pNFLAG0615	Mycobacterial expression vector containing M. smegmatis MSMEG_0615, N-terminal FLAG-tag with a 8 x Glycine linker, pmyc1tetO promoter, HygR	7427	Conditional FLAG-MSMEG_6015 expressing plasmid	WTMS::pNFLAG0615::pTEK-4S-0X	Kriel et al. 2020
pTEK-4S-0X	M. smegmatis expression vector containing revTetR, psmyc promoter, KanR	6466	Repression of pNFLAG and pNFLAG0615 expression in the presence of anhydrotetracycline	WTMS::pNFLAG::pTEK-4S-0X WTMS::pNFLAG0615::pTEK-4S-0X	Guo et al. 2007

## Sheet: Table S3
Table S3. Primers
Primer name	Sequence 5' - 3'	Purpose	Product size (bp)	Restriction sites
MSMEG_0615 f	CAATTGTGACACTTGAGGAGGAGAGCAAAATTCTCATGGGAAGTGACACGCTTGC	Amplification of full length EccA3	1866	MfeI
MSMEG_0615 r	AAGCTTTTGCCGGCACCGACAGTC	Amplification of full length EccA3	1866	HindIII
pDMNI f	GGGTGGGCGAGTTTGTCCTG	Sequencing of EccA3	N/A	N/A
pDMNI r	CCAGTAGTGCAAATAAATTTAAGGG	Sequencing of EccA3	N/A	N/A
Underlined - Mycobacterial ribosome binding site within the primers are indicated by underlined regions.

## Sheet: Table S4
Table S4. Number of fluorescent foci at least 0.5 µm the from mid-cell of M. smegmatis
	GFP+ cells at least 0.5 µm from mid-cell		1 foci		2 foci		≥3 foci
	Cell count	% of population	Cell count	% of population	Cell count	% of population	Cell count	% of population
WTMS	0	0	0	0	0	0	0	0
WTMS::pDMNI	3064	11.5	1725	56.3	1017	33.2	239	7.8
WTMS::pDMNI0615.1	3480	67	2249	64.6	894	25.7	229	6.6
WTMS::pDMNI0615.2	7829	74	5009	64	2116	27	508	6.5
WTMS::pDMNI0615.3	5226	66.3	3688	70.6	1147	22	270	5.2
ΔESX-3MS	0	0	0	0	0	0	0	0
ΔESX-3MS::pDMNI	1693	9.7	695	41.1	571	33.7	251	14.8
ΔESX-3MS::pDMNI0615.1	7936	78.3	5025	63.3	2238	28.2	473	6
ΔESX-3MS::pDMNI0615.2	3353	68.7	2014	60.1	1056	31.5	226	6.7
ΔESX-3MS::pDMNI0615.3	5008	72.7	3142	62.7	1432	28.6	310	6.2

## Sheet: Table S5
Table S5. High and Low confidence proteins
Uniprot Annotation	MSMEG Annotation	RV homologue	Gene Name	Protein Names	Gene Ontology
High Confidence Proteins
A0QNE0	MSMEG_0005	Rv0005	gyrB	DNA gyrase subunit B	ATP binding; chromosome; cytoplasm; DNA binding; DNA-dependent DNA replication; DNA topoisomerase type II (ATP-hydrolyzing) activity; DNA topological change; magnesium ion binding
A0QNF5	MSMEG_0023	Rv0008c	cwsA	Cell wall synthesis protein CwsA	cell cycle; cell division; cell wall biogenesis; integral component of plasma membrane; protein localization; regulation of cell shape
A0QNF6	MSMEG_0024	Rv0009	ppiA	Peptidyl-prolyl cis-trans isomerase	peptidyl-prolyl cis-trans isomerase activity; protein folding
A0QNI9	MSMEG_0059	Rv3868	eccA1	ATPase, AAA family protein	ATP binding
A0QNJ7	MSMEG_0067	Rv3876	espI	Uncharacterized protein
A0QNZ3	MSMEG_0216			3-hydroxyacyl-CoA dehydrogenase	oxidoreductase activity
A0QNZ7	MSMEG_0220	Rv0183		Monoglyceride lipase	acylglycerol lipase activity
A0QP06	MSMEG_0229	Rv0189c	ilvD	Dihydroxy-acid dehydratase	4 iron, 4 sulfur cluster binding; dihydroxy-acid dehydratase activity; isoleucine biosynthetic process; metal ion binding; valine biosynthetic process
A0QP15	MSMEG_0238			CoA binding domain protein	cofactor binding
A0QP32	MSMEG_0255	Rv0211	pckG	Phosphoenolpyruvate carboxykinase [GTP] (PEP carboxykinase)	cytoplasm; gluconeogenesis; GTP binding; manganese ion binding; phosphoenolpyruvate carboxykinase (GTP) activity
A0QPE7	MSMEG_0372	Rv0242c	fabG4	3-oxoacyl-acyl-carrier protein reductase FabG4	3-oxoacyl-[acyl-carrier-protein] reductase (NADPH) activity
A0QPG1	MSMEG_0386			NAD dependent epimerase/dehydratase family protein	catalytic activity; coenzyme binding
A0QPH5	MSMEG_0400			Peptide synthetase	catalytic activity
A0QPH6	MSMEG_0401			Putative non-ribosomal peptide synthase
A0QPJ0	MSMEG_0415	Rv0245		Flavin reductase-like, FMN-binding protein	FMN binding; riboflavin reductase (NADPH) activity
A0QPP0	MSMEG_0464			Hydroxymethylpyrimidine/phosphomethylpyrimidine kinase	ATP binding; phosphomethylpyrimidine kinase activity
A0QPV3	MSMEG_0530			Short-chain dehydrogenase/reductase SDR	oxidoreductase activity
A0QQA8	MSMEG_0688	Rv0337c		Aspartate aminotransferase	biosynthetic process; pyridoxal phosphate binding; transaminase activity
A0QQF0	MSMEG_0732	Rv0384c	clpB	Chaperone protein ClpB	ATP binding; cytoplasm; protein processing; response to heat
A0QQH2	MSMEG_0754	Rv0360c		Uncharacterized protein
A0QQK8	MSMEG_0791	Rv0415	thiO	Glycine oxidase ThiO	flavin adenine dinucleotide binding; glycine oxidase activity
A0QQN1	MSMEG_0814			Membrane protein
A0QQP0	MSMEG_0824	Rv0421c		Uncharacterized protein
A0QQP1	MSMEG_0825	Rv0422c	thiD	Phosphomethylpyrimidine kinase	ATP binding; phosphomethylpyrimidine kinase activity; thiamine biosynthetic process
A0QQP2	MSMEG_0826	Rv0423c	thiC	Thiamine biosynthesis protein ThiC	4 iron, 4 sulfur cluster binding; lyase activity; thiamine biosynthetic process; thiamine diphosphate biosynthetic process; zinc ion binding
A0QQU2	MSMEG_0876			Short-chain dehydrogenase/reductase SDR	oxidoreductase activity
A0QQW8	MSMEG_0903	Rv0462	lpdA	Dihydrolipoyl dehydrogenase	cell redox homeostasis; dihydrolipoyl dehydrogenase activity; flavin adenine dinucleotide binding
A0QQX4	MSMEG_0909	Rv0466		Acyl-ACP thioesterase superfamily protein	fatty acid biosynthetic process; thiolester hydrolase activity
A0QQX6	MSMEG_0911	Rv0467	aceA	Isocitrate lyase	carboxylic acid metabolic process; isocitrate lyase activity
A0QQX7	MSMEG_0912	Rv0468	fadB2	3-hydroxybutyryl-CoA dehydrogenase	3-hydroxyacyl-CoA dehydrogenase activity; 3-hydroxybutyryl-CoA dehydrogenase activity; fatty acid metabolic process; NAD+ binding
A0QQX8	MSMEG_0913	Rv0469	umaA	Methoxy mycolic acid synthase 1	cyclopropane-fatty-acyl-phospholipid synthase activity; lipid biosynthetic process
A0QRA5	MSMEG_1046; MSMEG_2326			ABC transporter ATP-binding protein	ATPase activity; ATP binding
A0QRA6	MSMEG_1047; MSMEG_2327			Nudix hydrolase	hydrolase activity
A0QRA8	MSMEG_1049; MSMEG_2329			Methyltransferase type 11	methyltransferase activity
A0QRU5	MSMEG_1242		iscS	Cysteine desulfurase IscS	cysteine desulfurase activity; lyase activity; pyridoxal phosphate binding; transaminase activity
A0QS40	MSMEG_1340	Rv0635		UPF0336 protein MSMEG_1340
A0QS41	MSMEG_1341	Rv0636		MaoC family protein
A0QS45	MSMEG_1346	Rv0640	rplK	50S ribosomal protein L11	large ribosomal subunit rRNA binding; ribosome; structural constituent of ribosome; translation
A0QS49	MSMEG_1350		cmaA1	Mycolic acid synthase UmaA	cyclopropane-fatty-acyl-phospholipid synthase activity; lipid biosynthetic process
A0QS62	MSMEG_1364	Rv0651	rplJ	50S ribosomal protein L10	large ribosomal subunit rRNA binding; ribosome; ribosome biogenesis; structural constituent of ribosome; translation
A0QS66	MSMEG_1368	Rv0668	rpoC	DNA-directed RNA polymerase subunit beta'	DNA binding; DNA-directed RNA polymerase activity; transcription, DNA-templated
A0QS81	MSMEG_1383	Rv0670	nfo	Endonuclease IV	deoxyribonuclease IV (phage-T4-induced) activity; DNA binding; DNA repair; zinc ion binding
A0QS96	MSMEG_1398	Rv0682	rpsL	30S ribosomal protein S12	rRNA binding; small ribosomal subunit; structural constituent of ribosome; translation; tRNA binding
A0QSB1	MSMEG_1416	Rv0688		FAD-dependent pyridine nucleotide-disulfide oxidoreductase	cell redox homeostasis; ferredoxin-NAD+ reductase activity; flavin adenine dinucleotide binding
A0QSF9	MSMEG_1465	Rv0714	rplN	50S ribosomal protein L14	large ribosomal subunit; rRNA binding; structural constituent of ribosome; translation
A0QSG1	MSMEG_1467	Rv0716	rplE	50S ribosomal protein L5	ribosome; rRNA binding; structural constituent of ribosome; translation; tRNA binding
A0QSG2	MSMEG_1468	Rv0717	rpsZ	30S ribosomal protein S14 type Z	ribosome; rRNA binding; structural constituent of ribosome; translation; zinc ion binding
A0QSG5	MSMEG_1471	Rv0720	rplR	50S ribosomal protein L18	ribosome; rRNA binding; structural constituent of ribosome; translation
A0QSG8	MSMEG_1474	Rv0723	rplO	50S ribosomal protein L15	large ribosomal subunit; rRNA binding; structural constituent of ribosome; translation
A0QSK9	MSMEG_1515			Histidine kinase	ATP binding; kinase activity
A0QSL0	MSMEG_1516			Thioredoxin reductase	oxidoreductase activity; phosphorelay signal transduction system
A0QSL6	MSMEG_1522	Rv3459c	rpsK	30S ribosomal protein S11	ribosome; rRNA binding; structural constituent of ribosome; translation
A0QSQ1	MSMEG_1559	Rv3441c	glmM	Phosphoglucosamine mutase	carbohydrate metabolic process; magnesium ion binding; phosphoglucosamine mutase activity
A0QSU3	MSMEG_1602	Rv3411c	guaB	Inosine-5'-monophosphate dehydrogenase	adenyl nucleotide binding; GMP biosynthetic process; IMP dehydrogenase activity; metal ion binding
A0QSV0	MSMEG_1610	Rv3396c	guaA	GMP synthase	ATP binding; glutamine metabolic process; GMP biosynthetic process; GMP synthase (glutamine-hydrolyzing) activity; pyrophosphatase activity
A0QT07	MSMEG_1669	Rv3319	sdhB	Succinate dehydrogenase iron-sulfur protein subunit SdhB	electron carrier activity; iron-sulfur cluster binding; succinate dehydrogenase activity; tricarboxylic acid cycle
A0QT08	MSMEG_1670	Rv3318	sdhA	Succinate dehydrogenase flavoprotein subunit	electron transport chain; flavin adenine dinucleotide binding; succinate dehydrogenase activity; tricarboxylic acid cycle
A0QTF4	MSMEG_1821	Rv3274c	fadE25	Putative acyl-CoA dehydrogenase fadE25	acyl-CoA dehydrogenase activity; butyryl-CoA dehydrogenase activity; flavin adenine dinucleotide binding
A0QTG6	MSMEG_1834	Rv3257c	manB	ManB protein (Phosphomannomutase PmmA)	carbohydrate metabolic process; phosphoglucomutase activity; phosphomannomutase activity
A0QTK2	MSMEG_1874	Rv3246c	mtrA	DNA-binding response regulator MtrA	cytoplasm; DNA binding; phosphorelay signal transduction system; regulation of transcription, DNA-templated; transcription, DNA-templated
A0QTR5	MSMEG_1937	Rv3116;Rv3206c		Molybdopterin biosynthesis protein MoeB	catalytic activity
A0QTS0	MSMEG_1943	Rv3201c		DNA helicase	ATP binding; ATP-dependent DNA helicase activity; DNA binding; DNA repair; exonuclease activity
A0QU00	MSMEG_2026			Short-chain dehydrogenase/reductase SDR	oxidoreductase activity
A0QU18	MSMEG_2045			Monoxygenase	monooxygenase activity; oxidoreductase activity, acting on paired donors, with incorporation or reduction of molecular oxygen
A0QU54	MSMEG_2081	Rv3139		Putative acyl-CoA dehydrogenase	acyl-CoA dehydrogenase activity; flavin adenine dinucleotide binding
A0QU58	MSMEG_2086	Rv3105c	prfB	Peptide chain release factor 2 (RF-2)	cytoplasm; translation release factor activity, codon specific
A0QU61	MSMEG_2089	Rv3102c	ftsE	Cell division ATP-binding protein FtsE	ATPase activity; ATP binding; cell division
A0QUX1	MSMEG_2367	Rv3009c	gatB	Aspartyl/glutamyl-tRNA(Asn/Gln) amidotransferase subunit B	ATP binding; carbon-nitrogen ligase activity, with glutamine as amido-N-donor; translation
A0QUX6	MSMEG_2372	Rv3003c	ilvB	Acetolactate synthase	acetolactate synthase activity; flavin adenine dinucleotide binding; isoleucine biosynthetic process; magnesium ion binding; thiamine pyrophosphate binding; valine biosynthetic process
A0QUX7	MSMEG_2373	Rv3002c	ilvH	Acetolactate synthase small subunit	acetolactate synthase activity; amino acid binding; isoleucine biosynthetic process; valine biosynthetic process
A0QUY2	MSMEG_2378		serA	D-3-phosphoglycerate dehydrogenase	amino acid binding; L-serine biosynthetic process; NAD binding; phosphoglycerate dehydrogenase activity
A0QUY9	MSMEG_2387	Rv2988c	leuC	3-isopropylmalate dehydratase large subunit (Isopropylmalate isomerase)	3-isopropylmalate dehydratase activity; 4 iron, 4 sulfur cluster binding; leucine biosynthetic process; metal ion binding
A0QUZ0	MSMEG_2388	Rv2987c	leuD	3-isopropylmalate dehydratase small subunit (Isopropylmalate isomerase)	3-isopropylmalate dehydratase activity; 3-isopropylmalate dehydratase complex; leucine biosynthetic process
A0QV03	MSMEG_2400		rpmB	50S ribosomal protein L28	ribosome; structural constituent of ribosome; translation
A0QV14	MSMEG_2412		pyc	Pyruvate carboxylase	ATP binding; biotin carboxylase activity; gluconeogenesis; metal ion binding; pyruvate carboxylase activity
A0QV18	MSMEG_2416	Rv2927c		Uncharacterized protein
A0QV32	MSMEG_2430	Rv2916c	ffh	Signal recognition particle protein (Fifty-four homolog)	7S RNA binding; GTPase activity; GTP binding; signal recognition particle; SRP-dependent cotranslational protein targeting to membrane
A0QVB8	MSMEG_2519	Rv2890c	rpsB	30S ribosomal protein S2	small ribosomal subunit; structural constituent of ribosome; translation
A0QVD9	MSMEG_2540	Rv2883c	pyrH	Uridine monophosphate kinase	'de novo' CTP biosynthetic process; ATP binding; cytoplasm; UMP kinase activity
A0QVH9	MSMEG_2580	Rv2868c	ispG	4-hydroxy-3-methylbut-2-en-1-yl diphosphate synthase (flavodoxin)	4-hydroxy-3-methylbut-2-en-1-yl diphosphate synthase activity; 4 iron, 4 sulfur cluster binding; iron ion binding; isopentenyl diphosphate biosynthetic process, methylerythritol 4-phosphate pathway; terpenoid biosynthetic process
A0QVQ3	MSMEG_2654	Rv2785c	rpsO	30S ribosomal protein S15	ribosome; rRNA binding; structural constituent of ribosome; translation
A0QVQ5	MSMEG_2656	Rv2783c	pnp	Polyribonucleotide nucleotidyltransferase	3'-5'-exoribonuclease activity; cytoplasm; magnesium ion binding; mRNA catabolic process; polyribonucleotide nucleotidyltransferase activity; RNA binding; RNA processing
A0QW02	MSMEG_2758	Rv2703	rpoD	RNA polymerase sigma factor SigA	cytoplasm; DNA binding; sequence-specific DNA binding transcription factor activity; sigma factor activity; transcription initiation from bacterial-type RNA polymerase promoter
A0QW19	MSMEG_2776	Rv2682c	dxs	1-deoxy-D-xylulose-5-phosphate synthase	1-deoxy-D-xylulose 5-phosphate biosynthetic process; 1-deoxy-D-xylulose-5-phosphate synthase activity; magnesium ion binding; terpenoid biosynthetic process; thiamine biosynthetic process; thiamine pyrophosphate binding
A0QW41	MSMEG_2799			Phospho-2-dehydro-3-deoxyheptonate aldolase	3-deoxy-7-phosphoheptulonate synthase activity; aromatic amino acid family biosynthetic process; chorismate biosynthetic process
A0QW71	MSMEG_2839			Transcriptional accessory protein	DNA binding; DNA repair; hydrolase activity, acting on ester bonds; RNA binding
A0QWQ4	MSMEG_3025	Rv2555c	alaS	Alanyl-tRNA synthetase	alanine-tRNA ligase activity; alanyl-tRNA aminoacylation; ATP binding; cytoplasm; tRNA binding; zinc ion binding
A0QWS4	MSMEG_3046	Rv1383	carA	Carbamoyl-phosphate synthetase glutamine chain	'de novo' UMP biosynthetic process; arginine biosynthetic process; ATP binding; carbamoyl phosphate biosynthetic process; carbamoyl-phosphate synthase (glutamine-hydrolyzing) activity; glutamine catabolic process
A0QWS5	MSMEG_3047	Rv1384	carB	Carbamoyl-phosphate synthase large chain	'de novo' UMP biosynthetic process; arginine biosynthetic process; ATP binding; carbamoyl-phosphate synthase (glutamine-hydrolyzing) activity; magnesium ion binding; manganese ion binding
A0QWS8	MSMEG_3050	Rv1388	mihF	Integration host factor	nucleic acid binding
A0QWT7	MSMEG_3059	Rv1400c		Esterase	hydrolase activity
A0QWV0	MSMEG_3072	Rv1415	ribAB	Riboflavin biosynthesis protein RibBA	3,4-dihydroxy-2-butanone-4-phosphate synthase activity; GTP binding; GTP cyclohydrolase II activity; magnesium ion binding; manganese ion binding; riboflavin biosynthetic process; zinc ion binding
A0QWV9	MSMEG_3081	Rv1423	whiA	Putative sporulation transcription regulator WhiA	DNA binding; regulation of sporulation; regulation of transcription, DNA-templated; transcription, DNA-templated
A0QWX9	MSMEG_3102		tal	Transaldolase	cytoplasm; pentose-phosphate shunt; sedoheptulose-7-phosphate:D-glyceraldehyde-3-phosphate glyceronetransferase activity
A0QWY0	MSMEG_3103	Rv1449c	tkt	Transketolase	metal ion binding; transketolase activity
A0QWY3	MSMEG_3106	Rv1454c		Quinone oxidoreductase	NADPH:quinone reductase activity; zinc ion binding
A0QX01	MSMEG_3124	Rv1463	sufC	FeS assembly ATPase SufC	ATPase activity; ATP binding; transport
A0QX20	MSMEG_3143	Rv1475c	acnA	Aconitate hydratase A	aconitate hydratase activity; iron-sulfur cluster binding; metal ion binding; tricarboxylic acid cycle
A0QX93	MSMEG_3217	Rv1609	trpE	Anthranilate synthase component 1	anthranilate synthase activity; metal ion binding; tryptophan biosynthetic process
A0QXD0	MSMEG_3257		xylB	Xylulokinase	xylulokinase activity; xylulose metabolic process
A0QYE7	MSMEG_3632	Rv1844c	gnd	6-phosphogluconate dehydrogenase, decarboxylating	NADP binding; pentose-phosphate shunt; phosphogluconate dehydrogenase (decarboxylating) activity
A0QYQ7	MSMEG_3746	Rv1699	pyrG	CTP synthase	'de novo' CTP biosynthetic process; ATP binding; CTP synthase activity; glutamine metabolic process
A0QYS6	MSMEG_3770	Rv1658	argG	Argininosuccinate synthase	arginine biosynthetic process; argininosuccinate synthase activity; ATP binding; cytoplasm
A0QYW6	MSMEG_3811	Rv1636		Universal stress protein family protein, putative	cytoplasm; response to stress
A0QYX0	MSMEG_3816	Rv1633	uvrB	UvrABC system protein B	ATP binding; cytoplasm; DNA binding; excinuclease ABC activity; helicase activity; nucleotide-excision repair; SOS response
A0QZ11	MSMEG_3858	Rv2050	rbpA	RNA polymerase-binding protein RbpA	bacterial-type RNA polymerase core enzyme binding; positive regulation of transcription, DNA-templated; response to antibiotic; transcription, DNA-templated
A0QZ49	MSMEG_3897	Rv2112c	dop	Pup deamidase/depupylase	ATP binding; hydrolase activity, acting on carbon-nitrogen (but not peptide) bonds, in linear amides; metal ion binding; modification-dependent protein catabolic process; peptidase activity; proteasomal protein catabolic process; protein pupylation
A0QZ54	MSMEG_3902	Rv2115c	mpa	Proteasome-associated ATPase	ATPase activity; ATP binding; modification-dependent protein catabolic process; proteasomal protein catabolic process; proteasome-activating nucleotidase complex; protein unfolding
A0QZX6	MSMEG_4185	Rv2124c	metH	Methionine synthase	cobalamin binding; intracellular; methionine synthase activity; pteridine-containing compound metabolic process; S-adenosylmethionine-homocysteine S-methyltransferase activity; zinc ion binding
A0QZY0	MSMEG_4189	Rv2130c	mshC	L-cysteine:1D-myo-inositol 2-amino-2-deoxy-alpha-D-glucopyranoside ligase (MSH ligase)	ATP binding; cysteine-glucosaminylinositol ligase activity; mycothiol biosynthetic process; zinc ion binding
A0QZY4	MSMEG_4193	Rv2135c		Phosphoglycerate mutase family protein	isomerase activity
A0R006	MSMEG_4217	Rv2145c	wag31	Cell wall synthesis protein Wag31 (Antigen 84)	cell cycle; cell division; cytoplasm; regulation of cell shape
A0R012	MSMEG_4222	Rv2150c	ftsZ	Cell division protein FtsZ	barrier septum assembly; cell division site; cytoplasm; FtsZ-dependent cytokinesis; GTPase activity; GTP binding; protein complex; protein polymerization
A0R029	MSMEG_4240	Rv2173		Polyprenyl synthetase	isoprenoid biosynthetic process; transferase activity
A0R033	MSMEG_4244	Rv2178c	aroG	Phospho-2-dehydro-3-deoxyheptonate aldolase AroG	3-deoxy-7-phosphoheptulonate synthase activity; aromatic amino acid family biosynthetic process; chorismate biosynthetic process; manganese ion binding; plasma membrane
A0R048	MSMEG_4258	Rv2192c	trpD	Anthranilate phosphoribosyltransferase	anthranilate phosphoribosyltransferase activity; magnesium ion binding; tryptophan biosynthetic process
A0R072	MSMEG_4283	Rv2215	sucB	2-oxoglutarate dehydrogenase, E2 component, dihydrolipoamide succinyltransferase	dihydrolipoyllysine-residue succinyltransferase activity
A0R083	MSMEG_4294	Rv2222c	glnA	Probable glutamine synthetase 2	ATP binding; cytoplasm; glutamate-ammonia ligase activity; glutamine biosynthetic process; nitrogen fixation
A0R090	MSMEG_4301			Acyl-CoA synthase	catalytic activity
A0R092	MSMEG_4303			Methyltransferase	oxidoreductase activity; protein-glutamate O-methyltransferase activity
A0R095	MSMEG_4306	Rv2229c		Uncharacterized protein
A0R098	MSMEG_4309	Rv2234	ptpA	Phosphotyrosine protein phosphatase PtpA	protein tyrosine phosphatase activity
A0R0A1	MSMEG_4313			Glyoxalase/bleomycin resistance protein/dioxygenase	dioxygenase activity
A0R0B2	MSMEG_4325	Rv2243	fabD	Malonyl CoA-acyl carrier protein transacylase	[acyl-carrier-protein] S-malonyltransferase activity; fatty acid biosynthetic process
A0R0B4	MSMEG_4327	Rv2245	kasA	3-oxoacyl-(Acyl-carrier-protein) synthase 1 KasA	3-oxoacyl-[acyl-carrier-protein] synthase activity
A0R0B5	MSMEG_4328	Rv2246	kasB	3-oxoacyl-(Acyl-carrier-protein) synthase 1 KasA	3-oxoacyl-[acyl-carrier-protein] synthase activity
A0R0C7	MSMEG_4340	Rv2259	adhE2	Zinc-dependent alcohol dehydrogenase AdhE2	oxidoreductase activity; zinc ion binding
A0R0Q9	MSMEG_4474			Acyl-CoA oxidase	acyl-CoA dehydrogenase activity; acyl-CoA oxidase activity; fatty acid beta-oxidation; flavin adenine dinucleotide binding; peroxisome
A0R0R9	MSMEG_4485	Rv2357c	glyS	Glycyl-tRNA synthetase	ATP binding; cytoplasm; glycine-tRNA ligase activity; glycyl-tRNA aminoacylation
A0R0T8	MSMEG_4504	Rv2373c	dnaJ	Chaperone protein DnaJ	ATP binding; cytoplasm; DNA replication; protein folding; response to heat; zinc ion binding
A0R0W1	MSMEG_4527	Rv2391		Ferredoxin sulfite reductase	4 iron, 4 sulfur cluster binding; heme binding; metal ion binding; sulfite reductase (ferredoxin) activity
A0R115	MSMEG_4584	Rv2427c	proA	Gamma-glutamyl phosphate reductase (GPR)	cytoplasm; glutamate-5-semialdehyde dehydrogenase activity; L-proline biosynthetic process; NADP binding
A0R196	MSMEG_4671	Rv2457c	clpX	ATP-dependent Clp protease ATP-binding subunit ClpX	ATP binding; protein folding; zinc ion binding
A0R1B0	MSMEG_4687			Cytosine deaminase	cytosine deaminase activity; zinc ion binding
A0R1C3	MSMEG_4700	Rv2477c		ABC-transporter protein, ATP binding component	ATPase activity; ATP binding
A0R1E4	MSMEG_4722	Rv2509		Short-chain dehydrogenase/reductase SDR	oxidoreductase activity
A0R1E8	MSMEG_4727			Mycocerosic acid synthase	mycocerosate synthase activity; oxidoreductase activity; zinc ion binding
A0R1H7	MSMEG_4757	Rv2524c		Fatty acid synthase	enoyl-[acyl-carrier-protein] reductase (NADH) activity; fatty acid biosynthetic process; fatty acid synthase complex; nucleotide binding
A0R1Y5	MSMEG_4917	Rv1324		Tetratricopeptide repeat domain protein (Thioredoxin)	cell redox homeostasis; glycerol ether metabolic process; protein disulfide oxidoreductase activity
A0R1Y7	MSMEG_4920	Rv1323		Probable acetyl-CoA acetyltransferase	acetyl-CoA C-acetyltransferase activity
A0R1Z6	MSMEG_4932	Rv1315	murA	UDP-N-acetylglucosamine 1-carboxyvinyltransferase	cell cycle; cell division; cell wall organization; cytoplasm; peptidoglycan biosynthetic process; regulation of cell shape; UDP-N-acetylgalactosamine biosynthetic process; UDP-N-acetylglucosamine 1-carboxyvinyltransferase activity
A0R200	MSMEG_4936	Rv1310	atpD	ATP synthase subunit beta	ATP binding; ATP hydrolysis coupled proton transport; plasma membrane; plasma membrane ATP synthesis coupled proton transport; proton-transporting ATP synthase activity, rotational mechanism; proton-transporting ATP synthase complex, catalytic core F(1)
A0R214	MSMEG_4950	Rv1299	prfA	Peptide chain release factor 1	cytoplasm; translation release factor activity, codon specific
A0R241	MSMEG_4978	Rv1286	cysNC	Adenylylsulfate kinase / sulfate adenylyltransferase subunit 1	adenylylsulfate kinase activity; ATP binding; GTPase activity; GTP binding; riboflavin kinase activity; sulfate adenylyltransferase (ATP) activity; sulfate assimilation
A0R248	MSMEG_4985	Rv1284		Carbonic anhydrase	carbonate dehydratase activity; zinc ion binding
A0R2B1	MSMEG_5049	Rv1248c	kgd	Multifunctional 2-oxoglutarate metabolism enzyme (KG decarboxylase)	2-hydroxy-3-oxoadipate synthase activity; 2-oxoglutarate decarboxylase activity; dihydrolipoyllysine-residue succinyltransferase activity; metal ion binding; oxoglutarate dehydrogenase (succinyl-transferring) activity; thiamine pyrophosphate binding; tricarboxylic acid cycle
A0R2E9	MSMEG_5087			Uncharacterized protein
A0R2Q5	MSMEG_5197	Rv2724c		Acyl-CoA dehydrogenase	acyl-CoA dehydrogenase activity; flavin adenine dinucleotide binding
A0R2Q7	MSMEG_5199			Acetyl-CoA acetyltransferase	acetyl-CoA C-acyltransferase activity
A0R2T0	MSMEG_5222	Rv1112	ychF	Ribosome-binding ATPase YchF	ATPase activity; ATP binding; GTP binding; ribosomal large subunit binding; ribosome binding
A0R2V6	MSMEG_5248	Rv1094	desA2	Acyl-acyl-carrier protein desaturase DesA2	acyl-[acyl-carrier-protein] desaturase activity; fatty acid metabolic process
A0R2W9	MSMEG_5261	Rv1082	mca	Mycothiol S-conjugate amidase	hydrolase activity; mycothiol-dependent detoxification; mycothiol metabolic process; zinc ion binding
A0R2X1	MSMEG_5263	Rv1080c	greA	Transcription elongation factor GreA	DNA binding; regulation of DNA-templated transcription, elongation; transcription, DNA-templated
A0R336	MSMEG_5328			Uncharacterized protein
A0R3B8	MSMEG_5415	Rv1023	eno	Enolase	cell surface; extracellular region; glycolytic process; magnesium ion binding; phosphopyruvate hydratase activity; phosphopyruvate hydratase complex
A0R3D6	MSMEG_5435	Rv1013		Putative ligase	ligase activity
A0R3D9	MSMEG_5438	Rv1010	ksgA	Ribosomal RNA small subunit methyltransferase A	16S rRNA (adenine(1518)-N(6)/adenine(1519)-N(6))-dimethyltransferase activity; cytoplasm; RNA binding; rRNA (adenine-N6,N6-)-dimethyltransferase activity
A0R3L1	MSMEG_5512	Rv0958		Magnesium chelatase	ATP binding; regulation of transcription, DNA-templated
A0R3L4	MSMEG_5515	Rv0957	purH	Bifunctional purine biosynthesis protein PurH	'de novo' IMP biosynthetic process; IMP cyclohydrolase activity; phosphoribosylaminoimidazolecarboxamide formyltransferase activity
A0R3M3	MSMEG_5524	Rv0952	sucD	Succinyl-CoA ligase [ADP-forming] subunit alpha	ATP binding; ATP citrate synthase activity; cofactor binding; succinate-CoA ligase (ADP-forming) activity
A0R3N3	MSMEG_5534	Rv0949	pcrA	DNA helicase	ATP binding; ATP-dependent DNA helicase activity; cytoplasm; DNA binding; DNA unwinding involved in DNA replication
A0R3Y5	MSMEG_5639	Rv0905	echA6	Enoyl-CoA hydratase	enoyl-CoA hydratase activity; isomerase activity
A0R417	MSMEG_5672	Rv0896	gltA	Citrate synthase	cellular carbohydrate metabolic process; citrate (Si)-synthase activity; cytoplasm; tricarboxylic acid cycle
A0R425	MSMEG_5680	Rv0887c		Glyoxalase family protein	dioxygenase activity
A0R451	MSMEG_5706	Rv0861c		DNA or RNA helicase of superfamily protein II	ATP binding; ATP-dependent DNA helicase activity; DNA binding; nucleotide-excision repair
A0R461	MSMEG_5715			Uncharacterized protein	oxidoreductase activity, acting on paired donors, with incorporation or reduction of molecular oxygen
A0R465	MSMEG_5720	Rv0860	fadB	Putative 3-hydroxyacyl-CoA dehydrogenase	3-hydroxyacyl-CoA dehydrogenase activity; coenzyme binding; fatty acid metabolic process
A0R466	MSMEG_5721	Rv0859		Acetyl-CoA acetyltransferase	acetyl-CoA C-acyltransferase activity
A0R4B3	MSMEG_5773	Rv0824c	des	Acyl-acyl-carrier protein desaturase DesA1	acyl-[acyl-carrier-protein] desaturase activity; fatty acid metabolic process
A0R4D0	MSMEG_5790	Rv3118; Rv0814c		Uncharacterized protein
A0R4G4	MSMEG_5824	Rv0803	purL	Phosphoribosylformylglycinamidine synthase subunit PurL	'de novo' IMP biosynthetic process; ATP binding; cytoplasm; magnesium ion binding; phosphoribosylformylglycinamidine synthase activity
A0R4H6	MSMEG_5837			Glutathione peroxidase	glutathione peroxidase activity; response to oxidative stress
A0R4J1	MSMEG_5852	Rv0772	purD	Glycinamide ribonucleotide synthetase	de novo' IMP biosynthetic process; ATP binding; magnesium ion binding; manganese ion binding; phosphoribosylamine-glycine ligase activity; purine nucleobase biosynthetic process
A0R4L1	MSMEG_5872	Rv0757	phoP	DNA-binding response regulator PhoP	DNA binding; phosphorelay signal transduction system; regulation of transcription, DNA-templated; transcription, DNA-templated
A0R4S6	MSMEG_5937	Rv3534c	bphI-2	4-hydroxy-2-oxovalerate aldolase 2	4-hydroxy-2-oxovalerate aldolase activity; aromatic compound catabolic process; manganese ion binding
A0R4T0	MSMEG_5943	Rv3538		MaoC-like dehydratase	3alpha,7alpha,12alpha-trihydroxy-5beta-cholest-24-enoyl-CoA hydratase activity; 3-hydroxyacyl-CoA dehydrogenase activity
A0R561	MSMEG_6077	Rv3583c	carD	RNA polymerase-binding transcription factor CarD
A0R566	MSMEG_6082	Rv3588c	cynT	Carbonic anhydrase	carbonate dehydratase activity; carbon utilization; zinc ion binding
A0R5G1	MSMEG_6179	Rv3667	acsA	Acetyl-coenzyme A synthetase	acetate-CoA ligase activity; acetyl-CoA biosynthetic process from acetate; AMP binding; ATP binding; metal ion binding
A0R5H1	MSMEG_6189	Rv3676		Crp/Fnr familytranscriptional regulator	DNA binding; intracellular; sequence-specific DNA binding transcription factor activity; transcription, DNA-templated
A0R5M2	MSMEG_6241			ATPase associated with various cellular activities, AAA-5	ATPase activity; ATP binding
A0R5M3	MSMEG_6242			Alcohol dehydrogenase, iron-containing	1,3-propanediol dehydrogenase activity; alcohol dehydrogenase (NAD) activity; metal ion binding
A0R5N7	MSMEG_6256	Rv3708c	asd	Aspartate-semialdehyde dehydrogenase	'de novo' L-methionine biosynthetic process; aspartate-semialdehyde dehydrogenase activity; cytoplasm; diaminopimelate biosynthetic process; isoleucine biosynthetic process; lysine biosynthetic process via diaminopimelate; N-acetyl-gamma-glutamyl-phosphate reductase activity; NAD binding; NADP binding; threonine biosynthetic process
A0R5N8	MSMEG_6257	Rv3709c	ask	Aspartokinase	amino acid binding; aspartate kinase activity; lysine biosynthetic process via diaminopimelate; threonine biosynthetic process
A0R5Q2	MSMEG_6271	Rv3710	leuA	Alpha-isopropylmalate synthase	2-isopropylmalate synthase activity; leucine biosynthetic process
A0R5R3	MSMEG_6282	Rv3718c		Uncharacterized protein
A0R5R4	MSMEG_6283	Rv3719		FAD binding domain protein	flavin adenine dinucleotide binding; UDP-N-acetylmuramate dehydrogenase activity
A0R5R5	MSMEG_6284	Rv3720		Cyclopropane fatty-acyl-phospholipid synthase	cyclopropane-fatty-acyl-phospholipid synthase activity; lipid biosynthetic process
A0R5R6	MSMEG_6285	Rv3721c	dnaX	DNA polymerase III gamma/tau subunit	ATP binding; DNA binding; DNA-directed DNA polymerase activity; DNA polymerase III complex; DNA replication
A0R607	MSMEG_6382	Rv3790	dprE1	Decaprenylphosphoryl-beta-D-ribofuranose 2'-epimerase 1 (DprE1)	D-arabinono-1,4-lactone oxidase activity; flavin adenine dinucleotide binding; membrane; UDP-N-acetylmuramate dehydrogenase activity
A0R616	MSMEG_6391	Rv3799c	accD4	Propionyl-CoA carboxylase beta chain 4 accD4	propionyl-CoA carboxylase activity
A0R617	MSMEG_6392	Rv3800c		Polyketide synthase	biosynthetic process; hydrolase activity, acting on ester bonds; phosphopantetheine binding; transferase activity
A0R618	MSMEG_6393		fadD32	Acyl-CoA synthase	ligase activity
A0R656	MSMEG_6431	Rv3849		Uncharacterized protein	sequence-specific DNA binding
A0R678	MSMEG_6452			[NADP+] succinate-semialdehyde dehydrogenase	succinate-semialdehyde dehydrogenase [NAD(P)+] activity
A0R679	MSMEG_6454			Uncharacterized protein	oxidoreductase activity, acting on paired donors, with incorporation or reduction of molecular oxygen
A0R683	MSMEG_6458	Rv3858c	gltD	Glutamate synthase, NADH/NADPH, small subunit	flavin adenine dinucleotide binding; glutamate biosynthetic process; iron-sulfur cluster binding; oxidoreductase activity, acting on the CH-NH2 group of donors, NAD or NADP as acceptor
A0R684	MSMEG_6459			Ferredoxin-dependent glutamate synthase 1	glutamate biosynthetic process; glutamate synthase (ferredoxin) activity
A0R6D6	MSMEG_6511			Acyl-CoA dehydrogenase domain protein	acyl-CoA dehydrogenase activity; flavin adenine dinucleotide binding
A0R6D7	MSMEG_6512			Acyl-CoA dehydrogenase domain protein	acyl-CoA dehydrogenase activity; flavin adenine dinucleotide binding
A0R730	MSMEG_6761			Glycerol-3-phosphate dehydrogenase	glycerol-3-phosphate dehydrogenase complex; glycerol-3-phosphate metabolic process; sn-glycerol-3-phosphate:ubiquinone-8 oxidoreductase activity
A0R753	MSMEG_6783			Integral membrane protein
A0R7F4	MSMEG_6892	Rv0058		Replicative DNA helicase	ATP binding; DNA binding; DNA helicase activity; DNA replication; endonuclease activity; intein-mediated protein splicing
A0R7J1	MSMEG_6935	Rv3915		N-acetylmuramoyl-L-alanine amidase	N-acetylmuramoyl-L-alanine amidase activity; peptidoglycan catabolic process
A0R7J3	MSMEG_6938	Rv3917c	parB	Putative chromosome-partitioning protein parB	DNA binding
A0R7J6	MSMEG_6941	Rv3920c		Single-stranded nucleic acid binding R3H	nucleic acid binding
O68956	MSMEG_1568	Rv3436c	glmS	Glucosamine-6-phosphate synthase	carbohydrate binding; carbohydrate biosynthetic process; cytoplasm; glutamine-fructose-6-phosphate transaminase (isomerizing) activity; glutamine metabolic process
P0CH00	MSMEG_1019; MSMEG_2299		nrdE2	Ribonucleoside-diphosphate reductase subunit alpha 2	ATP binding; DNA replication; ribonucleoside-diphosphate reductase activity, thioredoxin disulfide as acceptor
P48354	MSMEG_0006	Rv0006	gyrA	DNA gyrase subunit A	ATP binding; chromosome; cytoplasm; DNA binding; DNA-dependent DNA replication; DNA topoisomerase type II (ATP-hydrolyzing) activity; DNA topological change; response to antibiotic
P60281	MSMEG_1367	Rv0667	rpoB	DNA-directed RNA polymerase subunit beta (RNAP subunit beta)	DNA binding; DNA-directed RNA polymerase activity; response to antibiotic; ribonucleoside binding; transcription, DNA-templated
P71533	MSMEG_1881	Rv3240c	secA1	Protein translocase subunit SecA 1	ATP binding; cytoplasm; intracellular protein transmembrane transport; plasma membrane; protein import; protein targeting
Q2M5K3	MSMEG_0411		fadD28	Acyl-CoA synthase (FadD28)	catalytic activity
Q3L885	MSMEG_0408		pks	Type I polyketide synthase	erythronolide synthase activity; oxidoreductase activity; phosphopantetheine binding; zinc ion binding
Q3L891	MSMEG_0402		mps2	Linear gramicidin synthetase subunit D	isomerase activity; oxidoreductase activity
Q59560	MSMEG_2723	Rv2737c	recA	Protein RecA (Recombinase A)	ATP binding; cytoplasm; damaged DNA binding; DNA-dependent ATPase activity; DNA recombination; DNA repair; single-stranded DNA binding; SOS response
Q9AFI5	MSMEG_6896	Rv0054	ssb	Single-stranded DNA-binding protein (SSB)	DNA replication; single-stranded DNA binding
Low Confidence Proteins
A0QNN0	MSMEG_0102	Rv0154c		Putative acyl-CoA dehydrogenase	acyl-CoA dehydrogenase activity; flavin adenine dinucleotide binding
A0QQ38	MSMEG_0615	Rv0282		ATPase, AAA family protein	ATP binding
A0QQC8	MSMEG_0709	Rv0350	dnaK	Chaperone protein DnaK	ATP binding; protein folding
A0QQU5	MSMEG_0880	Rv0440	groL1	60 kDa chaperonin 1 (GroEL protein 1)	ATP binding; cytoplasm; protein refolding
A0QR89	MSMEG_1028; MSMEG_2308			Geranylgeranyl reductase	oxidoreductase activity, acting on the CH-CH group of donors, NAD or NADP as acceptor
A0QS46	MSMEG_1347	Rv0641	rplA	50S ribosomal protein L1	large ribosomal subunit; regulation of translation; rRNA binding; structural constituent of ribosome; translation; tRNA binding
A0QS63	MSMEG_1365	Rv0652	rplL	50S ribosomal protein L7/L12	ribosome; structural constituent of ribosome; translation
A0QS97	MSMEG_1399	Rv0683	rpsG	30S ribosomal protein S7	rRNA binding; small ribosomal subunit; structural constituent of ribosome; translation; tRNA binding
A0QS98	MSMEG_1401	Rv0685	tuf	Elongation factor Tu (EF-Tu)	cytoplasm; GTPase activity; GTP binding; translation elongation factor activity
A0QSD0	MSMEG_1435	Rv0700	rpsJ	30S ribosomal protein S10	ribosome; structural constituent of ribosome; translation; tRNA binding
A0QSD1	MSMEG_1436	Rv0701	rplC	50S ribosomal protein L3	ribosome; rRNA binding; structural constituent of ribosome; translation
A0QSD2	MSMEG_1437	Rv0702	rplD	50S ribosomal protein L4	ribosome; rRNA binding; structural constituent of ribosome; translation
A0QSD4	MSMEG_1439	Rv0704	rplB	50S ribosomal protein L2	large ribosomal subunit; rRNA binding; structural constituent of ribosome; transferase activity; translation
A0QSD7	MSMEG_1442	Rv0707	rpsC	30S ribosomal protein S3	mRNA binding; rRNA binding; small ribosomal subunit; structural constituent of ribosome; translation
A0QSD8	MSMEG_1443	Rv0708	rplP	50S ribosomal protein L16	ribosome; rRNA binding; structural constituent of ribosome; translation; tRNA binding
A0QSE0	MSMEG_1445	Rv0710	rpsQ	30S ribosomal protein S17	ribosome; rRNA binding; structural constituent of ribosome; translation
A0QSG3	MSMEG_1469	Rv0718	rpsH	30S ribosomal protein S8	ribosome; rRNA binding; structural constituent of ribosome; translation
A0QSG4	MSMEG_1470	Rv0719	rplF	50S ribosomal protein L6	ribosome; rRNA binding; structural constituent of ribosome; translation
A0QSG6	MSMEG_1472	Rv0721	rpsE	30S ribosomal protein S5	rRNA binding; small ribosomal subunit; structural constituent of ribosome; translation
A0QSH8	MSMEG_1484	Rv0733	adk	Adenylate monophosphate kinase	adenylate kinase activity; AMP salvage; ATP binding; cytoplasm
A0QSL5	MSMEG_1521	Rv3460c	rpsM	30S ribosomal protein S13	ribosome; rRNA binding; structural constituent of ribosome; translation; tRNA binding
A0QSL7	MSMEG_1523	Rv3458c	rpsD	30S ribosomal protein S4	rRNA binding; small ribosomal subunit; structural constituent of ribosome; translation
A0QSL8	MSMEG_1524	Rv3457c	rpoA	DNA-directed RNA polymerase subunit alpha	DNA binding; DNA-directed RNA polymerase activity; transcription, DNA-templated
A0QSP9	MSMEG_1557	Rv3442c	rpsI	30S ribosomal protein S9	ribosome; structural constituent of ribosome; translation
A0QSS3	MSMEG_1582	Rv3418c	groS	10 kDa chaperonin (GroES protein)	ATP binding; cytoplasm; protein folding
A0QSS4	MSMEG_1583	Rv3417c	groL2	60 kDa chaperonin 2 (GroEL protein 2)	ATP binding; cytoplasm; protein refolding
A0QSZ3	MSMEG_1654	Rv0066c	icd2	Isocitrate dehydrogenase (NADP) Icd2	isocitrate dehydrogenase (NADP+) activity; metal ion binding; tricarboxylic acid cycle
A0QTE1	MSMEG_1807	Rv3285	accA3	Acetyl-/propionyl-coenzyme A carboxylase alpha chain	ATP binding; biotin carboxylase activity; metal ion binding
A0QUV6	MSMEG_2351	Rv3029c	etfB	Electron transfer flavoprotein beta subunit (Electron transfer flavoprotein, beta subunit)	electron carrier activity
A0QUV7	MSMEG_2352	Rv3028c	etfA	Electron transfer flavoprotein, alpha subunit	electron carrier activity; flavin adenine dinucleotide binding
A0QUX8	MSMEG_2374	Rv3001c	ilvC	Ketol-acid reductoisomerase	coenzyme binding; isoleucine biosynthetic process; ketol-acid reductoisomerase activity; valine biosynthetic process
A0QV37	MSMEG_2435	Rv2909c	rpsP	30S ribosomal protein S16	ribosome; structural constituent of ribosome; translation
A0QVB9	MSMEG_2520	Rv2889c	tsf	Elongation factor Ts (EF-Ts)	cytoplasm; translation elongation factor activity
A0QWT3	MSMEG_3055	Rv1392	metK	Methionine adenosyltransferase	ATP binding; cytoplasm; magnesium ion binding; methionine adenosyltransferase activity; one-carbon metabolic process; S-adenosylmethionine biosynthetic process
A0QWW2	MSMEG_3084	Rv1436	gapA	Glyceraldehyde-3-phosphate dehydrogenase	cytoplasm; glucose metabolic process; glyceraldehyde-3-phosphate dehydrogenase (NAD+) (phosphorylating) activity; glycolytic process; NAD binding; NADP binding
A0QXA3	MSMEG_3227	Rv1617	pyk	Pyruvate kinase	glycolytic process; magnesium ion binding; potassium ion binding; pyruvate kinase activity
A0QYY6	MSMEG_3833	Rv1630	rpsA	30S ribosomal protein S1 (RpsA protein)	nucleotidyltransferase activity; ribosome; RNA binding; structural constituent of ribosome; translation
A0R061	MSMEG_4272	Rv2204c		HesB/YadR/YfhF family protein (Iron-sulfur cluster assembly accessory protein)	iron-sulfur cluster assembly; iron-sulfur cluster binding; structural molecule activity
A0R079	MSMEG_4290	Rv2220	glnA	Glutamine synthetase 1	ATP binding; cytoplasm; glutamate-ammonia ligase activity; glutamine biosynthetic process; nitrogen fixation
A0R0B3	MSMEG_4326	Rv2244	acpM	Meromycolate extension acyl carrier protein (ACP)	ACP phosphopantetheine attachment site binding involved in fatty acid biosynthetic process; cytoplasm
A0R151	MSMEG_4625	Rv2442c	rplU	50S ribosomal protein L21	ribosome; rRNA binding; structural constituent of ribosome; translation
A0R1V9	MSMEG_4891	Rv2428		Alkyl hydroperoxide reductase subunit C	peroxidase activity; peroxiredoxin activity
A0R202	MSMEG_4938	Rv1308	atpA	ATP synthase subunit alpha	ATP binding; ATP hydrolysis coupled proton transport; plasma membrane; plasma membrane ATP synthesis coupled proton transport; proton-transporting ATPase activity, rotational mechanism; proton-transporting ATP synthase activity, rotational mechanism; proton-transporting ATP synthase complex, catalytic core F(1)
A0R2U8	MSMEG_5240	Rv1098c	fumC	Fumarate hydratase class II (Fumarase C)	fumarate hydratase activity; fumarate metabolic process; tricarboxylic acid cycle; tricarboxylic acid cycle enzyme complex
A0R2Y1	MSMEG_5273	Rv1074c	fadA3	Acetyl-CoA acetyltransferase	transferase activity, transferring acyl groups other than amino-acyl groups
A0R3M4	MSMEG_5525	Rv0951	sucC	Succinyl-CoA synthetase subunit beta	ATP binding; magnesium ion binding; manganese ion binding; succinate-CoA ligase (ADP-forming) activity; tricarboxylic acid cycle
A0R4C9	MSMEG_5789	Rv3117; Rv0815c		Putative thiosulfate sulfurtransferase	thiosulfate sulfurtransferase activity
A0R574	MSMEG_6091		clpC1	ATP-dependent Clp protease ATP-binding subunit ClpC1	ATP binding; protein metabolic process
A0R5E1	MSMEG_6159		cspA	Probable cold shock protein A	cytoplasm; DNA binding; regulation of transcription, DNA-templated; transcription, DNA-templated
A0R729	MSMEG_6759		glpK	Glycerol kinase	ATP binding; glycerol-3-phosphate metabolic process; glycerol catabolic process; glycerol kinase activity
A0R7F9	MSMEG_6897	Rv0053	rpsF	30S ribosomal protein S6	ribosome; rRNA binding; structural constituent of ribosome; translation
A0R7G6	MSMEG_6904	Rv0046c	ino1	Inositol-3-phosphate synthase	inositol-3-phosphate synthase activity; inositol biosynthetic process; phospholipid biosynthetic process
P0CH37	MSMEG_1037; MSMEG_2317		adhC2	NADP-dependent alcohol dehydrogenase C 2	alcohol dehydrogenase (NADP+) activity; zinc ion binding

## Sheet: Table S6
Table S6. Fold change of low confidence proteins
												Fold change					Fold change					Fold change					Fold change
Uniprot Annotation	MSMEG Annotation	RV homologue	Gene Name	LFQ intensity FLAG-0615 B1	LFQ intensity FLAG-0615 B2	LFQ intensity FLAG-0615 B3	FLAG_0615 IP average	LFQ intensity WT no AB B1	LFQ intensity WT no AB B2	LFQ intensity WT no AB B3	WT no AB average	FLAG_0615 IP average/ WT no AB average	LFQ intensity WT anti FLAG B1	LFQ intensity WT anti FLAG B2	LFQ intensity WT anti FLAG B3	WT anti FLAG average	FLAG_0615 IP average/ WT anti FLAG average	LFQ intensity pNFLAG anti FLAG B1	LFQ intensity pNFLAG anti FLAG B2	LFQ intensity pNFLAG anti FLAG B3	pNFLAG anti FLAG average	FLAG_0615 IP average/ pNFLAG anti FLAG average	LFQ intensity pNFLAG0615MYH B1	LFQ intensity pNFLAG0615MYH B2	LFQ intensity pNFLAG0615 MYH B3	pNFLAG0615 MYH average	FLAG_0615 IP average/ pNFLAG0615 MYH average
A0QNN0	MSMEG_0102	Rv0154c		21.1576	19.9187	20.7878	20.6214	0	0	0	0	#DIV/0!	0	0	0	0	#DIV/0!	0	19.9053	0	6.6351	3.10792	0	0	0	0	#DIV/0!
A0QQ38	MSMEG_0615	Rv0282		29.4922	28.6126	29.3788	29.1612	12.4119	16.9578	11.6563	13.6753	2.1324	0	0	0	0	#DIV/0!	16.9925	24.3293	16.3252	19.2156	1.51758	13.9306	21.5707	0	11.8338	2.46424
A0QQC8	MSMEG_0709	Rv0350	dnaK	23.4555	23.357	23.5527	23.4551	0	0	0	0	#DIV/0!	0	0	0	0	#DIV/0!	0	0	0	0	#DIV/0!	0	20.1328	0	6.71094	3.49505				1
A0QQU5	MSMEG_0880	Rv0440	groL1	24.8545	25.2564	24.9349	25.0153	0	0	0	0	#DIV/0!	0	0	0	0	#DIV/0!	0	22.6223	0	7.54075	3.31735	0	24.2556	0	8.0852	3.09396
A0QR89	MSMEG_1028; MSMEG_2308			21.8563	21.5393	21.5996	21.6651	0	0	0	0	#DIV/0!	0	0	0	0	#DIV/0!	0	19.1681	0	6.38936	3.39081	0	0	0	0	#DIV/0!
A0QS46	MSMEG_1347	Rv0641	rplA	21.3171	21.5433	21.2916	21.384	0	0	0	0	#DIV/0!	0	0	0	0	#DIV/0!	0	0	0	0	#DIV/0!	0	19.9656	0	6.65521	3.21312
A0QS63	MSMEG_1365	Rv0652	rplL	20.2014	22.2635	20.3446	20.9365	0	0	0	0	#DIV/0!	0	0	0	0	#DIV/0!	0	0	0	0	#DIV/0!	0	22.4361	0	7.4787	2.79949
A0QS97	MSMEG_1399	Rv0683	rpsG	22.1517	22.3956	21.6665	22.0713	0	0	0	0	#DIV/0!	0	0	0	0	#DIV/0!	0	18.9957	0	6.33189	3.48573	0	22.4542	0	7.48473	2.94884
A0QS98	MSMEG_1401	Rv0685	tuf	26.9903	26.4584	26.7142	26.721	15.701	0	0	5.23368	5.10558	0	0	0	0	#DIV/0!	0	23.9701	0	7.99003	3.34429	0	22.3246	0	7.44154	3.59079
A0QSD0	MSMEG_1435	Rv0700	rpsJ	20.7442	20.7242	20.5368	20.6684	0	0	0	0	#DIV/0!	0	0	0	0	#DIV/0!	0	0	0	0	#DIV/0!	0	19.7757	0	6.59191	3.13542
A0QSD1	MSMEG_1436	Rv0701	rplC	21.243	20.8391	20.6835	20.9218	0	0	0	0	#DIV/0!	0	0	0	0	#DIV/0!	0	0	0	0	#DIV/0!	0	20.7194	0	6.90647	3.02931
A0QSD2	MSMEG_1437	Rv0702	rplD	18.829	20.1452	0	12.9914	0	0	0	0	#DIV/0!	0	0	0	0	#DIV/0!	0	0	0	0	#DIV/0!	0	20.2943	0	6.76478	1.92045
A0QSD4	MSMEG_1439	Rv0704	rplB	18.1056	19.6031	18.9207	18.8765	0	0	0	0	#DIV/0!	0	0	0	0	#DIV/0!	0	0	0	0	#DIV/0!	0	19.8735	0	6.62449	2.8495
A0QSD7	MSMEG_1442	Rv0707	rpsC	21.6391	21.192	21.0282	21.2864	0	0	0	0	#DIV/0!	0	0	0	0	#DIV/0!	0	0	0	0	#DIV/0!	0	20.4266	0	6.80888	3.12627
A0QSD8	MSMEG_1443	Rv0708	rplP	22.4641	22.0353	21.8415	22.1137	0	0	0	0	#DIV/0!	0	0	0	0	#DIV/0!	0	0	0	0	#DIV/0!	0	20.4571	0	6.81905	3.24293
A0QSE0	MSMEG_1445	Rv0710	rpsQ	19.3826	19.8631	19.4173	19.5543	0	0	0	0	#DIV/0!	0	0	0	0	#DIV/0!	0	0	0	0	#DIV/0!	0	19.9863	0	6.66212	2.93516
A0QSG3	MSMEG_1469	Rv0718	rpsH	21.9309	21.0456	20.6659	21.2141	0	0	0	0	#DIV/0!	0	0	0	0	#DIV/0!	0	0	0	0	#DIV/0!	0	19.9648	0	6.65493	3.18773
A0QSG4	MSMEG_1470	Rv0719	rplF	19.6618	18.9043	18.6801	19.082	0	0	0	0	#DIV/0!	0	0	0	0	#DIV/0!	0	18.5537	0	6.18456	3.08543	0	19.0886	0	6.36287	2.99897
A0QSG6	MSMEG_1472	Rv0721	rpsE	21.6071	21.0731	20.6846	21.1216	0	0	0	0	#DIV/0!	0	0	0	0	#DIV/0!	0	0	0	0	#DIV/0!	0	20.1965	0	6.73218	3.13741
A0QSH8	MSMEG_1484	Rv0733	adk	19.5179	20.1269	19.7553	19.8	0	0	0	0	#DIV/0!	0	0	0	0	#DIV/0!	0	0	0	0	#DIV/0!	0	19.0236	0	6.3412	3.12244
A0QSL5	MSMEG_1521	Rv3460c	rpsM	18.6695	19.72	19.0555	19.1483	0	0	0	0	#DIV/0!	0	0	0	0	#DIV/0!	0	0	0	0	#DIV/0!	0	19.7816	0	6.59386	2.90396
A0QSL7	MSMEG_1523	Rv3458c	rpsD	21.2662	21.355	20.7659	21.129	0	0	0	0	#DIV/0!	0	0	0	0	#DIV/0!	0	0	0	0	#DIV/0!	0	20.4921	0	6.8307	3.09325
A0QSL8	MSMEG_1524	Rv3457c	rpoA	20.3919	20.5171	20.3484	20.4192	0	0	0	0	#DIV/0!	0	0	0	0	#DIV/0!	0	0	0	0	#DIV/0!	0	19.339	0	6.44632	3.16757
A0QSP9	MSMEG_1557	Rv3442c	rpsI	21.1183	21.645	21.8324	21.5319	0	0	0	0	#DIV/0!	0	0	0	0	#DIV/0!	0	0	0	0	#DIV/0!	0	20.4277	0	6.80922	3.16217
A0QSS3	MSMEG_1582	Rv3418c	groS	21.5507	22.7892	21.6391	21.993	0	0	0	0	#DIV/0!	0	0	23.0254	7.67513	2.86549	0	21.2591	0	7.08638	3.10356	0	23.4641	0	7.82138	2.81191
A0QSS4	MSMEG_1583	Rv3417c	groL2	23.7247	23.6924	23.4798	23.6323	0	0	0	0	#DIV/0!	0	0	0	0	#DIV/0!	0	22.4277	0	7.47592	3.16113	0	22.6178	0	7.53926	3.13457
A0QSZ3	MSMEG_1654	Rv0066c	icd2	21.9034	22.1483	21.7836	21.9451	0	0	0	0	#DIV/0!	0	0	0	0	#DIV/0!	0	0	0	0	#DIV/0!	0	20.4253	0	6.80844	3.22322
A0QTE1	MSMEG_1807	Rv3285	accA3	21.9606	22.329	22.1335	22.141	0	0	0	0	#DIV/0!	0	0	0	0	#DIV/0!	0	0	0	0	#DIV/0!	0	21.2318	0	7.07727	3.12847
A0QUV6	MSMEG_2351	Rv3029c	etfB	21.0936	21.4027	21.0736	21.1899	0	0	0	0	#DIV/0!	0	0	0	0	#DIV/0!	0	0	0	0	#DIV/0!	0	19.4417	0	6.48058	3.26976
A0QUV7	MSMEG_2352	Rv3028c	etfA	22.3018	22.9789	22.4699	22.5835	0	0	0	0	#DIV/0!	0	0	0	0	#DIV/0!	0	20.7198	0	6.90658	3.26985	0	21.9164	0	7.30548	3.09131
A0QUX8	MSMEG_2374	Rv3001c	ilvC	23.7635	23.7168	23.6694	23.7166	0	0	0	0	#DIV/0!	0	0	0	0	#DIV/0!	0	19.1616	0	6.3872	3.71314	0	21.087	0	7.029	3.3741
A0QV37	MSMEG_2435	Rv2909c	rpsP	19.1995	20.0969	19.4557	19.584	0	0	0	0	#DIV/0!	0	0	0	0	#DIV/0!	0	0	0	0	#DIV/0!	0	20.4824	0	6.82746	2.86842
A0QVB9	MSMEG_2520	Rv2889c	tsf	22.5608	22.3422	22.3607	22.4212	0	0	0	0	#DIV/0!	0	0	0	0	#DIV/0!	0	0	0	0	#DIV/0!	0	21.2185	0	7.07284	3.17005
A0QWT3	MSMEG_3055	Rv1392	metK	21.3056	21.2776	21.3086	21.2973	0	0	0	0	#DIV/0!	0	0	0	0	#DIV/0!	0	0	0	0	#DIV/0!	0	19.3206	0	6.44019	3.30693
A0QWW2	MSMEG_3084	Rv1436	gapA	23.7061	24.0337	23.8177	23.8525	0	0	0	0	#DIV/0!	0	0	0	0	#DIV/0!	0	0	0	0	#DIV/0!	0	22.0287	0	7.3429	3.24838
A0QXA3	MSMEG_3227	Rv1617	pyk	22.4404	22	21.6219	22.0208	0	0	0	0	#DIV/0!	0	0	0	0	#DIV/0!	0	0	0	0	#DIV/0!	0	18.0649	0	6.02162	3.65695
A0QYY6	MSMEG_3833	Rv1630	rpsA	19.7948	20.6745	20.3003	20.2565	0	0	0	0	#DIV/0!	0	0	0	0	#DIV/0!	0	0	0	0	#DIV/0!	0	19.3058	0	6.43526	3.14774
A0R061	MSMEG_4272	Rv2204c		21.1814	20.8313	21.1051	21.0393	0	0	0	0	#DIV/0!	0	0	0	0	#DIV/0!	0	18.8527	0	6.28423	3.34795	0	0	0	0	#DIV/0!
A0R079	MSMEG_4290	Rv2220	glnA	19.4816	20.4259	19.4817	19.7964	0	0	0	0	#DIV/0!	0	0	0	0	#DIV/0!	0	0	0	0	#DIV/0!	0	18.8743	0	6.29143	3.14657
A0R0B3	MSMEG_4326	Rv2244	acpM	20.9593	21.2703	21.2323	21.154	0	0	0	0	#DIV/0!	0	0	0	0	#DIV/0!	0	0	0	0	#DIV/0!	0	20.5075	0	6.83582	3.09457
A0R151	MSMEG_4625	Rv2442c	rplU	19.8105	20.6525	20.3204	20.2611	0	0	0	0	#DIV/0!	0	0	0	0	#DIV/0!	0	0	0	0	#DIV/0!	0	20.33	0	6.77668	2.98983
A0R1V9	MSMEG_4891	Rv2428		19.4057	19.4424	19.1381	19.3287	0	0	0	0	#DIV/0!	0	0	0	0	#DIV/0!	0	19.2703	0	6.42343	3.0091	0	0	0	0	#DIV/0!
A0R202	MSMEG_4938	Rv1308	atpA	19.2044	20.7063	19.8851	19.9319	0	0	0	0	#DIV/0!	0	0	0	0	#DIV/0!	0	0	0	0	#DIV/0!	0	20.0312	0	6.67707	2.98513
A0R2U8	MSMEG_5240	Rv1098c	fumC	17.9219	18.3679	0	12.0966	0	0	0	0	#DIV/0!	0	0	0	0	#DIV/0!	0	0	0	0	#DIV/0!	0	17.8096	0	5.93653	2.03766
A0R2Y1	MSMEG_5273	Rv1074c	fadA3	24.2076	23.5374	24.0878	23.9443	0	0	0	0	#DIV/0!	0	0	0	0	#DIV/0!	0	18.9055	0	6.30183	3.79958	0	0	0	0	#DIV/0!
A0R3M4	MSMEG_5525	Rv0951	sucC	21.6059	21.7404	21.4259	21.5907	0	0	0	0	#DIV/0!	0	0	0	0	#DIV/0!	0	0	0	0	#DIV/0!	0	19.689	0	6.56299	3.28977
A0R4C9	MSMEG_5789	Rv3117; Rv0815c		21.0662	21.7433	20.9927	21.2674	0	0	0	0	#DIV/0!	0	0	0	0	#DIV/0!	0	0	0	0	#DIV/0!	0	20.2492	0	6.74974	3.15085
A0R574	MSMEG_6091	Rv3596c	clpC1	22.5463	22.4329	22.6968	22.5587	0	0	0	0	#DIV/0!	0	0	0	0	#DIV/0!	0	0	0	0	#DIV/0!	0	18.5609	0	6.18698	3.64615
A0R5E1	MSMEG_6159		cspA	18.962	19.761	19.2444	19.3225	0	0	0	0	#DIV/0!	0	0	0	0	#DIV/0!	0	0	0	0	#DIV/0!	0	19.6988	0	6.56625	2.94269
A0R729	MSMEG_6759		glpK	24.1304	23.6763	24.1207	23.9758	0	0	0	0	#DIV/0!	0	0	0	0	#DIV/0!	0	0	0	0	#DIV/0!	0	22.0552	0	7.35172	3.26125
A0R7F9	MSMEG_6897	Rv0053	rpsF	20.1814	19.8128	19.6069	19.867	0	0	0	0	#DIV/0!	0	0	0	0	#DIV/0!	0	0	0	0	#DIV/0!	0	19.5206	0	6.50686	3.05325
A0R7G6	MSMEG_6904	Rv0046c	ino1	19.2002	19.298	19.306	19.2681	0	0	0	0	#DIV/0!	0	0	0	0	#DIV/0!	0	0	0	0	#DIV/0!	0	18.5947	0	6.19822	3.10864
P0CH37	MSMEG_1037; MSMEG_2317		adhC2	22.3413	22.1018	22.3108	22.2513	0	0	0	0	#DIV/0!	0	0	0	0	#DIV/0!	0	19.684	0	6.56135	3.39127	0	0	0	0	#DIV/0!

## Sheet: Table S7
Table S7. High and Low confidence proteins
Uniprot Annotation	MSMEG Annotation	RV homologue	Gene Name	Protein Names	Gene Ontology	Unique peptides	Q-value	Score	Intensity	MS/MS Count	Dimethyl (KR) site positions	Glycine site positions	Methylol and glycine site positions	Oxidation (M) site positions
High Confidence Proteins
A0QNE0	MSMEG_0005	Rv0005	gyrB	DNA gyrase subunit B	ATP binding; chromosome; cytoplasm; DNA binding; DNA-dependent DNA replication; DNA topoisomerase type II (ATP-hydrolyzing) activity; DNA topological change; magnesium ion binding	3	0	6.6399	5822100	15	372
A0QNF5	MSMEG_0023	Rv0008c	cwsA	Cell wall synthesis protein CwsA	cell cycle; cell division; cell wall biogenesis; integral component of plasma membrane; protein localization; regulation of cell shape	3	0	180.15	14764000	27
A0QNF6	MSMEG_0024	Rv0009	ppiA	Peptidyl-prolyl cis-trans isomerase	peptidyl-prolyl cis-trans isomerase activity; protein folding	8	0	251.6	46187000	61		2;3;9;11;14		1;72
A0QNI9	MSMEG_0059	Rv3868	eccA1	ATPase, AAA family protein	ATP binding	8	0	73.987	7076800	35
A0QNJ7	MSMEG_0067	Rv3876	espI	Uncharacterized protein		11	0	76.375	27431000	57	190	2;11;12;16;185	5	1;183
A0QNZ3	MSMEG_0216			3-hydroxyacyl-CoA dehydrogenase	oxidoreductase activity	2	0	108.37	5438600	15
A0QNZ7	MSMEG_0220	Rv0183		Monoglyceride lipase	acylglycerol lipase activity	8	0	87.008	8262600	29
A0QP06	MSMEG_0229	Rv0189c	ilvD	Dihydroxy-acid dehydratase	4 iron, 4 sulfur cluster binding; dihydroxy-acid dehydratase activity; isoleucine biosynthetic process; metal ion binding; valine biosynthetic process	11	0	299.02	25478000	46		17;21		384
A0QP15	MSMEG_0238			CoA binding domain protein	cofactor binding	3	0	50.662	4217900	11
A0QP32	MSMEG_0255	Rv0211	pckG	Phosphoenolpyruvate carboxykinase [GTP] (PEP carboxykinase)	cytoplasm; gluconeogenesis; GTP binding; manganese ion binding; phosphoenolpyruvate carboxykinase (GTP) activity	10	0	82.688	15263000	39	261	257	260
A0QPE7	MSMEG_0372	Rv0242c	fabG4	3-oxoacyl-acyl-carrier protein reductase FabG4	3-oxoacyl-[acyl-carrier-protein] reductase (NADPH) activity	8	0	44.477	7219200	19
A0QPG1	MSMEG_0386			NAD dependent epimerase/dehydratase family protein	catalytic activity; coenzyme binding	2	0.0015949	1.8471	2430800	6
A0QPH5	MSMEG_0400			Peptide synthetase	catalytic activity	11	0	91.859	17077000	43
A0QPH6	MSMEG_0401			Putative non-ribosomal peptide synthase		5	0	10.684	4222700	14
A0QPJ0	MSMEG_0415	Rv0245		Flavin reductase-like, FMN-binding protein	FMN binding; riboflavin reductase (NADPH) activity	5	0	26.747	31795000	33
A0QPP0	MSMEG_0464			Hydroxymethylpyrimidine/phosphomethylpyrimidine kinase	ATP binding; phosphomethylpyrimidine kinase activity	2	0.0017575	2.3011	1228800	7
A0QPV3	MSMEG_0530			Short-chain dehydrogenase/reductase SDR	oxidoreductase activity	4	0.0021505	3.5549	5969200	8		163	166	168
A0QQA8	MSMEG_0688	Rv0337c		Aspartate aminotransferase	biosynthetic process; pyridoxal phosphate binding; transaminase activity	2	0.0021739	3.606	1959700	9
A0QQF0	MSMEG_0732	Rv0384c	clpB	Chaperone protein ClpB	ATP binding; cytoplasm; protein processing; response to heat	4	0	7.3947	3993600	16	183;188;189
A0QQH2	MSMEG_0754	Rv0360c		Uncharacterized protein		3	0	74.012	3829000	12
A0QQK8	MSMEG_0791	Rv0415	thiO	Glycine oxidase ThiO	flavin adenine dinucleotide binding; glycine oxidase activity	4	0	24.281	11470000	27
A0QQN1	MSMEG_0814			Membrane protein		4	0	14.44	19007000	35
A0QQP0	MSMEG_0824	Rv0421c		Uncharacterized protein		2	0.0016611	2.0428	4325300	10
A0QQP1	MSMEG_0825	Rv0422c	thiD	Phosphomethylpyrimidine kinase	ATP binding; phosphomethylpyrimidine kinase activity; thiamine biosynthetic process	5	0	165.22	6270900	16
A0QQP2	MSMEG_0826	Rv0423c	thiC	Thiamine biosynthesis protein ThiC	4 iron, 4 sulfur cluster binding; lyase activity; thiamine biosynthetic process; thiamine diphosphate biosynthetic process; zinc ion binding	9	0	28.597	7400900	17
A0QQU2	MSMEG_0876			Short-chain dehydrogenase/reductase SDR	oxidoreductase activity	7	0	323.31	18829000	62
A0QQW8	MSMEG_0903	Rv0462	lpdA	Dihydrolipoyl dehydrogenase	cell redox homeostasis; dihydrolipoyl dehydrogenase activity; flavin adenine dinucleotide binding	5	0	30.238	8395000	25
A0QQX4	MSMEG_0909	Rv0466		Acyl-ACP thioesterase superfamily protein	fatty acid biosynthetic process; thiolester hydrolase activity	4	0	47.799	10197000	18		15;18;19	14
A0QQX6	MSMEG_0911	Rv0467	aceA	Isocitrate lyase	carboxylic acid metabolic process; isocitrate lyase activity	5	0	177.57	4047800	14
A0QQX7	MSMEG_0912	Rv0468	fadB2	3-hydroxybutyryl-CoA dehydrogenase	3-hydroxyacyl-CoA dehydrogenase activity; 3-hydroxybutyryl-CoA dehydrogenase activity; fatty acid metabolic process; NAD+ binding	4	0	41.579	2730500	17
A0QQX8	MSMEG_0913	Rv0469	umaA	Methoxy mycolic acid synthase 1	cyclopropane-fatty-acyl-phospholipid synthase activity; lipid biosynthetic process	13	0	140.03	35627000	56	88	87	92	46
A0QRA5	MSMEG_1046; MSMEG_2326			ABC transporter ATP-binding protein	ATPase activity; ATP binding	3	0	13.342	4374500	16
A0QRA6	MSMEG_1047; MSMEG_2327			Nudix hydrolase	hydrolase activity	2	0.0023364	4.2841	1317200	7
A0QRA8	MSMEG_1049; MSMEG_2329			Methyltransferase type 11	methyltransferase activity	6	0	21.367	12084000	27		194;195		246
A0QRU5	MSMEG_1242		iscS	Cysteine desulfurase IscS	cysteine desulfurase activity; lyase activity; pyridoxal phosphate binding; transaminase activity	4	0	11.344	2640300	16		190	183	194;196
A0QS40	MSMEG_1340	Rv0635		UPF0336 protein MSMEG_1340		3	0	164.5	2903300	20	95	83	86;89
A0QS41	MSMEG_1341	Rv0636		MaoC family protein		2	0	29.898	7213000	17
A0QS45	MSMEG_1346	Rv0640	rplK	50S ribosomal protein L11	large ribosomal subunit rRNA binding; ribosome; structural constituent of ribosome; translation	4	0	14.08	19292000	21
A0QS49	MSMEG_1350		cmaA1	Mycolic acid synthase UmaA	cyclopropane-fatty-acyl-phospholipid synthase activity; lipid biosynthetic process	8	0	12.032	22630000	24				209
A0QS62	MSMEG_1364	Rv0651	rplJ	50S ribosomal protein L10	large ribosomal subunit rRNA binding; ribosome; ribosome biogenesis; structural constituent of ribosome; translation	9	0	93.797	9996800	30	53	55;58
A0QS66	MSMEG_1368	Rv0668	rpoC	DNA-directed RNA polymerase subunit beta'	DNA binding; DNA-directed RNA polymerase activity; transcription, DNA-templated	31	0	323.31	40798000	108
A0QS81	MSMEG_1383	Rv0670	nfo	Endonuclease IV	deoxyribonuclease IV (phage-T4-induced) activity; DNA binding; DNA repair; zinc ion binding	4	0	5.5798	3463200	11	185;195	194	190
A0QS96	MSMEG_1398	Rv0682	rpsL	30S ribosomal protein S12	rRNA binding; small ribosomal subunit; structural constituent of ribosome; translation; tRNA binding	3	0	41.227	6630000	15
A0QSB1	MSMEG_1416	Rv0688		FAD-dependent pyridine nucleotide-disulfide oxidoreductase	cell redox homeostasis; ferredoxin-NAD+ reductase activity; flavin adenine dinucleotide binding	7	0	76.648	15792000	46
A0QSF9	MSMEG_1465	Rv0714	rplN	50S ribosomal protein L14	large ribosomal subunit; rRNA binding; structural constituent of ribosome; translation	6	0	36.692	22753000	35				1
A0QSG1	MSMEG_1467	Rv0716	rplE	50S ribosomal protein L5	ribosome; rRNA binding; structural constituent of ribosome; translation; tRNA binding	5	0	24.24	5111300	22
A0QSG2	MSMEG_1468	Rv0717	rpsZ	30S ribosomal protein S14 type Z	ribosome; rRNA binding; structural constituent of ribosome; translation; zinc ion binding	2	0	12.401	9762200	22	29;35			47
A0QSG5	MSMEG_1471	Rv0720	rplR	50S ribosomal protein L18	ribosome; rRNA binding; structural constituent of ribosome; translation	2	0	13.555	6042400	10
A0QSG8	MSMEG_1474	Rv0723	rplO	50S ribosomal protein L15	large ribosomal subunit; rRNA binding; structural constituent of ribosome; translation	5	0	10.582	6140500	14
A0QSK9	MSMEG_1515			Histidine kinase	ATP binding; kinase activity	5	0	20.447	9132300	25
A0QSL0	MSMEG_1516			Thioredoxin reductase	oxidoreductase activity; phosphorelay signal transduction system	13	0	323.31	37890000	72	286	274;277;283;284	268;269
A0QSL6	MSMEG_1522	Rv3459c	rpsK	30S ribosomal protein S11	ribosome; rRNA binding; structural constituent of ribosome; translation	2	0	28.006	15601000	26
A0QSQ1	MSMEG_1559	Rv3441c	glmM	Phosphoglucosamine mutase	carbohydrate metabolic process; magnesium ion binding; phosphoglucosamine mutase activity	7	0	138.96	7020100	36				429
A0QSU3	MSMEG_1602	Rv3411c	guaB	Inosine-5'-monophosphate dehydrogenase	adenyl nucleotide binding; GMP biosynthetic process; IMP dehydrogenase activity; metal ion binding	8	0	236.05	17969000	47	231	229;230
A0QSV0	MSMEG_1610	Rv3396c	guaA	GMP synthase	ATP binding; glutamine metabolic process; GMP biosynthetic process; GMP synthase (glutamine-hydrolyzing) activity; pyrophosphatase activity	10	0	64.288	42055000	46
A0QT07	MSMEG_1669	Rv3319	sdhB	Succinate dehydrogenase iron-sulfur protein subunit SdhB	electron carrier activity; iron-sulfur cluster binding; succinate dehydrogenase activity; tricarboxylic acid cycle	3	0	16.211	6993400	12
A0QT08	MSMEG_1670	Rv3318	sdhA	Succinate dehydrogenase flavoprotein subunit	electron transport chain; flavin adenine dinucleotide binding; succinate dehydrogenase activity; tricarboxylic acid cycle	13	0	19.988	10079000	28	470;488;491	146;153	134;148;150	142;462
A0QTF4	MSMEG_1821	Rv3274c	fadE25	Putative acyl-CoA dehydrogenase fadE25	acyl-CoA dehydrogenase activity; butyryl-CoA dehydrogenase activity; flavin adenine dinucleotide binding	4	0	87.834	10668000	26
A0QTG6	MSMEG_1834	Rv3257c	manB	ManB protein (Phosphomannomutase PmmA)	carbohydrate metabolic process; phosphoglucomutase activity; phosphomannomutase activity	5	0	62.547	7475000	29
A0QTK2	MSMEG_1874	Rv3246c	mtrA	DNA-binding response regulator MtrA	cytoplasm; DNA binding; phosphorelay signal transduction system; regulation of transcription, DNA-templated; transcription, DNA-templated	4	0	323.31	12511000	20
A0QTR5	MSMEG_1937	Rv3116;Rv3206c		Molybdopterin biosynthesis protein MoeB	catalytic activity	9	0	23.896	9604800	31	355	346;349
A0QTS0	MSMEG_1943	Rv3201c		DNA helicase	ATP binding; ATP-dependent DNA helicase activity; DNA binding; DNA repair; exonuclease activity	5	0	10.679	2408300	10	237;239	225
A0QU00	MSMEG_2026			Short-chain dehydrogenase/reductase SDR	oxidoreductase activity	4	0	9.8268	6494900	18
A0QU18	MSMEG_2045			Monoxygenase	monooxygenase activity; oxidoreductase activity, acting on paired donors, with incorporation or reduction of molecular oxygen	6	0	323.31	15533000	35
A0QU54	MSMEG_2081	Rv3139		Putative acyl-CoA dehydrogenase	acyl-CoA dehydrogenase activity; flavin adenine dinucleotide binding	4	0	137.55	14674000	32
A0QU58	MSMEG_2086	Rv3105c	prfB	Peptide chain release factor 2 (RF-2)	cytoplasm; translation release factor activity, codon specific	5	0	160.73	5436300	23
A0QU61	MSMEG_2089	Rv3102c	ftsE	Cell division ATP-binding protein FtsE	ATPase activity; ATP binding; cell division	3	0	15.67	8906200	19
A0QUX1	MSMEG_2367	Rv3009c	gatB	Aspartyl/glutamyl-tRNA(Asn/Gln) amidotransferase subunit B	ATP binding; carbon-nitrogen ligase activity, with glutamine as amido-N-donor; translation	6	0	114.05	3936400	26	146;242	148;239;241;246		140
A0QUX6	MSMEG_2372	Rv3003c	ilvB	Acetolactate synthase	acetolactate synthase activity; flavin adenine dinucleotide binding; isoleucine biosynthetic process; magnesium ion binding; thiamine pyrophosphate binding; valine biosynthetic process	14	0	97.631	70979000	104				432
A0QUX7	MSMEG_2373	Rv3002c	ilvH	Acetolactate synthase small subunit	acetolactate synthase activity; amino acid binding; isoleucine biosynthetic process; valine biosynthetic process	2	0.0022727	3.8807	3866400	11
A0QUY2	MSMEG_2378		serA	D-3-phosphoglycerate dehydrogenase	amino acid binding; L-serine biosynthetic process; NAD binding; phosphoglycerate dehydrogenase activity	11	0	111.17	29033000	62	445;450
A0QUY9	MSMEG_2387	Rv2988c	leuC	3-isopropylmalate dehydratase large subunit (Isopropylmalate isomerase)	3-isopropylmalate dehydratase activity; 4 iron, 4 sulfur cluster binding; leucine biosynthetic process; metal ion binding	10	0	323.31	21479000	40	335;349
A0QUZ0	MSMEG_2388	Rv2987c	leuD	3-isopropylmalate dehydratase small subunit (Isopropylmalate isomerase)	3-isopropylmalate dehydratase activity; 3-isopropylmalate dehydratase complex; leucine biosynthetic process	4	0	25.136	7272700	18	96	95	79;87	85
A0QV03	MSMEG_2400		rpmB	50S ribosomal protein L28	ribosome; structural constituent of ribosome; translation	2	0	7.4769	6759700	12
A0QV14	MSMEG_2412		pyc	Pyruvate carboxylase	ATP binding; biotin carboxylase activity; gluconeogenesis; metal ion binding; pyruvate carboxylase activity	5	0	5.9919	1793100	8	352;357
A0QV18	MSMEG_2416	Rv2927c		Uncharacterized protein		5	0	6.7832	3184400	12	111;122	119	113	106;117
A0QV32	MSMEG_2430	Rv2916c	ffh	Signal recognition particle protein (Fifty-four homolog)	7S RNA binding; GTPase activity; GTP binding; signal recognition particle; SRP-dependent cotranslational protein targeting to membrane	10	0	76.296	14551000	50
A0QVB8	MSMEG_2519	Rv2890c	rpsB	30S ribosomal protein S2	small ribosomal subunit; structural constituent of ribosome; translation	8	0	121.25	22633000	42
A0QVD9	MSMEG_2540	Rv2883c	pyrH	Uridine monophosphate kinase	de novo' CTP biosynthetic process; ATP binding; cytoplasm; UMP kinase activity	5	0	62.14	6852200	23	197;202		196
A0QVH9	MSMEG_2580	Rv2868c	ispG	4-hydroxy-3-methylbut-2-en-1-yl diphosphate synthase (flavodoxin)	4-hydroxy-3-methylbut-2-en-1-yl diphosphate synthase activity; 4 iron, 4 sulfur cluster binding; iron ion binding; isopentenyl diphosphate biosynthetic process, methylerythritol 4-phosphate pathway; terpenoid biosynthetic process	2	0.0024155	4.8069	6163200	19
A0QVQ3	MSMEG_2654	Rv2785c	rpsO	30S ribosomal protein S15	ribosome; rRNA binding; structural constituent of ribosome; translation	5	0	26.743	9740200	25
A0QVQ5	MSMEG_2656	Rv2783c	pnp	Polyribonucleotide nucleotidyltransferase	3'-5'-exoribonuclease activity; cytoplasm; magnesium ion binding; mRNA catabolic process; polyribonucleotide nucleotidyltransferase activity; RNA binding; RNA processing	5	0	64.566	7920700	34			590	587
A0QW02	MSMEG_2758	Rv2703	rpoD	RNA polymerase sigma factor SigA	cytoplasm; DNA binding; sequence-specific DNA binding transcription factor activity; sigma factor activity; transcription initiation from bacterial-type RNA polymerase promoter	5	0	83.387	10795000	27	15	4;5;10
A0QW19	MSMEG_2776	Rv2682c	dxs	1-deoxy-D-xylulose-5-phosphate synthase	1-deoxy-D-xylulose 5-phosphate biosynthetic process; 1-deoxy-D-xylulose-5-phosphate synthase activity; magnesium ion binding; terpenoid biosynthetic process; thiamine biosynthetic process; thiamine pyrophosphate binding	3	0.0022222	3.8034	4178500	9
A0QW41	MSMEG_2799			Phospho-2-dehydro-3-deoxyheptonate aldolase	3-deoxy-7-phosphoheptulonate synthase activity; aromatic amino acid family biosynthetic process; chorismate biosynthetic process	4	0	17.374	7086400	19
A0QW71	MSMEG_2839			Transcriptional accessory protein	DNA binding; DNA repair; hydrolase activity, acting on ester bonds; RNA binding	9	0	52.656	13317000	46		762;766
A0QWQ4	MSMEG_3025	Rv2555c	alaS	Alanyl-tRNA synthetase	alanine-tRNA ligase activity; alanyl-tRNA aminoacylation; ATP binding; cytoplasm; tRNA binding; zinc ion binding	8	0	94.34	3419800	17	236;384	230;374;720		795;799
A0QWS4	MSMEG_3046	Rv1383	carA	Carbamoyl-phosphate synthetase glutamine chain	de novo' UMP biosynthetic process; arginine biosynthetic process; ATP binding; carbamoyl phosphate biosynthetic process; carbamoyl-phosphate synthase (glutamine-hydrolyzing) activity; glutamine catabolic process	3	0	94.53	5110900	26
A0QWS5	MSMEG_3047	Rv1384	carB	Carbamoyl-phosphate synthase large chain	de novo' UMP biosynthetic process; arginine biosynthetic process; ATP binding; carbamoyl-phosphate synthase (glutamine-hydrolyzing) activity; magnesium ion binding; manganese ion binding	6	0	6.87	4460600	16	981;983	970;973
A0QWS8	MSMEG_3050	Rv1388	mihF	Integration host factor	nucleic acid binding	5	0	25.191	19384000	22
A0QWT7	MSMEG_3059	Rv1400c		Esterase	hydrolase activity	2	0	25.522	4128300	12
A0QWV0	MSMEG_3072	Rv1415	ribAB	Riboflavin biosynthesis protein RibBA	3,4-dihydroxy-2-butanone-4-phosphate synthase activity; GTP binding; GTP cyclohydrolase II activity; magnesium ion binding; manganese ion binding; riboflavin biosynthetic process; zinc ion binding	10	0	284.4	40136000	50
A0QWV9	MSMEG_3081	Rv1423	whiA	Putative sporulation transcription regulator WhiA	DNA binding; regulation of sporulation; regulation of transcription, DNA-templated; transcription, DNA-templated	10	0	28.638	15576000	41	20;203;209;210	10;18;205		197
A0QWX9	MSMEG_3102		tal	Transaldolase	cytoplasm; pentose-phosphate shunt; sedoheptulose-7- phosphate:D-glyceraldehyde-3-phosphate glyceronetransferase activity	6	0	81.888	5314900	21	88;96	81;83;84
A0QWY0	MSMEG_3103	Rv1449c	tkt	Transketolase	metal ion binding; transketolase activity	17	0	72.112	13829000	44
A0QWY3	MSMEG_3106	Rv1454c		Quinone oxidoreductase	NADPH:quinone reductase activity; zinc ion binding	6	0	112.68	5535900	24
A0QX01	MSMEG_3124	Rv1463	sufC	FeS assembly ATPase SufC	ATPase activity; ATP binding; transport	3	0	94.938	3326800	11
A0QX20	MSMEG_3143	Rv1475c	acnA	Aconitate hydratase A	aconitate hydratase activity; iron-sulfur cluster binding; metal ion binding; tricarboxylic acid cycle	14	0	95.131	17281000	51	704;745	282;289;686;701
A0QX93	MSMEG_3217	Rv1609	trpE	Anthranilate synthase component 1	anthranilate synthase activity; metal ion binding; tryptophan biosynthetic process	2	0	45.558	1194100	6
A0QXD0	MSMEG_3257		xylB	Xylulokinase	xylulokinase activity; xylulose metabolic process	3	0	15.028	2261800	9
A0QYE7	MSMEG_3632	Rv1844c	gnd	6-phosphogluconate dehydrogenase, decarboxylating	NADP binding; pentose-phosphate shunt; phosphogluconate dehydrogenase (decarboxylating) activity	7	0	42.849	12485000	38
A0QYQ7	MSMEG_3746	Rv1699	pyrG	CTP synthase	de novo' CTP biosynthetic process; ATP binding; CTP synthase activity; glutamine metabolic process	8	0	24.001	7497400	19	5;6;297		7;299	1
A0QYS6	MSMEG_3770	Rv1658	argG	Argininosuccinate synthase	arginine biosynthetic process; argininosuccinate synthase activity; ATP binding; cytoplasm	19	0	316.89	61800000	101	171	15;16;175	21
A0QYW6	MSMEG_3811	Rv1636		Universal stress protein family protein, putative	cytoplasm; response to stress	9	0	220.68	23677000	47
A0QYX0	MSMEG_3816	Rv1633	uvrB	UvrABC system protein B	ATP binding; cytoplasm; DNA binding; excinuclease ABC activity; helicase activity; nucleotide-excision repair; SOS response	7	0	20.286	4495700	19	523;524	153;154;521
A0QZ11	MSMEG_3858	Rv2050	rbpA	RNA polymerase-binding protein RbpA	bacterial-type RNA polymerase core enzyme binding; positive regulation of transcription, DNA-templated; response to antibiotic; transcription, DNA-templated	5	0	25.905	6735800	22
A0QZ49	MSMEG_3897	Rv2112c	dop	Pup deamidase/depupylase	ATP binding; hydrolase activity, acting on carbon-nitrogen (but not peptide) bonds, in linear amides; metal ion binding; modification-dependent protein catabolic process; peptidase activity; proteasomal protein catabolic process; protein pupylation	3	0	6.9521	4755600	9		152;155		161
A0QZ54	MSMEG_3902	Rv2115c	mpa	Proteasome-associated ATPase	ATPase activity; ATP binding; modification-dependent protein catabolic process; proteasomal protein catabolic process; proteasome-activating nucleotidase complex; protein unfolding	10	0	34.901	12234000	30
A0QZX6	MSMEG_4185	Rv2124c	metH	Methionine synthase	cobalamin binding; intracellular; methionine synthase activity; pteridine-containing compound metabolic process; S-adenosylmethionine-homocysteine S-methyltransferase activity; zinc ion binding	5	0	42.312	3384900	20		733		726
A0QZY0	MSMEG_4189	Rv2130c	mshC	L-cysteine:1D-myo-inositol 2-amino-2-deoxy-alpha-D- glucopyranoside ligase (MSH ligase)	ATP binding; cysteine-glucosaminylinositol ligase activity; mycothiol biosynthetic process; zinc ion binding	6	0	18.511	7404000	19		292	276	290
A0QZY4	MSMEG_4193	Rv2135c		Phosphoglycerate mutase family protein	isomerase activity	3	0	63.35	3956800	17
A0R006	MSMEG_4217	Rv2145c	wag31	Cell wall synthesis protein Wag31 (Antigen 84)	cell cycle; cell division; cytoplasm; regulation of cell shape	12	0	259.18	6736700	20	178;184	177;179	176	171
A0R012	MSMEG_4222	Rv2150c	ftsZ	Cell division protein FtsZ	barrier septum assembly; cell division site; cytoplasm; FtsZ-dependent cytokinesis; GTPase activity; GTP binding; protein complex; protein polymerization	5	0	25.829	5483500	13
A0R029	MSMEG_4240	Rv2173		Polyprenyl synthetase	isoprenoid biosynthetic process; transferase activity	3	0.0023419	4.3071	6507700	16		28;41	37
A0R033	MSMEG_4244	Rv2178c	aroG	Phospho-2-dehydro-3-deoxyheptonate aldolase AroG	3-deoxy-7-phosphoheptulonate synthase activity; aromatic amino acid family biosynthetic process; chorismate biosynthetic process; manganese ion binding; plasma membrane	12	0	27.471	18639000	39
A0R048	MSMEG_4258	Rv2192c	trpD	Anthranilate phosphoribosyltransferase	anthranilate phosphoribosyltransferase activity; magnesium ion binding; tryptophan biosynthetic process	4	0	22.461	4558600	15
A0R072	MSMEG_4283	Rv2215	sucB	2-oxoglutarate dehydrogenase, E2 component, dihydrolipoamide succinyltransferase	dihydrolipoyllysine-residue succinyltransferase activity	4	0	92.542	7688400	22
A0R083	MSMEG_4294	Rv2222c	glnA	Probable glutamine synthetase 2	ATP binding; cytoplasm; glutamate-ammonia ligase activity; glutamine biosynthetic process; nitrogen fixation	3	0	19.248	4117200	10		433;436;441;445
A0R090	MSMEG_4301			Acyl-CoA synthase	catalytic activity	6	0	9.3674	8490200	23				483
A0R092	MSMEG_4303			Methyltransferase	oxidoreductase activity; protein-glutamate O-methyltransferase activity	7	0	21.519	8641200	24		341	331
A0R095	MSMEG_4306	Rv2229c		Uncharacterized protein		7	0	83.063	13415000	22				128
A0R098	MSMEG_4309	Rv2234	ptpA	Phosphotyrosine protein phosphatase PtpA	protein tyrosine phosphatase activity	3	0	5.4887	4677200	14
A0R0A1	MSMEG_4313			Glyoxalase/bleomycin resistance protein/dioxygenase	dioxygenase activity	6	0	48.233	29784000	43
A0R0B2	MSMEG_4325	Rv2243	fabD	Malonyl CoA-acyl carrier protein transacylase	[acyl-carrier-protein] S-malonyltransferase activity; fatty acid biosynthetic process	5	0	121.19	18394000	28
A0R0B4	MSMEG_4327	Rv2245	kasA	3-oxoacyl-(Acyl-carrier-protein) synthase 1 KasA	3-oxoacyl-[acyl-carrier-protein] synthase activity	7	0	292.88	55405000	81	85	87;91		72;80;129
A0R0B5	MSMEG_4328	Rv2246	kasB	3-oxoacyl-(Acyl-carrier-protein) synthase 1 KasA	3-oxoacyl-[acyl-carrier-protein] synthase activity	7	0	269.44	15921000	59				330
A0R0C7	MSMEG_4340	Rv2259	adhE2	Zinc-dependent alcohol dehydrogenase AdhE2	oxidoreductase activity; zinc ion binding	2	0	6.9988	4387900	14
A0R0Q9	MSMEG_4474			Acyl-CoA oxidase	acyl-CoA dehydrogenase activity; acyl-CoA oxidase activity; fatty acid beta-oxidation; flavin adenine dinucleotide binding; peroxisome	7	0	86.818	7762300	22
A0R0R9	MSMEG_4485	Rv2357c	glyS	Glycyl-tRNA synthetase	ATP binding; cytoplasm; glycine-tRNA ligase activity; glycyl-tRNA aminoacylation	8	0	298.63	11831000	43				440
A0R0T8	MSMEG_4504	Rv2373c	dnaJ	Chaperone protein DnaJ	ATP binding; cytoplasm; DNA replication; protein folding; response to heat; zinc ion binding	9	0	270.58	13377000	44				225
A0R0W1	MSMEG_4527	Rv2391		Ferredoxin sulfite reductase	4 iron, 4 sulfur cluster binding; heme binding; metal ion binding; sulfite reductase (ferredoxin) activity	7	0	10.292	7025700	19	555	2;3;4;9
A0R115	MSMEG_4584	Rv2427c	proA	Gamma-glutamyl phosphate reductase (GPR)	cytoplasm; glutamate-5-semialdehyde dehydrogenase activity; L-proline biosynthetic process; NADP binding	3	0	15.247	3674400	15
A0R196	MSMEG_4671	Rv2457c	clpX	ATP-dependent Clp protease ATP-binding subunit ClpX	ATP binding; protein folding; zinc ion binding	7	0	71.817	5665600	29	106	14;18;19;24;113;114
A0R1B0	MSMEG_4687			Cytosine deaminase	cytosine deaminase activity; zinc ion binding	2	0	8.1129	3010500	6
A0R1C3	MSMEG_4700	Rv2477c		ABC-transporter protein, ATP binding component	ATPase activity; ATP binding	6	0	30.116	13467000	30
A0R1E4	MSMEG_4722	Rv2509		Short-chain dehydrogenase/reductase SDR	oxidoreductase activity	4	0	43.479	5193800	13
A0R1E8	MSMEG_4727			Mycocerosic acid synthase	mycocerosate synthase activity; oxidoreductase activity; zinc ion binding	14	0	36.923	9511900	24		2010	2011
A0R1H7	MSMEG_4757	Rv2524c	fas	Fatty acid synthase	enoyl-[acyl-carrier-protein] reductase (NADH) activity; fatty acid biosynthetic process; fatty acid synthase complex; nucleotide binding	48	0	323.31	101460000	245		745		744
A0R1Y5	MSMEG_4917	Rv1324		Tetratricopeptide repeat domain protein (Thioredoxin)	cell redox homeostasis; glycerol ether metabolic process; protein disulfide oxidoreductase activity	2	0	5.5748	1902400	13
A0R1Y7	MSMEG_4920	Rv1323		Probable acetyl-CoA acetyltransferase	acetyl-CoA C-acetyltransferase activity	10	0	55.089	51564000	76				114
A0R1Z6	MSMEG_4932	Rv1315	murA	UDP-N-acetylglucosamine 1-carboxyvinyltransferase	cell cycle; cell division; cell wall organization; cytoplasm; peptidoglycan biosynthetic process; regulation of cell shape; UDP-N-acetylgalactosamine biosynthetic process; UDP-N-acetylglucosamine 1-carboxyvinyltransferase activity	3	0	13.936	5732400	15
A0R200	MSMEG_4936	Rv1310	atpD	ATP synthase subunit beta	ATP binding; ATP hydrolysis coupled proton transport; plasma membrane; plasma membrane ATP synthesis coupled proton transport; proton-transporting ATP synthase activity, rotational mechanism; proton-transporting ATP synthase complex, catalytic core F(1)	15	0	221.1	41676000	94	7			1
A0R214	MSMEG_4950	Rv1299	prfA	Peptide chain release factor 1	cytoplasm; translation release factor activity, codon specific	2	0	323.31	3626500	14
A0R241	MSMEG_4978	Rv1286	cysNC	Adenylylsulfate kinase / sulfate adenylyltransferase subunit 1	adenylylsulfate kinase activity; ATP binding; GTPase activity; GTP binding; riboflavin kinase activity; sulfate adenylyltransferase (ATP) activity; sulfate assimilation	8	0	8.5355	5311900	13	44;47;344;347	45;46;47;342;343;345;346	38	35
A0R248	MSMEG_4985	Rv1284		Carbonic anhydrase	carbonate dehydratase activity; zinc ion binding	2	0	174.26	2801000	11
A0R2B1	MSMEG_5049	Rv1248c	kgd	Multifunctional 2-oxoglutarate metabolism enzyme (KG decarboxylase)	2-hydroxy-3-oxoadipate synthase activity; 2-oxoglutarate decarboxylase activity; dihydrolipoyllysine-residue succinyltransferase activity; metal ion binding; oxoglutarate dehydrogenase (succinyl-transferring) activity; thiamine pyrophosphate binding; tricarboxylic acid cycle	11	0	198.05	18020000	59
A0R2E9	MSMEG_5087			Uncharacterized protein		3	0	7.2925	10948000	20				102
A0R2Q5	MSMEG_5197	Rv2724c		Acyl-CoA dehydrogenase	acyl-CoA dehydrogenase activity; flavin adenine dinucleotide binding	4	0	6.853	3863500	22	329
A0R2Q7	MSMEG_5199			Acetyl-CoA acetyltransferase	acetyl-CoA C-acyltransferase activity	5	0	17.064	7320300	29
A0R2T0	MSMEG_5222	Rv1112	ychF	Ribosome-binding ATPase YchF	ATPase activity; ATP binding; GTP binding; ribosomal large subunit binding; ribosome binding	6	0	14.116	6451600	21		16;17;23	20;273
A0R2V6	MSMEG_5248	Rv1094	desA2	Acyl-acyl-carrier protein desaturase DesA2	acyl-[acyl-carrier-protein] desaturase activity; fatty acid metabolic process	4	0	9.6007	4061800	21
A0R2W9	MSMEG_5261	Rv1082	mca	Mycothiol S-conjugate amidase	hydrolase activity; mycothiol-dependent detoxification; mycothiol metabolic process; zinc ion binding	4	0	46.253	12437000	28
A0R2X1	MSMEG_5263	Rv1080c	greA	Transcription elongation factor GreA	DNA binding; regulation of DNA-templated transcription, elongation; transcription, DNA-templated	6	0	23.389	12473000	32		145;148	144;150
A0R336	MSMEG_5328			Uncharacterized protein		2	0	74.934	3567900	10		2	7	1;3
A0R3B8	MSMEG_5415	Rv1023	eno	Enolase	cell surface; extracellular region; glycolytic process; magnesium ion binding; phosphopyruvate hydratase activity; phosphopyruvate hydratase complex	7	0	245.44	8619200	31
A0R3D6	MSMEG_5435	Rv1013		Putative ligase	ligase activity	3	0	6.2144	5281900	20		248;262	254;257
A0R3D9	MSMEG_5438	Rv1010	ksgA	Ribosomal RNA small subunit methyltransferase A	16S rRNA (adenine(1518)-N(6)/adenine(1519)-N(6))- dimethyltransferase activity; cytoplasm; RNA binding; rRNA (adenine-N6,N6-)-dimethyltransferase activity	6	0	13.665	14608000	28
A0R3L1	MSMEG_5512	Rv0958		Magnesium chelatase	ATP binding; regulation of transcription, DNA-templated	7	0	74.905	11428000	31
A0R3L4	MSMEG_5515	Rv0957	purH	Bifunctional purine biosynthesis protein PurH	de novo' IMP biosynthetic process; IMP cyclohydrolase activity; phosphoribosylaminoimidazolecarboxamide formyltransferase activity	7	0	45.135	16401000	38
A0R3M3	MSMEG_5524	Rv0952	sucD	Succinyl-CoA ligase [ADP-forming] subunit alpha	ATP binding; ATP citrate synthase activity; cofactor binding; succinate-CoA ligase (ADP-forming) activity	4	0	18.325	21996000	19	88	73;78;87
A0R3N3	MSMEG_5534	Rv0949	pcrA	DNA helicase	ATP binding; ATP-dependent DNA helicase activity; cytoplasm; DNA binding; DNA unwinding involved in DNA replication	9	0	19.113	4897000	15	496;661;677		670	668
A0R3Y5	MSMEG_5639	Rv0905	echA6	Enoyl-CoA hydratase	enoyl-CoA hydratase activity; isomerase activity	8	0	86.653	14676000	32	232;235	222	229
A0R417	MSMEG_5672	Rv0896	gltA	Citrate synthase	cellular carbohydrate metabolic process; citrate (Si)- synthase activity; cytoplasm; tricarboxylic acid cycle	8	0	136.55	17921000	47				207
A0R425	MSMEG_5680	Rv0887c		Glyoxalase family protein	dioxygenase activity	5	0	44.26	25726000	36				106;130;146
A0R451	MSMEG_5706	Rv0861c		DNA or RNA helicase of superfamily protein II	ATP binding; ATP-dependent DNA helicase activity; DNA binding; nucleotide-excision repair	12	0	67.259	24163000	69	522	503;510;518
A0R461	MSMEG_5715			Uncharacterized protein	oxidoreductase activity, acting on paired donors, with incorporation or reduction of molecular oxygen	8	0	76.809	21350000	33
A0R465	MSMEG_5720	Rv0860	fadB	Putative 3-hydroxyacyl-CoA dehydrogenase	3-hydroxyacyl-CoA dehydrogenase activity; coenzyme binding; fatty acid metabolic process	11	0	65.286	7917900	36	210;297;374	289;365;368;370	204;367
A0R466	MSMEG_5721	Rv0859		Acetyl-CoA acetyltransferase	acetyl-CoA C-acyltransferase activity	2	0	47.742	3331400	14
A0R4B3	MSMEG_5773	Rv0824c	des	Acyl-acyl-carrier protein desaturase DesA1	acyl-[acyl-carrier-protein] desaturase activity; fatty acid metabolic process	4	0	6.9232	6112300	16	242			233
A0R4D0	MSMEG_5790	Rv3118; Rv0814c		Uncharacterized protein		3	0	16.673	34379000	23
A0R4G4	MSMEG_5824	Rv0803	purL	Phosphoribosylformylglycinamidine synthase subunit PurL	de novo' IMP biosynthetic process; ATP binding; cytoplasm; magnesium ion binding; phosphoribosylformylglycinamidine synthase activity	7	0	142.58	3292800	16	14	3;6;9;11;424;425;435	7	1
A0R4H6	MSMEG_5837			Glutathione peroxidase	glutathione peroxidase activity; response to oxidative stress	4	0	8.4	1635500	13		145;158
A0R4J1	MSMEG_5852	Rv0772	purD	Glycinamide ribonucleotide synthetase	de novo' IMP biosynthetic process; ATP binding; magnesium ion binding; manganese ion binding; phosphoribosylamine-glycine ligase activity; purine nucleobase biosynthetic process	5	0	15.14	10106000	25
A0R4L1	MSMEG_5872	Rv0757	phoP	DNA-binding response regulator PhoP	DNA binding; phosphorelay signal transduction system; regulation of transcription, DNA-templated; transcription, DNA-templated	6	0	48.067	11260000	18		131
A0R4S6	MSMEG_5937	Rv3534c	bphI-2	4-hydroxy-2-oxovalerate aldolase 2	4-hydroxy-2-oxovalerate aldolase activity; aromatic compound catabolic process; manganese ion binding	4	0	30.177	5209400	9		31
A0R4T0	MSMEG_5943	Rv3538		MaoC-like dehydratase	3alpha,7alpha,12alpha-trihydroxy-5beta-cholest-24- enoyl-CoA hydratase activity; 3-hydroxyacyl-CoA dehydrogenase activity	6	0	82.368	6049100	22		106;111;116;118
A0R561	MSMEG_6077	Rv3583c	carD	RNA polymerase-binding transcription factor CarD		3	0	21.654	14310000	26
A0R566	MSMEG_6082	Rv3588c	cynT	Carbonic anhydrase	carbonate dehydratase activity; carbon utilization; zinc ion binding	4	0	216.47	20385000	30
A0R5G1	MSMEG_6179	Rv3667	acsA	Acetyl-coenzyme A synthetase	acetate-CoA ligase activity; acetyl-CoA biosynthetic process from acetate; AMP binding; ATP binding; metal ion binding	7	0	7.8763	1841200	17	785	7;396;403;779;784	782;783	1
A0R5H1	MSMEG_6189	Rv3676		Crp/Fnr familytranscriptional regulator	DNA binding; intracellular; sequence-specific DNA binding transcription factor activity; transcription, DNA-templated	6	0	126.5	46556000	60
A0R5M2	MSMEG_6241			ATPase associated with various cellular activities, AAA-5	ATPase activity; ATP binding	2	0.0022422	3.8533	2190800	11
A0R5M3	MSMEG_6242			Alcohol dehydrogenase, iron-containing	1,3-propanediol dehydrogenase activity; alcohol dehydrogenase (NAD) activity; metal ion binding	11	0	175.71	22666000	49
A0R5N7	MSMEG_6256	Rv3708c	asd	Aspartate-semialdehyde dehydrogenase	de novo' L-methionine biosynthetic process; aspartate- semialdehyde dehydrogenase activity; cytoplasm; diaminopimelate biosynthetic process; isoleucine biosynthetic process; lysine biosynthetic process via diaminopimelate; N-acetyl-gamma-glutamyl-phosphate reductase activity; NAD binding; NADP binding; threonine biosynthetic process	8	0	323.31	21255000	42
A0R5N8	MSMEG_6257	Rv3709c	ask	Aspartokinase	amino acid binding; aspartate kinase activity; lysine biosynthetic process via diaminopimelate; threonine biosynthetic process	7	0	89.835	28728000	56
A0R5Q2	MSMEG_6271	Rv3710	leuA	Alpha-isopropylmalate synthase	2-isopropylmalate synthase activity; leucine biosynthetic process	10	0	30.687	6232600	22	53;418;425	46;430;432	44
A0R5R3	MSMEG_6282	Rv3718c		Uncharacterized protein		2	0.0022831	3.9944	1513100	7
A0R5R4	MSMEG_6283	Rv3719		FAD binding domain protein	flavin adenine dinucleotide binding; UDP-N-acetylmuramate dehydrogenase activity	3	0	18.756	2410800	18
A0R5R5	MSMEG_6284	Rv3720		Cyclopropane fatty-acyl-phospholipid synthase	cyclopropane-fatty-acyl-phospholipid synthase activity; lipid biosynthetic process	3	0.0022779	3.957	3849900	8
A0R5R6	MSMEG_6285	Rv3721c	dnaX	DNA polymerase III gamma/tau subunit	ATP binding; DNA binding; DNA-directed DNA polymerase activity; DNA polymerase III complex; DNA replication	7	0	33.784	15395000	30		390;398;407
A0R607	MSMEG_6382	Rv3790	dprE1	Decaprenylphosphoryl-beta-D-ribofuranose 2'-epimerase 1	D-arabinono-1,4-lactone oxidase activity; flavin adenine dinucleotide binding; membrane; UDP-N-acetylmuramate dehydrogenase activity	3	0	8.045	4872700	7		261
A0R616	MSMEG_6391	Rv3799c	accD4	Propionyl-CoA carboxylase beta chain 4 accD4	propionyl-CoA carboxylase activity	5	0	135.17	6830300	26	16	21;27
A0R617	MSMEG_6392	Rv3800c		Polyketide synthase	biosynthetic process; hydrolase activity, acting on ester bonds; phosphopantetheine binding; transferase activity	20	0	320.35	37797000	137				176
A0R618	MSMEG_6393		fadD32	Acyl-CoA synthase	ligase activity	17	0	68.088	47212000	91	449	438;448	444
A0R656	MSMEG_6431	Rv3849		Uncharacterized protein	sequence-specific DNA binding	5	0	116	29556000	49
A0R678	MSMEG_6452			[NADP+] succinate-semialdehyde dehydrogenase	succinate-semialdehyde dehydrogenase [NAD(P)+] activity	4	0	5.8815	3499300	11
A0R679	MSMEG_6454			Uncharacterized protein	oxidoreductase activity, acting on paired donors, with incorporation or reduction of molecular oxygen	4	0	62.717	6241300	15
A0R683	MSMEG_6458	Rv3858c	gltD	Glutamate synthase, NADH/NADPH, small subunit	flavin adenine dinucleotide binding; glutamate biosynthetic process; iron-sulfur cluster binding; oxidoreductase activity, acting on the CH-NH2 group of donors, NAD or NADP as acceptor	4	0	255.3	12569000	33
A0R684	MSMEG_6459			Ferredoxin-dependent glutamate synthase 1	glutamate biosynthetic process; glutamate synthase (ferredoxin) activity	18	0	323.31	20515000	72	241;1227	1203	239;1205;1210;1226
A0R6D6	MSMEG_6511			Acyl-CoA dehydrogenase domain protein	acyl-CoA dehydrogenase activity; flavin adenine dinucleotide binding	9	0	47.025	14167000	39	258	255;256
A0R6D7	MSMEG_6512			Acyl-CoA dehydrogenase domain protein	acyl-CoA dehydrogenase activity; flavin adenine dinucleotide binding	8	0	210.72	15903000	30
A0R730	MSMEG_6761			Glycerol-3-phosphate dehydrogenase	glycerol-3-phosphate dehydrogenase complex; glycerol-3- phosphate metabolic process; sn-glycerol-3-phosphate:ubiquinone-8 oxidoreductase activity	9	0	323.31	45160000	87
A0R753	MSMEG_6783			Integral membrane protein		4	0	15.82	5839500	20
A0R7F4	MSMEG_6892	Rv0058		Replicative DNA helicase	ATP binding; DNA binding; DNA helicase activity; DNA replication; endonuclease activity; intein-mediated protein splicing	3	0	31.473	3786800	11
A0R7J1	MSMEG_6935	Rv3915		N-acetylmuramoyl-L-alanine amidase	N-acetylmuramoyl-L-alanine amidase activity; peptidoglycan catabolic process	5	0	27.578	4616900	13		260;312;316
A0R7J3	MSMEG_6938	Rv3917c	parB	Putative chromosome-partitioning protein parB	DNA binding	5	0	11.727	3760900	12
A0R7J6	MSMEG_6941	Rv3920c		Single-stranded nucleic acid binding R3H	nucleic acid binding	4	0	9.9217	17628000	42
O68956	MSMEG_1568	Rv3436c	glmS	Glucosamine-6-phosphate synthase	carbohydrate binding; carbohydrate biosynthetic process; cytoplasm; glutamine-fructose-6-phosphate transaminase (isomerizing) activity; glutamine metabolic process	6	0	10.234	9951300	17		271	265;267	269
P0CH00	MSMEG_1019; MSMEG_2299		nrdE2	Ribonucleoside-diphosphate reductase subunit alpha 2	ATP binding; DNA replication; ribonucleoside-diphosphate reductase activity, thioredoxin disulfide as acceptor	15	0	179.64	29208000	68	529;682;686;693	526;533;534	685;690	195
P48354	MSMEG_0006	Rv0006	gyrA	DNA gyrase subunit A	ATP binding; chromosome; cytoplasm; DNA binding; DNA- dependent DNA replication; DNA topoisomerase type II (ATP-hydrolyzing) activity; DNA topological change; response to antibiotic	5	0	16.371	3685800	17
P60281	MSMEG_1367	Rv0667	rpoB	DNA-directed RNA polymerase subunit beta	DNA binding; DNA-directed RNA polymerase activity; response to antibiotic; ribonucleoside binding; transcription, DNA-templated	16	0	190.27	27975000	85
P71533	MSMEG_1881	Rv3240c	secA1	Protein translocase subunit SecA 1	ATP binding; cytoplasm; intracellular protein transmembrane transport; plasma membrane; protein import; protein targeting	9	0	10.195	5486800	26	4;407;412;777;876	3;190;408;412;867;870;872	189;406	194
Q2M5K3	MSMEG_0411		fadD28	Acyl-CoA synthase (FadD28)	catalytic activity	2	0	7.312	2356500	9
Q3L885	MSMEG_0408		pks	Type I polyketide synthase	erythronolide synthase activity; oxidoreductase activity; phosphopantetheine binding; zinc ion binding	24	0	44.157	20547000	85	782;793;800;803	801	791
Q3L891	MSMEG_0402		mps2	Linear gramicidin synthetase subunit D	isomerase activity; oxidoreductase activity	27	0	127.92	29127000	87	1963;2311	1969;1971;2305	1967;1983
Q59560	MSMEG_2723	Rv2737c	recA	Protein RecA (Recombinase A)	ATP binding; cytoplasm; damaged DNA binding; DNA- dependent ATPase activity; DNA recombination; DNA repair; single-stranded DNA binding; SOS response	17	0	323.31	54656000	100	200	207;210;211;212		161;204
Q9AFI5	MSMEG_6896	Rv0054	ssb	Single-stranded DNA-binding protein (SSB)	DNA replication; single-stranded DNA binding	4	0	68.632	15180000	30
Low Confidence Proteins
A0QNN0	MSMEG_0102	Rv0154c		Putative acyl-CoA dehydrogenase	acyl-CoA dehydrogenase activity; flavin adenine dinucleotide binding	8	0	304.05	23908000	54				138
A0QQ38	MSMEG_0615	Rv0282		ATPase, AAA family protein	ATP binding	35	0	323.31	7586600000	1204				208;213;343;583;584
A0QQC8	MSMEG_0709	Rv0350	dnaK	Chaperone protein DnaK	ATP binding; protein folding	28	0	323.31	141160000	162	94	98;520	511;512;519
A0QQU5	MSMEG_0880	Rv0440	groL1	60 kDa chaperonin 1 (GroEL protein 1)	ATP binding; cytoplasm; protein refolding	29	0	323.31	464740000	315
A0QR89	MSMEG_1028; MSMEG_2308			Geranylgeranyl reductase	oxidoreductase activity, acting on the CH-CH group of donors, NAD or NADP as acceptor	10	0	175.94	42491000	78				59
A0QS46	MSMEG_1347	Rv0641	rplA	50S ribosomal protein L1	large ribosomal subunit; regulation of translation; rRNA binding; structural constituent of ribosome; translation; tRNA binding	9	0	323.31	36197000	68	205;210	202		121
A0QS63	MSMEG_1365	Rv0652	rplL	50S ribosomal protein L7/L12	ribosome; structural constituent of ribosome; translation	8	0	34.375	76788000	39				16
A0QS97	MSMEG_1399	Rv0683	rpsG	30S ribosomal protein S7	rRNA binding; small ribosomal subunit; structural constituent of ribosome; translation; tRNA binding	9	0	232.04	76495000	102
A0QS98	MSMEG_1401	Rv0685	tuf	Elongation factor Tu (EF-Tu)	cytoplasm; GTPase activity; GTP binding; translation elongation factor activity	23	0	323.31	1509500000	521		39;46	37;44	101;154;194;214;263;352;354;371
A0QSD0	MSMEG_1435	Rv0700	rpsJ	30S ribosomal protein S10	ribosome; structural constituent of ribosome; translation; tRNA binding	5	0	17.771	23777000	32
A0QSD1	MSMEG_1436	Rv0701	rplC	50S ribosomal protein L3	ribosome; rRNA binding; structural constituent of ribosome; translation	10	0	86.495	32082000	71	169;174	167;176;177;181	172	170
A0QSD2	MSMEG_1437	Rv0702	rplD	50S ribosomal protein L4	ribosome; rRNA binding; structural constituent of ribosome; translation	4	0	133	11914000	32	64	59
A0QSD4	MSMEG_1439	Rv0704	rplB	50S ribosomal protein L2	large ribosomal subunit; rRNA binding; structural constituent of ribosome; transferase activity; translation	8	0	114.32	10628000	38	52;176;183	50	58	177
A0QSD7	MSMEG_1442	Rv0707	rpsC	30S ribosomal protein S3	mRNA binding; rRNA binding; small ribosomal subunit; structural constituent of ribosome; translation	9	0	252.1	36869000	46	21	20;26	23
A0QSD8	MSMEG_1443	Rv0708	rplP	50S ribosomal protein L16	ribosome; rRNA binding; structural constituent of ribosome; translation; tRNA binding	3	0	48.511	63059000	38
A0QSE0	MSMEG_1445	Rv0710	rpsQ	30S ribosomal protein S17	ribosome; rRNA binding; structural constituent of ribosome; translation	5	0	17.66	12832000	36
A0QSG3	MSMEG_1469	Rv0718	rpsH	30S ribosomal protein S8	ribosome; rRNA binding; structural constituent of ribosome; translation	9	0	131.55	39065000	70		2		1;3
A0QSG4	MSMEG_1470	Rv0719	rplF	50S ribosomal protein L6	ribosome; rRNA binding; structural constituent of ribosome; translation	4	0	68.447	11592000	38
A0QSG6	MSMEG_1472	Rv0721	rpsE	30S ribosomal protein S5	rRNA binding; small ribosomal subunit; structural constituent of ribosome; translation	4	0	22.196	38496000	38
A0QSH8	MSMEG_1484	Rv0733	adk	Adenylate monophosphate kinase	adenylate kinase activity; AMP salvage; ATP binding; cytoplasm	9	0	85.125	12489000	38		89;97
A0QSL5	MSMEG_1521	Rv3460c	rpsM	30S ribosomal protein S13	ribosome; rRNA binding; structural constituent of ribosome; translation; tRNA binding	3	0	37.887	10792000	27	44	30;41	42
A0QSL7	MSMEG_1523	Rv3458c	rpsD	30S ribosomal protein S4	rRNA binding; small ribosomal subunit; structural constituent of ribosome; translation	8	0	97.439	36004000	58	141		134;135
A0QSL8	MSMEG_1524	Rv3457c	rpoA	DNA-directed RNA polymerase subunit alpha	DNA binding; DNA-directed RNA polymerase activity; transcription, DNA-templated	11	0	47.891	20812000	52	199	201;203		1
A0QSP9	MSMEG_1557	Rv3442c	rpsI	30S ribosomal protein S9	ribosome; structural constituent of ribosome; translation	6	0	73.154	36741000	31
A0QSS3	MSMEG_1582	Rv3418c	groS	10 kDa chaperonin (GroES protein)	ATP binding; cytoplasm; protein folding	9	0	171.66	132270000	110
A0QSS4	MSMEG_1583	Rv3417c	groL2	60 kDa chaperonin 2 (GroEL protein 2)	ATP binding; cytoplasm; protein refolding	20	0	323.31	198490000	190
A0QSZ3	MSMEG_1654	Rv0066c	icd2	Isocitrate dehydrogenase (NADP) Icd2	isocitrate dehydrogenase (NADP+) activity; metal ion binding; tricarboxylic acid cycle	10	0	255.33	54431000	74	518	253;257;259		229;261
A0QTE1	MSMEG_1807	Rv3285	accA3	Acetyl-/propionyl-coenzyme A carboxylase alpha chain	ATP binding; biotin carboxylase activity; metal ion binding	16	0	225.94	70646000	136				536
A0QUV6	MSMEG_2351	Rv3029c	etfB	Electron transfer flavoprotein beta subunit	electron carrier activity	7	0	116.99	31626000	50
A0QUV7	MSMEG_2352	Rv3028c	etfA	Electron transfer flavoprotein, alpha subunit	electron carrier activity; flavin adenine dinucleotide binding	9	0	323.31	100430000	107
A0QUX8	MSMEG_2374	Rv3001c	ilvC	Ketol-acid reductoisomerase	coenzyme binding; isoleucine biosynthetic process; ketol-acid reductoisomerase activity; valine biosynthetic process	20	0	323.31	183580000	182				5;128;326
A0QV37	MSMEG_2435	Rv2909c	rpsP	30S ribosomal protein S16	ribosome; structural constituent of ribosome; translation	7	0	93.366	14995000	47
A0QVB9	MSMEG_2520	Rv2889c	tsf	Elongation factor Ts (EF-Ts)	cytoplasm; translation elongation factor activity	17	0	323.31	76948000	161				20
A0QWT3	MSMEG_3055	Rv1392	metK	Methionine adenosyltransferase	ATP binding; cytoplasm; magnesium ion binding; methionine adenosyltransferase activity; one-carbon metabolic process; S-adenosylmethionine biosynthetic process	8	0	168.84	33110000	67	296;300		293
A0QWW2	MSMEG_3084	Rv1436	gapA	Glyceraldehyde-3-phosphate dehydrogenase	cytoplasm; glucose metabolic process; glyceraldehyde-3- phosphate dehydrogenase (NAD+) (phosphorylating) activity; glycolytic process; NAD binding; NADP binding	11	0	323.31	189420000	123			117	182;268
A0QXA3	MSMEG_3227	Rv1617	pyk	Pyruvate kinase	glycolytic process; magnesium ion binding; potassium ion binding; pyruvate kinase activity	16	0	178.22	59286000	98			35;38;41;44
A0QYY6	MSMEG_3833	Rv1630	rpsA	30S ribosomal protein S1 (RpsA protein)	nucleotidyltransferase activity; ribosome; RNA binding; structural constituent of ribosome; translation	15	0	323.31	21385000	51	111;120;122;474	115;120;122;273;275;277;279	108;109
A0R061	MSMEG_4272	Rv2204c		HesB/YadR/YfhF family protein (Iron-sulfur cluster assembly accessory protein)	iron-sulfur cluster assembly; iron-sulfur cluster binding; structural molecule activity	4	0	302.71	29222000	58				79
A0R079	MSMEG_4290	Rv2220	glnA	Glutamine synthetase 1	ATP binding; cytoplasm; glutamate-ammonia ligase activity; glutamine biosynthetic process; nitrogen fixation	6	0	208.57	16326000	47
A0R0B3	MSMEG_4326	Rv2244	acpM	Meromycolate extension acyl carrier protein (ACP)	ACP phosphopantetheine attachment site binding involved in fatty acid biosynthetic process; cytoplasm	4	0	234.97	35921000	37
A0R151	MSMEG_4625	Rv2442c	rplU	50S ribosomal protein L21	ribosome; rRNA binding; structural constituent of ribosome; translation	3	0	37.976	18037000	19
A0R1V9	MSMEG_4891	Rv2428		Alkyl hydroperoxide reductase subunit C	peroxidase activity; peroxiredoxin activity	5	0	64.817	7735900	37		112	99;100
A0R202	MSMEG_4938	Rv1308	atpA	ATP synthase subunit alpha	ATP binding; ATP hydrolysis coupled proton transport; plasma membrane; plasma membrane ATP synthesis coupled proton transport; proton-transporting ATPase activity, rotational mechanism; proton-transporting ATP synthase activity, rotational mechanism; proton-transporting ATP synthase complex, catalytic core F(1)	13	0	75.977	22057000	55		392;398	399;400
A0R2U8	MSMEG_5240	Rv1098c	fumC	Fumarate hydratase class II (Fumarase C)	fumarate hydratase activity; fumarate metabolic process; tricarboxylic acid cycle; tricarboxylic acid cycle enzyme complex	7	0	220.66	3237200	22
A0R2Y1	MSMEG_5273	Rv1074c	fadA3	Acetyl-CoA acetyltransferase	transferase activity, transferring acyl groups other than amino-acyl groups	16	0	322.1	206560000	145			131	34;300;344
A0R3M4	MSMEG_5525	Rv0951	sucC	Succinyl-CoA synthetase subunit beta	ATP binding; magnesium ion binding; manganese ion binding; succinate-CoA ligase (ADP-forming) activity; tricarboxylic acid cycle	11	0	206.59	44892000	79
A0R4C9	MSMEG_5789	Rv3117; Rv0815c		Putative thiosulfate sulfurtransferase	thiosulfate sulfurtransferase activity	10	0	249.66	44125000	79
A0R574	MSMEG_6091	Rv3596c	clpC1	ATP-dependent Clp protease ATP-binding subunit ClpC1	ATP binding; protein metabolic process	23	0	323.31	78319000	143	446;615;616;788	437;613;786	604;784
A0R5E1	MSMEG_6159		cspA	Probable cold shock protein A	cytoplasm; DNA binding; regulation of transcription, DNA- templated; transcription, DNA-templated	2	0	80.223	11934000	39
A0R729	MSMEG_6759		glpK	Glycerol kinase	ATP binding; glycerol-3-phosphate metabolic process; glycerol catabolic process; glycerol kinase activity	16	0	323.31	257030000	230	91		96;98	18;324;399
A0R7F9	MSMEG_6897	Rv0053	rpsF	30S ribosomal protein S6	ribosome; rRNA binding; structural constituent of ribosome; translation	5	0	55.393	14196000	35
A0R7G6	MSMEG_6904	Rv0046c	ino1	Inositol-3-phosphate synthase	inositol-3-phosphate synthase activity; inositol biosynthetic process; phospholipid biosynthetic process	6	0	166.85	10694000	25
P0CH37	MSMEG_1037; MSMEG_2317		adhC2	NADP-dependent alcohol dehydrogenase C 2	alcohol dehydrogenase (NADP+) activity; zinc ion binding	10	0	305.13	59616000	79				198

## Sheet: Table S8
Table S8. Unique peptides of identified high and low confidence proteins
Proteins	MSMEG Annotations	Start position	End position	Unique (Groups)	Unique (Proteins)	Charges	PEP	Score	Sequence	N-term cleavage window	C-term cleavage window
A0QNE0	MSMEG_0005	142	152	yes	yes	2	0.00058452	123.51	DGYEWFQYYDR	VVNALSTRLEATVLRDGYEWFQYYDRSVPG	TVLRDGYEWFQYYDRSVPGKLKQGGETKET
A0QNE0	MSMEG_0005	250	262	yes	yes	3	0.00028141	111.94	VFHYPGGLVDYVK	EKAAEATGPSKVKHRVFHYPGGLVDYVKHI	HRVFHYPGGLVDYVKHINRTKTPIQQSIID
A0QNE0	MSMEG_0005	213	231	yes	yes	2;3	0.001341	102.65	VTAEEVVDDVVKDTAEAPK	AFLNKGLTIELTDERVTAEEVVDDVVKDTA	EVVDDVVKDTAEAPKTADEKAAEATGPSKV
A0QNE0;A0QRT3	MSMEG_0005	362	372	no	no	2;3	0.0052834	75.819	VAEPQFEGQTK	GDDIREGLAAVISVKVAEPQFEGQTKTKLG	ISVKVAEPQFEGQTKTKLGNTEVKSFVQKI
P48354	MSMEG_0006	684	696	yes	yes	3	0.017161	40.015	FSATDEALRPMGR	EDDLLLVSANGQSIRFSATDEALRPMGRAT	IRFSATDEALRPMGRATSGVQGMRFNEDDR
P48354	MSMEG_0006	297	310	yes	yes	2	1.67e-12	171.32	LAGISNIEDQSSDR	DNFITSIAEQVRDGKLAGISNIEDQSSDRV	KLAGISNIEDQSSDRVGLRIVVELKRDAVA
P48354	MSMEG_0006	804	818	yes	yes	2	0.0012916	98.156	LMNLAEGDTLIAIAR	ARQVRKAGRQTKGVRLMNLAEGDTLIAIAR	LMNLAEGDTLIAIARNADEDEAAESISESD
P48354	MSMEG_0006	224	246	yes	yes	3	5.36e-05	97.69	VKGPDFPTSGLIVGTQGIEDTYK	YEADEEATCEAVMERVKGPDFPTSGLIVGT	SGLIVGTQGIEDTYKTGRGSIKMRGVVEIE
P48354	MSMEG_0006	161	170	yes	yes	2	0.0051875	74.533	VQEPTVLPSR	IDEETVDFIPNYDGRVQEPTVLPSRFPNLL	NYDGRVQEPTVLPSRFPNLLANGSGGIAVG
A0QNF5	MSMEG_0023	32	49	yes	yes	2;3	3.53e-178	258.02	GVLGIGADTAQATAAELR	RGLKYTAVGPVDITRGVLGIGADTAQATAA	GIGADTAQATAAELRRRYASGKLQRQLAAA
A0QNF5	MSMEG_0023	118	136	yes	yes	3	0.0044868	85.808	SRPQEPPTLAPSVEVAPKP	VLGGGAAAFSIVRRRSRPQEPPTLAPSVEV	EPPTLAPSVEVAPKP_______________
A0QNF5	MSMEG_0023	21	31	yes	yes	2	4.74e-05	117.71	YTAVGPVDITR	DVRLAPRQRLTRGLKYTAVGPVDITRGVLG	RGLKYTAVGPVDITRGVLGIGADTAQATAA
A0QNF6	MSMEG_0024	44	66	yes	yes	2	5.55e-143	246.34	DYSTENASGGTSGPFYDGAVFHR	PKTVNNFVGLAQGTKDYSTENASGGTSGPF	GGTSGPFYDGAVFHRVIDGFMIQGGDPTGT
A0QNF6	MSMEG_0024	134	147	yes	yes	3	6.45e-06	106.26	HTIFGEVVDEESQK	QFFITVGKTPHLNRRHTIFGEVVDEESQKV	RHTIFGEVVDEESQKVVDAIASTPTDRSDR
A0QNF6	MSMEG_0024	21	30	yes	yes	2	6.34e-08	143.61	IALFGNHAPK	QTATATLHTNRGDIKIALFGNHAPKTVNNF	RGDIKIALFGNHAPKTVNNFVGLAQGTKDY
A0QNF6	MSMEG_0024	1	20	yes	yes	3	0.011169	56.936	MTSPIQTATATLHTNRGDIK	______________________________	QTATATLHTNRGDIKIALFGNHAPKTVNNF
A0QNF6	MSMEG_0024	133	147	yes	yes	3	0.00022296	112.96	RHTIFGEVVDEESQK	SQFFITVGKTPHLNRRHTIFGEVVDEESQK	RHTIFGEVVDEESQKVVDAIASTPTDRSDR
A0QNF6	MSMEG_0024	31	43	yes	yes	2	5.28e-60	210.44	TVNNFVGLAQGTK	RGDIKIALFGNHAPKTVNNFVGLAQGTKDY	PKTVNNFVGLAQGTKDYSTENASGGTSGPF
A0QNF6	MSMEG_0024	67	83	yes	yes	2;3	1.19e-36	196.67	VIDGFMIQGGDPTGTGR	GGTSGPFYDGAVFHRVIDGFMIQGGDPTGT	DGFMIQGGDPTGTGRGGPGYKFEDEFHPEL
A0QNF6	MSMEG_0024	148	159	yes	yes	2	1.84e-07	160.53	VVDAIASTPTDR	RHTIFGEVVDEESQKVVDAIASTPTDRSDR	SQKVVDAIASTPTDRSDRPTEPVVIESITI
A0QNI9	MSMEG_0059	390	407	yes	yes	2	0.0030098	92.468	ALGGVLFIDEAYTLVQER	YEGQSAVKTSKTIDRALGGVLFIDEAYTLV	GVLFIDEAYTLVQERNGQTDPFGAEALDTL
A0QNI9	MSMEG_0059	369	382	yes	yes	2	6.3e-05	146.67	KDFVAEYEGQSAVK	GLGVIAEPKLIETSRKDFVAEYEGQSAVKT	RKDFVAEYEGQSAVKTSKTIDRALGGVLFI
A0QNI9	MSMEG_0059	447	455	yes	yes	2	0.0042341	80.219	LLEVNDGLR	RLVVIIAGYSNDIDRLLEVNDGLRSRFATR	SNDIDRLLEVNDGLRSRFATRIEFDSYSPD
A0QNI9	MSMEG_0059	524	533	yes	yes	2	1.82e-05	120.31	QLVEAGEQNR	GKPALDIAGNGRYARQLVEAGEQNRDMRLA	GRYARQLVEAGEQNRDMRLARSLDFDSLGV
A0QNI9	MSMEG_0059	265	280	yes	yes	2	0.00013511	145	SDPWDPSSVVADTSAR	AYRLETTTAEKIAARSDPWDPSSVVADTSA	DPWDPSSVVADTSARDKLLVEAQAELDRQI
A0QNI9	MSMEG_0059	478	486	yes	yes	2	0.00025464	109.71	VIATANDSR	EFDSYSPDEIVEISKVIATANDSRLDDTAA	IVEISKVIATANDSRLDDTAAKRVLEAATT
A0QNI9	MSMEG_0059	495	505	yes	yes	2	3.75e-62	208.63	VLEAATTLSQR	ATANDSRLDDTAAKRVLEAATTLSQRSLNG	AAKRVLEAATTLSQRSLNGKPALDIAGNGR
A0QNI9	MSMEG_0059	150	158	yes	yes	2	0.014183	78.149	WTEVIDQVR	LVSWVRAVIYGAGQRWTEVIDQVRGAERWP	YGAGQRWTEVIDQVRGAERWPDKFLAAAAG
A0QNJ7	MSMEG_0067	223	233	yes	yes	2	2.15e-05	145.25	DSYQIGVFGLK	IYELDLHNRIRRNARDSYQIGVFGLKGGVG	RNARDSYQIGVFGLKGGVGKTAVTVSLGSA
A0QNJ7	MSMEG_0067	257	272	yes	yes	2	3.95e-14	177.42	ILAIDADPDGGNLADR	TVSLGSAMAKIRGDRILAIDADPDGGNLAD	LAIDADPDGGNLADRAGRQSAATIADLLAD
A0QNJ7	MSMEG_0067	199	216	yes	yes	3	0.0061184	75.574	INLGLSPDEIYELDLHNR	PSQRGWRHWLYVMTRINLGLSPDEIYELDL	GLSPDEIYELDLHNRIRRNARDSYQIGVFG
A0QNJ7	MSMEG_0067	457	473	yes	yes	2;3	1.17e-12	174.23	ITELAAALSDDFDRLER	TEIQLDLLSDTFQRRITELAAALSDDFDRL	ELAAALSDDFDRLERR______________
A0QNJ7	MSMEG_0067	123	144	yes	yes	2;3	6.58e-09	150.59	LAPGPAPSQLSDIDPEISGAWR	ARHEQPATLPPPAQRLAPGPAPSQLSDIDP	SQLSDIDPEISGAWRAGQAVPAPAQPGPTS
A0QNJ7	MSMEG_0067	8	32	yes	yes	3	5.67e-05	91.238	LFHSSEPGKPVDDATITVDRDAILK	______________________________	VDDATITVDRDAILKATAATPRVPAGEKPP
A0QNJ7	MSMEG_0067	183	198	yes	yes	2	0.010464	77.744	MPSQRGWRHWLYVMTR	AIDALSHVGVKTNVKMPSQRGWRHWLYVMT	PSQRGWRHWLYVMTRINLGLSPDEIYELDL
A0QNJ7	MSMEG_0067	1	16	yes	yes	2	0.0013059	96.604	MSADYDRLFHSSEPGK	______________________________	SADYDRLFHSSEPGKPVDDATITVDRDAIL
A0QNJ7	MSMEG_0067	276	292	yes	yes	2;3	3.23e-37	199.38	QSAATIADLLADQELSR	DADPDGGNLADRAGRQSAATIADLLADQEL	AATIADLLADQELSRYNDIRAYTSMNSSNL
A0QNJ7	MSMEG_0067	456	473	yes	yes	3	0.00081222	105.17	RITELAAALSDDFDRLER	GTEIQLDLLSDTFQRRITELAAALSDDFDR	ELAAALSDDFDRLERR______________
A0QNJ7	MSMEG_0067	179	190	yes	yes	2	0.014464	53.327	TNVKMPSQRGWR	GNHRAIDALSHVGVKTNVKMPSQRGWRHWL	GVKTNVKMPSQRGWRHWLYVMTRINLGLSP
A0QNN0	MSMEG_0102	354	371	yes	yes	3	0.0039915	84.859	AIQVHGAAGVGDDFPLAR	IKSVAPQVACNVLDRAIQVHGAAGVGDDFP	VHGAAGVGDDFPLARLYAWHRAMRLFDGPD
A0QNN0	MSMEG_0102	45	56	yes	yes	2;3	0.00015694	114.4	DHTVPPVVEELK	AEAEYHAYREEKGPKDHTVPPVVEELKVKA	GPKDHTVPPVVEELKVKAKDRGLWNLFLPA
A0QNN0	MSMEG_0102	121	133	yes	yes	3	0.0041463	80.312	KQWLEPLLAGEIR	GNMETLHLFANEAQRKQWLEPLLAGEIRSA	QRKQWLEPLLAGEIRSAFAMTEPAVASSDA
A0QNN0	MSMEG_0102	381	391	yes	yes	3	0.0024633	84.17	LFDGPDEVHMR	DFPLARLYAWHRAMRLFDGPDEVHMRTIAR	RAMRLFDGPDEVHMRTIARSELGREKSPLA
A0QNN0	MSMEG_0102	286	300	yes	yes	3	0.017426	60.901	RVAFGKPLAEQGVVR	AAERALTLMVDRVQKRVAFGKPLAEQGVVR	RVAFGKPLAEQGVVREAIAKSRNEIDQARL
A0QNN0	MSMEG_0102	134	149	yes	yes	2	1.66e-91	225.15	SAFAMTEPAVASSDAR	QRKQWLEPLLAGEIRSAFAMTEPAVASSDA	AFAMTEPAVASSDARNIETTMLRDGDHYVI
A0QNN0	MSMEG_0102	287	300	yes	yes	2;3	0.00023937	113.24	VAFGKPLAEQGVVR	AERALTLMVDRVQKRVAFGKPLAEQGVVRE	RVAFGKPLAEQGVVREAIAKSRNEIDQARL
A0QNN0	MSMEG_0102	237	256	yes	yes	2;3	5.16e-208	264.03	VPAENLLDVEGSGFAIAQAR	QDQHGHCEIVFNDVRVPAENLLDVEGSGFA	LLDVEGSGFAIAQARLGPGRIHHCMRAIGA
A0QNZ3	MSMEG_0216	193	216	yes	yes	2	3.82e-108	227.63	VNTVAPGLIDTPIYGEGEGSEAFK	LTLPVARDLSAVGIRVNTVAPGLIDTPIYG	DTPIYGEGEGSEAFKAKLGESVLFPHRLGK
A0QNZ3	MSMEG_0216	38	53	yes	yes	2	0.00025277	133.32	VVIADLQADKGEALAK	IGAASARLLAAKGAKVVIADLQADKGEALA	VIADLQADKGEALAKELGGAFVSVDVTETD
A0QNZ7	MSMEG_0220	212	228	yes	yes	2	0.0085787	88.087	AAALTAPLLVVHGDKDR	IARALIGLGQSMPQRAAALTAPLLVVHGDK	ALTAPLLVVHGDKDRLIPVAGSRLLVDRVA
A0QNZ7	MSMEG_0220	81	90	yes	yes	2	1.25e-63	211.45	DLSEFVEDFR	HRGHGRSGGKRVHLRDLSEFVEDFRTLVGI	RVHLRDLSEFVEDFRTLVGIAANDHPTLPR
A0QNZ7	MSMEG_0220	54	67	yes	yes	3	5.83e-05	138.45	FGAAGLLVYALDHR	GYAEHAGRYHHVAQRFGAAGLLVYALDHRG	RFGAAGLLVYALDHRGHGRSGGKRVHLRDL
A0QNZ7	MSMEG_0220	32	46	yes	yes	3	0.005532	84.892	GVVVLAHGYAEHAGR	VRIVYDVWTPDTDPRGVVVLAHGYAEHAGR	GVVVLAHGYAEHAGRYHHVAQRFGAAGLLV
A0QNZ7	MSMEG_0220	19	31	yes	yes	2	3.29e-10	169.65	IVYDVWTPDTDPR	STRSEHSFAGVGGVRIVYDVWTPDTDPRGV	VRIVYDVWTPDTDPRGVVVLAHGYAEHAGR
A0QNZ7	MSMEG_0220	158	183	yes	yes	3	0.0093932	50.851	LAPGIPVENLDADAVSRDPEVVAAYK	GVSPVLVAVAKVLGKLAPGIPVENLDADAV	ADAVSRDPEVVAAYKADPMVHHGKLPAGIA
A0QNZ7	MSMEG_0220	91	105	yes	yes	3	0.017268	39.73	TLVGIAANDHPTLPR	RVHLRDLSEFVEDFRTLVGIAANDHPTLPR	TLVGIAANDHPTLPRIVLGHSMGGGIVFAY
A0QNZ7	MSMEG_0220	124	153	yes	yes	3	1.38e-13	108.32	YPGEYSAMVLSGPAVNAHDGVSPVLVAVAK	GHSMGGGIVFAYGARYPGEYSAMVLSGPAV	NAHDGVSPVLVAVAKVLGKLAPGIPVENLD
A0QP06	MSMEG_0229	430	449	yes	yes	2	2.57e-39	194.23	AAMDALEDGTIQAGDVVVIR	SDVFEGTARVFDRERAAMDALEDGTIQAGD	LEDGTIQAGDVVVIRYEGPKGGPGMREMLA
A0QP06	MSMEG_0229	383	409	yes	yes	3	0.012633	46.307	AMNNPIHPTGGITILHGSLAPEGAVVK	LAHIAPPDPDGKVLRAMNNPIHPTGGITIL	TILHGSLAPEGAVVKSAGFDSDVFEGTARV
A0QP06	MSMEG_0229	194	201	yes	yes	1	0.014006	74.127	EDVDIIER	AFEAVGACVRGLMSREDVDIIERAICPGEG	VRGLMSREDVDIIERAICPGEGACGGMYTA
A0QP06	MSMEG_0229	109	123	yes	yes	2;3	1.27e-157	240.6	EVIADSVETVVQAER	ISMGHEGMHFSLVSREVIADSVETVVQAER	EVIADSVETVVQAERLDGTVLLAGCDKSIP
A0QP06	MSMEG_0229	524	538	yes	yes	2	1.77e-74	217.35	GTLDVLVDEEEFEAR	AFVRDGDRIRLDVAKGTLDVLVDEEEFEAR	GTLDVLVDEEEFEARKAGFEPLPPRYKTGV
A0QP06	MSMEG_0229	332	344	yes	yes	2	2.37e-27	190.88	HVDEIGGVPVVMR	PHLADVKPFGRHVMKHVDEIGGVPVVMRAL	MKHVDEIGGVPVVMRALLDAGLLNGECLTV
A0QP06	MSMEG_0229	249	259	yes	yes	2	0.00039073	105.4	RSGEAVVDMLR	ASPVAIDKRRDEFARRSGEAVVDMLRRGIT	EFARRSGEAVVDMLRRGITARDILTKEAFE
A0QP06	MSMEG_0229	410	423	yes	yes	2	8.42e-05	146.36	SAGFDSDVFEGTAR	TILHGSLAPEGAVVKSAGFDSDVFEGTARV	KSAGFDSDVFEGTARVFDRERAAMDALEDG
A0QP06	MSMEG_0229	17	26	yes	yes	2	0.0034243	87.568	SRDVTDGLEK	PSDDKSTETPDIKPRSRDVTDGLEKAAARG	DIKPRSRDVTDGLEKAAARGMLRAVGMGDA
A0QP06	MSMEG_0229	363	379	yes	yes	3	0.01211	62.357	TMAENLAHIAPPDPDGK	DAGLLNGECLTVTGKTMAENLAHIAPPDPD	AENLAHIAPPDPDGKVLRAMNNPIHPTGGI
A0QP06	MSMEG_0229	316	327	yes	yes	2;3	0.0079573	85.533	VPHLADVKPFGR	EVELTLDDFTRVGSKVPHLADVKPFGRHVM	GSKVPHLADVKPFGRHVMKHVDEIGGVPVV
A0QP15	MSMEG_0238	112	124	yes	yes	2	2.41e-48	207.88	DGEAAGLQVVQDR	TLWLQLGLRHDEVVRDGEAAGLQVVQDRCM	VRDGEAAGLQVVQDRCMKIEHARFAGGLHL
A0QP15	MSMEG_0238	79	88	yes	yes	3	0.00051606	109.66	RRDDLPDVLK	LSELPVVPDLVDVFRRRDDLPDVLKETIAV	VDVFRRRDDLPDVLKETIAVGAKTLWLQLG
A0QP15	MSMEG_0238	16	28	yes	yes	2	0.00018721	128.36	SVAIVGASANTSR	MTDALTRQRILRETRSVAIVGASANTSRAS	TRSVAIVGASANTSRASYFVWTYLKSTGDY
A0QP32	MSMEG_0255	165	178	yes	yes	3	0.016569	45.115	AALDKLGDDGFFVK	EYVVVSMRTMTRMGRAALDKLGDDGFFVKA	RAALDKLGDDGFFVKALHSIGAPLEPGQKD
A0QP32	MSMEG_0255	290	301	yes	yes	2	1.25e-60	212.21	AETVGDDIAWMR	KTNLAMLQPTIEGWRAETVGDDIAWMRFGK	GWRAETVGDDIAWMRFGKDGRLYATNPEFG
A0QP32	MSMEG_0255	179	192	yes	yes	2	7.62e-05	138.25	ALHSIGAPLEPGQK	RAALDKLGDDGFFVKALHSIGAPLEPGQKD	KALHSIGAPLEPGQKDVPWPCNDTKYITHF
A0QP32	MSMEG_0255	212	228	yes	yes	2	6.49e-13	173.72	EIWSFGSGYGGNALLGK	PCNDTKYITHFPETREIWSFGSGYGGNALL	WSFGSGYGGNALLGKKCYSLRIASAMAHDE
A0QP32	MSMEG_0255	255	261	yes	yes	2	0.015448	51.688	LISPENK	AHDEGWLAEHMLILKLISPENKAYFIAAAF	AEHMLILKLISPENKAYFIAAAFPSACGKT
A0QP32	MSMEG_0255	589	601	yes	yes	2;3	0.0044296	86.344	LPTGLKDEFDALK	ELPLIEEWFEFVGEKLPTGLKDEFDALKHR	EKLPTGLKDEFDALKHRLSEEG________
A0QP32	MSMEG_0255	66	81	yes	yes	2	0.0039995	87.719	QPNSYLALSDPSDVAR	HLVEAGTFQKLNPEKQPNSYLALSDPSDVA	PNSYLALSDPSDVARVESRTFICTEREIDA
A0QP32	MSMEG_0255	335	348	yes	yes	2	0.00031009	113.38	TIAAGNTVFTNVAK	VAPGTNWSSNPNAMKTIAAGNTVFTNVAKT	KTIAAGNTVFTNVAKTDDGDVWWEGLEGDP
A0QP32	MSMEG_0255	276	289	yes	yes	2	9.16e-05	141.13	TNLAMLQPTIEGWR	KAYFIAAAFPSACGKTNLAMLQPTIEGWRA	KTNLAMLQPTIEGWRAETVGDDIAWMRFGK
A0QP32	MSMEG_0255	35	47	yes	yes	2	0.00014941	149.49	VVFADGSDEEYER	LAWVQEVAELTQPDRVVFADGSDEEYERLC	DRVVFADGSDEEYERLCAHLVEAGTFQKLN
A0QPE7	MSMEG_0372	361	377	yes	yes	2	0.01369	66.267	AGMIGLAEALAPVLADK	GIAGNRGQTNYATTKAGMIGLAEALAPVLA	MIGLAEALAPVLADKGITINAVAPGFIETK
A0QPE7	MSMEG_0372	220	231	yes	yes	2	4.55e-05	140.16	GIGATIAEVFAR	KPLDGKVAVVTGAARGIGATIAEVFARDGA	AARGIGATIAEVFARDGATVVAIDVDGAAE
A0QPE7	MSMEG_0372	322	337	yes	yes	2	0.00013075	142.83	LTEGLVGNGTIGEGGR	RWDAVIAVNLLAPQRLTEGLVGNGTIGEGG	TEGLVGNGTIGEGGRVIGLSSMAGIAGNRG
A0QPE7	MSMEG_0372	182	191	yes	yes	2	0.014808	59.426	SAYVDGQVFR	ATGLESTMRFILSAKSAYVDGQVFRVGAAD	ILSAKSAYVDGQVFRVGAADSTPPADWDKP
A0QPE7	MSMEG_0372	58	74	yes	yes	2	1.19e-36	195.94	TALADDYNLVSNNIGGR	SLLIGGSGRVAEPLRTALADDYNLVSNNIG	LADDYNLVSNNIGGRWADSFGGVVFDATGI
A0QPE7	MSMEG_0372	192	210	yes	yes	3	0.013271	69.485	VGAADSTPPADWDKPLDGK	ILSAKSAYVDGQVFRVGAADSTPPADWDKP	DSTPPADWDKPLDGKVAVVTGAARGIGATI
A0QPE7	MSMEG_0372	115	135	yes	yes	3	0.012701	51.535	VVVVGTTPAEAGSVHAQVVQR	TFFTPLLRNLAPCARVVVVGTTPAEAGSVH	TPAEAGSVHAQVVQRALEGFTRSLGKELRR
A0QPE7	MSMEG_0372	33	51	yes	yes	3	0.00035564	110.37	YRPGDPPLAGSLLIGGSGR	LAKQLGVPQPETLRRYRPGDPPLAGSLLIG	DPPLAGSLLIGGSGRVAEPLRTALADDYNL
A0QPG1	MSMEG_0386	134	147	yes	yes	2	0.0062828	78.705	ADLVPDQIVLASSR	VNVVGTTQLLDALSRADLVPDQIVLASSRA	RADLVPDQIVLASSRAVYGEGEWRTATDST
A0QPG1	MSMEG_0386	116	133	yes	yes	3	0.0051044	78.501	HSSVNVVGTTQLLDALSR	AAETGTAQSLSEATRHSSVNVVGTTQLLDA	VNVVGTTQLLDALSRADLVPDQIVLASSRA
A0QPH5	MSMEG_0400	532	547	yes	yes	2	0.0038248	88.441	AGAAYVPVDPAVPAAR	PRTDRSVIAILGAFKAGAAYVPVDPAVPAA	GAAYVPVDPAVPAARVRFILDDASPVAVVT
A0QPH5	MSMEG_0400	101	116	yes	yes	3	0.0089108	70.272	EMAAEIQHTPLPLTGR	LYDVRDADDPEAKAREMAAEIQHTPLPLTG	MAAEIQHTPLPLTGRLVKFALFQTRDEQFY
A0QPH5	MSMEG_0400	38	52	yes	yes	2;3	6.66e-06	158.3	IDGVVDHGLLQQAIR	SGLAGAEWQLGLLGKIDGVVDHGLLQQAIR	IDGVVDHGLLQQAIRQALQEAEPARATFFE
A0QPH5	MSMEG_0400	433	441	yes	yes	2	0.00040037	103.74	LLAESESDR	AAMAADPAMPLAAVRLLAESESDRLATIGN	PLAAVRLLAESESDRLATIGNHSALSESAP
A0QPH5	MSMEG_0400	886	900	yes	yes	2	8.4e-61	215.5	LVGYITGTADPVDIR	SAAAIMREDRPGDRRLVGYITGTADPVDIR	LVGYITGTADPVDIRAELADRLPPYMVPTA
A0QPH5	MSMEG_0400	219	236	yes	yes	2	0.00076086	104.17	NAYTPSASVPMDPAIVGR	DTGLDQGLAPTPHGKNAYTPSASVPMDPAI	TPSASVPMDPAIVGRIKELSKTLRIRRYSV
A0QPH5	MSMEG_0400	1222	1240	yes	yes	2	0.016196	60.345	PAALPAVQPDTDTHASAGR	EVTAQADAWREILAKPAALPAVQPDTDTHA	PAVQPDTDTHASAGRFSATLDPETTRQLLG
A0QPH5	MSMEG_0400	1951	1967	yes	yes	2	0.0044754	86.814	PAPALESIPASFAESVR	HDRLDEWGNRAVLTRPAPALESIPASFAES	PALESIPASFAESVRRVPDAVALSCGDRSW
A0QPH5	MSMEG_0400	53	62	yes	yes	2	0.0083477	68.657	QALQEAEPAR	IDGVVDHGLLQQAIRQALQEAEPARATFFE	QQAIRQALQEAEPARATFFEADGQVFQKPL
A0QPH5	MSMEG_0400	469	483	yes	yes	2	5.97e-09	168.82	VAEAPDAAALTFEGR	SAPDAVSIPERFAARVAEAPDAAALTFEGR	VAEAPDAAALTFEGRTLTYRELDEAANRFA
A0QPH5	MSMEG_0400	1089	1109	yes	yes	2;3	7.91e-11	161.48	VQDSDGEWSLLVPDAATVDAR	VLQALLDRHATLRLRVQDSDGEWSLLVPDA	EWSLLVPDAATVDARDCLSVVDTLSDDVVL
A0QPH5;A0QYM8	MSMEG_0400	1005	1014	no	no	2	1.1e-07	127.76	DVFVEQTVAR	VVARARAAGIQCRPRDVFVEQTVARLASVA	QCRPRDVFVEQTVARLASVATVATEIGVVD
A0QPH6	MSMEG_0401	947	966	yes	yes	3	2.59e-06	130.4	EYNHYPLSVQAVPGHELGLR	LLGVQELSITDFTNREYNHYPLSVQAVPGH	PLSVQAVPGHELGLRVEYDTNVFDRQRIKR
A0QPH6	MSMEG_0401	471	484	yes	yes	2	0.0009479	101.35	LGAGAADLSDDLWR	LDNPDPTIGFNYLGRLGAGAADLSDDLWRL	RLGAGAADLSDDLWRLDPDAVSLTAAGGRV
A0QPH6	MSMEG_0401	558	572	yes	yes	2	0.00010149	141.08	SGGGGLTPSDVAPAR	KLWSDALAGICAHVRSGGGGLTPSDVAPAR	SGGGGLTPSDVAPARLSQQQIDDLTAQFDM
A0QPH6	MSMEG_0401	260	275	yes	yes	2	0.0063289	81.239	SGQPVVLPTPGTSFGR	RILLEDLNIAWAQHRSGQPVVLPTPGTSFG	GQPVVLPTPGTSFGRWSRLLDQHARTADVL
A0QPH6	MSMEG_0401	399	407	yes	yes	2	0.0031681	83.206	YPVALDFDR	GDADLSRTVGWFTSKYPVALDFDRNTGGIS	GWFTSKYPVALDFDRNTGGISWEQVVNGDA
Q3L891	MSMEG_0402	2402	2418	yes	yes	3	0.00064163	101.2	AHFDGLPVDFVAQAITK	PGSFYQRGDNGERQRAHFDGLPVDFVAQAI	FDGLPVDFVAQAITKLGWQVARSVTDSTAS
Q3L891	MSMEG_0402	54	65	yes	yes	2	3.53e-05	138.76	APDAVALVSGDR	TPVTIPALFAEQVVRAPDAVALVSGDRSWT	VVRAPDAVALVSGDRSWTYRELDEASNRLA
Q3L891	MSMEG_0402	1026	1042	yes	yes	2	2.14e-08	164.81	ASWTWAPSAFDEEQATR	LNAGTIDTDNGPSLRASWTWAPSAFDEEQA	WTWAPSAFDEEQATRLSRLWFEALAGICAH
Q3L891	MSMEG_0402	31	53	yes	yes	2;3	3.4e-10	153.25	AVLTDPGPTPVTIPALFAEQVVR	LDEDEHDQIEVWGNRAVLTDPGPTPVTIPA	TPVTIPALFAEQVVRAPDAVALVSGDRSWT
Q3L891	MSMEG_0402	1525	1543	yes	yes	3	0.013553	56.121	AVLTQPVDSPQSIPEVFAR	VDDDERTQLDEWANRAVLTQPVDSPQSIPE	QPVDSPQSIPEVFARQVERDPEAPAVTFEG
Q3L891	MSMEG_0402	2529	2543	yes	yes	2;3	0.0048067	83.877	DANIGVEGEIPHVTR	RGSFAPADRFQAAVRDANIGVEGEIPHVTR	DANIGVEGEIPHVTREVIVKYVTDLQLLGL
Q3L891	MSMEG_0402	2125	2138	yes	yes	3	0.00020334	114.7	DLTLDKFIDAPTLR	FAAVHGSDVTEVHARDLTLDKFIDAPTLRT	RDLTLDKFIDAPTLRTATTLPRPDGAVQTV
Q3L891	MSMEG_0402	1278	1298	yes	yes	2;3	7.31e-06	117.93	EVLDGFETPTLVAPPGVPGPR	WLATQDATAAKAAWREVLDGFETPTLVAPP	ETPTLVAPPGVPGPRGIESYRVSAETTRAL
Q3L891	MSMEG_0402	2477	2489	yes	yes	2	0.00024777	115.14	FEAALQGLSDQQR	YPIERIEDFGEWLQRFEAALQGLSDQQRQN	QRFEAALQGLSDQQRQNSVLQMLTLLKQQA
Q3L891	MSMEG_0402	1060	1074	yes	yes	2	9.72e-05	138.71	GGGGGLTPSDVAPAR	RLWFEALAGICAHVRGGGGGLTPSDVAPAR	GGGGGLTPSDVAPARLTQRQIDELSQRYDV
Q3L891	MSMEG_0402	2467	2476	yes	yes	2	2.94e-08	153.24	IEDFGEWLQR	TYIDWLIEAGYPIERIEDFGEWLQRFEAAL	YPIERIEDFGEWLQRFEAALQGLSDQQRQN
Q3L891	MSMEG_0402	438	449	yes	yes	2	7.64e-14	174.4	IELGEIQAALAK	YLGRADEQVKIRGYRIELGEIQAALAKLDG	GYRIELGEIQAALAKLDGVDQAVVIAREDR
Q3L891	MSMEG_0402	2284	2297	yes	yes	3	0.01484	64.798	LKPFNFVSTSDVGR	VVGTAELIRFALTSKLKPFNFVSTSDVGRQ	KLKPFNFVSTSDVGRQIEPSRFTEQADIRL
Q3L891	MSMEG_0402	470	484	yes	yes	2	9.91e-05	142.08	LVGYITGTADPAQLR	QAVVIAREDRPGDKRLVGYITGTADPAQLR	LVGYITGTADPAQLRTALAESLPAYMVPTA
Q3L891	MSMEG_0402	250	272	yes	yes	3	0.014397	47.155	LVVVPESVGSSPDDLHNLLITEK	VSVWEIWGALLHGGRLVVVPESVGSSPDDL	GSSPDDLHNLLITEKVSVLCQTPSAAGMLS
Q3L891	MSMEG_0402	1259	1273	yes	yes	2	4.81e-26	185.57	NFVNWLATQDATAAK	AGYFGHRLPAAAPYRNFVNWLATQDATAAK	NFVNWLATQDATAAKAAWREVLDGFETPTL
Q3L891	MSMEG_0402	2298	2311	yes	yes	2	0.017396	57.149	QIEPSRFTEQADIR	KLKPFNFVSTSDVGRQIEPSRFTEQADIRL	RQIEPSRFTEQADIRLVSATRKIEVGYANG
Q3L891	MSMEG_0402	1963	1984	yes	yes	3	0.0092668	55.383	RLVGYITGTADPAAARSELTNR	DQAVVIAREDRPGDKRLVGYITGTADPAAA	GTADPAAARSELTNRLPAYMVPAAVVTLET
Q3L891	MSMEG_0402	871	884	yes	yes	2	0.013773	63.864	SDTPIGVDVEGHGR	LLVAFGLAWTEFLNRSDTPIGVDVEGHGRY	RSDTPIGVDVEGHGRYDELASDVDLSRTVG
Q3L891	MSMEG_0402	2139	2164	yes	yes	3	0.0079756	53.444	TATTLPRPDGAVQTVLLTGATGFLGR	RDLTLDKFIDAPTLRTATTLPRPDGAVQTV	VQTVLLTGATGFLGRYLLLEWLRQLRRVDD
Q3L891	MSMEG_0402	1608	1623	yes	yes	2	0.00012273	132.76	TGAAYLPIDPSVPAAR	PRSADAIVAILAVLKTGAAYLPIDPSVPAA	GAAYLPIDPSVPAARLEFMLGDAKPVAAVT
Q3L891	MSMEG_0402	114	129	yes	yes	2	0.00057135	106.01	TGAAYLPVDPAHPDAR	PRSGEAILSILSVLKTGAAYLPVDPAHPDA	GAAYLPVDPAHPDARIGFMMSDAKPVAALT
Q3L891	MSMEG_0402	701	714	yes	yes	2	2.94e-06	160.15	TVDALTDDVLVEAR	LVPEAGAVGARECLRTVDALTDDVLVEARN	RTVDALTDDVLVEARNRLDPAAGAMVSAVW
Q3L891	MSMEG_0402	1378	1389	yes	yes	2	7.42e-28	190.86	VSADTTVGDLLR	SMVGLLINTVPIRAKVSADTTVGDLLRQLQ	RAKVSADTTVGDLLRQLQSHHNDTLEHEHL
Q3L891	MSMEG_0402	415	426	yes	yes	2	0.00012602	118.23	WGSDGQLEYLGR	GETGERMYRTGDLVRWGSDGQLEYLGRADE	LVRWGSDGQLEYLGRADEQVKIRGYRIELG
Q3L891	MSMEG_0402	1087	1110	yes	yes	3	0.0017439	68.49	YDVTDVLPLTPVQQGLLFHSTFAR	PARLTQRQIDELSQRYDVTDVLPLTPVQQG	TPVQQGLLFHSTFARGIGDDVYAVQLDITI
Q3L891	MSMEG_0402	951	972	yes	yes	2	4.27e-11	161.48	YLNPEVDLGGSDPTIGFNYLGR	QLRSLPEGLTYGLLRYLNPEVDLGGSDPTI	LGGSDPTIGFNYLGRLGAGAGELSEELWRI
Q3L885	MSMEG_0408	1114	1138	yes	yes	3	0.0027601	65.207	AAALELPHIWGGLADLSGADTEWPR	DTVVPEQSCLWGFGRAAALELPHIWGGLAD	GGLADLSGADTEWPRLIARITSPRDGEDQI
Q3L885	MSMEG_0408	2061	2070	yes	yes	2	0.003522	78.334	AALVVDSVER	VCHTAGVGRSHFEYRAALVVDSVERAREGL	HFEYRAALVVDSVERAREGLAALAEGRTPA
Q3L885	MSMEG_0408	2468	2479	yes	yes	2	6.62e-05	129.88	DLASGDTIYTSR	VDGGTAASGILGSGKDLASGDTIYTSRLSV	SGKDLASGDTIYTSRLSVKSQPWLADHVIY
Q3L885	MSMEG_0408	560	573	yes	yes	2	1.15e-08	167.11	ELFDTEPVFAETVR	WLFTGQGSQYPGMARELFDTEPVFAETVRK	RELFDTEPVFAETVRKCAEAVADILEKPLL
Q3L885	MSMEG_0408	2115	2128	yes	yes	2	0.00019037	126.5	ELFDTQPVFAQTVR	WLFTGQGSQYPGMARELFDTQPVFAQTVRQ	RELFDTQPVFAQTVRQCAEAVADMLPRPLL
Q3L885	MSMEG_0408	514	534	yes	yes	3	0.00037541	97.073	ESAIELLGALADDRPAPGLVR	RAHLEQRAALVVNSRESAIELLGALADDRP	LGALADDRPAPGLVRGESHEAPKTAWLFTG
Q3L885	MSMEG_0408	3250	3266	yes	yes	2	0.00010884	128.54	GEWTPLPAEIYPITEAR	RIRDLLTEVSDGMARGEWTPLPAEIYPITE	WTPLPAEIYPITEARSAFRRMQQARHIGKI
Q3L885	MSMEG_0408	791	803	yes	yes	3	0.015763	52.928	HARQPVEFAKSVR	ALGRSTRLDGAYWRRHARQPVEFAKSVRTL	RRHARQPVEFAKSVRTLADMNCRVLLEIGP
Q3L885	MSMEG_0408	384	398	yes	yes	3	0.0008277	99.481	HLNFETPSPHIPWER	VIKVVMALENETLPKHLNFETPSPHIPWER	HLNFETPSPHIPWERLPIEVVRETVPWQRN
Q3L885	MSMEG_0408	3281	3295	yes	yes	3	0.0075116	72.681	IVLQVPKPLQPQQDR	RSAFRRMQQARHIGKIVLQVPKPLQPQQDR	IVLQVPKPLQPQQDRSYLITGGLGAIGLHT
Q3L885	MSMEG_0408	488	499	yes	yes	3	0.016327	46.706	LADVSHTAGTAR	AGEYRDWLRAHPQARLADVSHTAGTARAHL	QARLADVSHTAGTARAHLEQRAALVVNSRE
Q3L885	MSMEG_0408	3093	3105	yes	yes	3	0.0080148	67.456	LAFDWAQLKPGDK	AVEAATIPAAALTVRLAFDWAQLKPGDKVL	VRLAFDWAQLKPGDKVLIHAASGGVGLAAI
Q3L885	MSMEG_0408	2848	2868	yes	yes	3	0.00036352	97.352	LEAEITNLLSAVHAAQGPSVK	PGRKESGSASAESARLEAEITNLLSAVHAA	NLLSAVHAAQGPSVKLPGGLWIVTEHGVAC
Q3L885	MSMEG_0408	2518	2532	yes	yes	3	0.00022383	112.96	LKDVFFYEPIILPEK	TYAAMALAAVGTPARLKDVFFYEPIILPEK	LKDVFFYEPIILPEKASREVQLTLHPADGG
Q3L885	MSMEG_0408	2985	3001	yes	yes	2	0.00012189	115.57	LTETDVPEPDEGYVQVR	FVLAPTERGAIDNLRLTETDVPEPDEGYVQ	ETDVPEPDEGYVQVRVEAAGLNFRDVLNVL
Q3L885	MSMEG_0408	2803	2819	yes	yes	2;3	0.00010763	136.17	NTDLQVLGEVLSQAHAR	DELAAKVPGCVPIDRNTDLQVLGEVLSQAH	DLQVLGEVLSQAHARGAGFSGVVWRCATPG
Q3L885	MSMEG_0408	852	870	yes	yes	3	0.016702	44.567	QITEAVAAAYAAGHLPDFR	PQVLASLRPTTADHRQITEAVAAAYAAGHL	AVAAAYAAGHLPDFRAFRQPDARKLDLPTY
Q3L885	MSMEG_0408	2430	2441	yes	yes	2	0.0067874	70.942	RPVELPTYPFQR	GGHRPDFAAVHRQPRRPVELPTYPFQRRRF	QPRRPVELPTYPFQRRRFWPKASSIAVDGG
Q3L885	MSMEG_0408	1168	1183	yes	yes	3	0.016392	63.037	RTGEPSDTPLPVREDR	IALRGDAVYAPRLVRRTGEPSDTPLPVRED	TGEPSDTPLPVREDRTYLVTGGLGAIGLEV
Q3L885	MSMEG_0408	780	790	yes	yes	3	0.017007	41.283	STRLDGAYWRR	QRILIDNRTGSALGRSTRLDGAYWRRHARQ	ALGRSTRLDGAYWRRHARQPVEFAKSVRTL
Q3L885	MSMEG_0408	2325	2341	yes	yes	2	0.0020778	96.059	TGAVLTGQTPLDAQYWR	QFQFAAPTLPLVCNRTGAVLTGQTPLDAQY	AVLTGQTPLDAQYWRRHSRQPVQFAESVRT
Q3L885	MSMEG_0408	1382	1406	yes	yes	3	3.95e-06	107.47	TLSPAEALAGMADVVAGPVQGVVAK	ADAESRARLEQRGVRTLSPAEALAGMADVV	MADVVAGPVQGVVAKIDWSRFLPLYQQAGR
Q3L885	MSMEG_0408	1239	1252	yes	yes	2;3	7.67e-05	132.03	VITADVADAHDVAR	RRLDGLREQYACDVRVITADVADAHDVARL	RVITADVADAHDVARLMTTVAAELPPLAGI
Q3L885	MSMEG_0408	3528	3556	yes	yes	3	0.0076607	47.099	VLGSARPPILDLVLPSAAGEATGDSELLK	GQATVLKANWQRAAKVLGSARPPILDLVLP	PSAAGEATGDSELLKQLMEIPIPQRAGFVT
Q2M5K3	MSMEG_0411	248	269	yes	yes	3	2.09e-08	126.04	ALAENPHAWSSAPNFAFDLAAR	TSPVAFLERPARWVRALAENPHAWSSAPNF	AWSSAPNFAFDLAARRTSDEDLAGLDLGGV
Q2M5K3	MSMEG_0411	367	376	yes	yes	2	0.0052648	74.376	YQVPQSPSLR	RVSPSAPRKGTALVRYQVPQSPSLRIVDVD	TALVRYQVPQSPSLRIVDVDTRRETPPGVV
A0QPJ0	MSMEG_0415	67	85	yes	yes	2	5.53e-05	119.62	DLPSLGISVLGEAHDTAAR	AFCVQNSSTTWPKLKDLPSLGISVLGEAHD	LGISVLGEAHDTAARTLAAKTGDRFAGLET
A0QPJ0	MSMEG_0415	95	103	yes	yes	2	0.00056356	99.442	FAGLETESR	HDTAARTLAAKTGDRFAGLETESRDSGAVF	AKTGDRFAGLETESRDSGAVFIHGTAVWLE
A0QPJ0	MSMEG_0415	65	85	yes	yes	3	0.00046592	95.227	LKDLPSLGISVLGEAHDTAAR	LVAFCVQNSSTTWPKLKDLPSLGISVLGEA	LGISVLGEAHDTAARTLAAKTGDRFAGLET
A0QPJ0	MSMEG_0415	2	12	yes	yes	2	0.00018486	112.75	SATDLSPTSLR	______________________________	______________________________
A0QPJ0	MSMEG_0415	137	153	yes	yes	2;3	1.61e-19	183.89	VSDIVVNDDVAPIVFHR	EQLVPAGDHTIVVLRVSDIVVNDDVAPIVF	DIVVNDDVAPIVFHRSSFRKLGA_______
A0QPP0	MSMEG_0464	113	127	yes	yes	2	0.00078135	102.73	GQEPGAALDTDTALR	QQWRHIVVDPVLICKGQEPGAALDTDTALR	GQEPGAALDTDTALRREILPLATVTTPNLF
A0QPP0	MSMEG_0464	113	128	yes	yes	3	0.01443	55.213	GQEPGAALDTDTALRR	QQWRHIVVDPVLICKGQEPGAALDTDTALR	QEPGAALDTDTALRREILPLATVTTPNLFE
A0QPV3	MSMEG_0530	64	82	yes	yes	3	0.0041913	78.069	ADIADEASTAAMIDDIGRR	AETIRAAGGQASTIRADIADEASTAAMIDD	DEASTAAMIDDIGRRFGRLDALVLTALGGP
A0QPV3	MSMEG_0530	160	169	yes	yes	2	0.015544	40.268	AGETALYAMR	KAVPKGYGPIAASKRAGETALYAMRPEFDR	AASKRAGETALYAMRPEFDRHGVHFTVVSG
A0QPV3	MSMEG_0530	160	174	yes	yes	3	0.0056145	77.279	AGETALYAMRPEFDR	KAVPKGYGPIAASKRAGETALYAMRPEFDR	AGETALYAMRPEFDRHGVHFTVVSGAMLDE
A0QPV3	MSMEG_0530	18	39	yes	yes	3	0.0038744	68.129	GIGAEVAQQLATSGTHSIVNYR	QDTTARVALITGASRGIGAEVAQQLATSGT	QQLATSGTHSIVNYRANAERAEGIAETIRA
A0QQ38	MSMEG_0615	518	525	yes	yes	2	0.00090106	95.909	AAHDDMER	IAVRMAEKRDSVFEKAAHDDMERLFTHLAQ	RDSVFEKAAHDDMERLFTHLAQATTPDANG
A0QQ38	MSMEG_0615	399	412	yes	yes	2;3	1.41e-05	154.28	ADLIGQHIGETEAK	GLGLLKKETVREVHRADLIGQHIGETEAKT	RADLIGQHIGETEAKTNAIIDSALDGVLFL
A0QQ38	MSMEG_0615	30	38	yes	yes	2	2.38e-11	140.14	ALGLTVNDR	RVDRDVVSRFATCCRALGLTVNDRQRPADL	FATCCRALGLTVNDRQRPADLTAARAGFAG
A0QQ38	MSMEG_0615	117	130	yes	yes	2;3	2.12e-109	237.53	ATEPDDFQLAYAAR	ELGFTYDTGWYLQFRATEPDDFQLAYAARL	RATEPDDFQLAYAARLYEAGEFGEADGLVG
A0QQ38	MSMEG_0615	471	483	yes	yes	2;3	0	328.29	DLDAFLDTNEGLR	NDRDRLVVIVAGYRKDLDAFLDTNEGLRSR	RKDLDAFLDTNEGLRSRFTRSIDFPSYTAP
A0QQ38	MSMEG_0615	395	412	yes	yes	3	3.7e-05	126.63	EVHRADLIGQHIGETEAK	KIYCGLGLLKKETVREVHRADLIGQHIGET	RADLIGQHIGETEAKTNAIIDSALDGVLFL
A0QQ38	MSMEG_0615	2	15	yes	yes	2	0.010394	70.1	GSDTLAAPPHGAPR	______________________________	MGSDTLAAPPHGAPRVDRDVVSRFATCCRA
A0QQ38	MSMEG_0615	470	483	yes	yes	2;3	2.64e-151	253.42	KDLDAFLDTNEGLR	ENDRDRLVVIVAGYRKDLDAFLDTNEGLRS	RKDLDAFLDTNEGLRSRFTRSIDFPSYTAP
A0QQ38	MSMEG_0615	570	593	yes	yes	2;3	0	313.04	LDHSDQEDFTDEEMMTITAGDVQR	VRNLVERSEEEREYRLDHSDQEDFTDEEMM	TDEEMMTITAGDVQRSAAPLLRGLGLSVPA
A0QQ38	MSMEG_0615	526	543	yes	yes	2;3	1.31e-19	181.26	LFTHLAQATTPDANGVER	RDSVFEKAAHDDMERLFTHLAQATTPDANG	HLAQATTPDANGVERRSLDIAGNARFVRNL
A0QQ38	MSMEG_0615	526	544	yes	yes	2;3	5.06e-21	179.5	LFTHLAQATTPDANGVERR	RDSVFEKAAHDDMERLFTHLAQATTPDANG	LAQATTPDANGVERRSLDIAGNARFVRNLV
A0QQ38	MSMEG_0615	206	234	yes	yes	2;3	3.77e-25	165.16	LGMFAPAMSYLEDPAGPIEVAAVDGALAK	TSHAVRTALGISLARLGMFAPAMSYLEDPA	AGPIEVAAVDGALAKALTLRAQGEDDEATE
A0QQ38	MSMEG_0615	177	196	yes	yes	2;3	8.29e-30	190.24	LLTPVVTLPSLDDVTSHAVR	VAINHRAQRWSDVVRLLTPVVTLPSLDDVT	VTLPSLDDVTSHAVRTALGISLARLGMFAP
A0QQ38	MSMEG_0615	461	469	yes	yes	2	4.09e-37	183.43	LVVIVAGYR	AIDTLLARMENDRDRLVVIVAGYRKDLDAF	ENDRDRLVVIVAGYRKDLDAFLDTNEGLRS
A0QQ38	MSMEG_0615	461	470	yes	yes	2	2.65e-08	140.98	LVVIVAGYRK	AIDTLLARMENDRDRLVVIVAGYRKDLDAF	NDRDRLVVIVAGYRKDLDAFLDTNEGLRSR
A0QQ38	MSMEG_0615	131	150	yes	yes	2;3	0	324.48	LYEAGEFGEADGLVGEILAR	RATEPDDFQLAYAARLYEAGEFGEADGLVG	EFGEADGLVGEILARRPGWFDARWLQVAIN
A0QQ38	MSMEG_0615	1	15	yes	yes	2;3	0.00095731	98.407	MGSDTLAAPPHGAPR	______________________________	MGSDTLAAPPHGAPRVDRDVVSRFATCCRA
A0QQ38	MSMEG_0615	440	453	yes	yes	2;3	0	276.41	NDFGLVAIDTLLAR	LFLDEAYALVSTGAKNDFGLVAIDTLLARM	KNDFGLVAIDTLLARMENDRDRLVVIVAGY
A0QQ38	MSMEG_0615	41	48	yes	yes	2	7.99e-39	176.41	PADLTAAR	TCCRALGLTVNDRQRPADLTAARAGFAGLT	TVNDRQRPADLTAARAGFAGLTHLAHDQCD
A0QQ38	MSMEG_0615	39	48	yes	yes	2	0.0014353	102.62	QRPADLTAAR	FATCCRALGLTVNDRQRPADLTAARAGFAG	TVNDRQRPADLTAARAGFAGLTHLAHDQCD
A0QQ38	MSMEG_0615	511	517	yes	yes	2	3.84e-05	110.41	RDSVFEK	TAPELVEIAVRMAEKRDSVFEKAAHDDMER	IAVRMAEKRDSVFEKAAHDDMERLFTHLAQ
A0QQ38	MSMEG_0615	151	158	yes	yes	2	0.005448	91.9	RPGWFDAR	EFGEADGLVGEILARRPGWFDARWLQVAIN	VGEILARRPGWFDARWLQVAINHRAQRWSD
A0QQ38	MSMEG_0615	544	553	yes	yes	2	1.21e-08	155.06	RSLDIAGNAR	HLAQATTPDANGVERRSLDIAGNARFVRNL	NGVERRSLDIAGNARFVRNLVERSEEEREY
A0QQ38	MSMEG_0615	287	307	yes	yes	2;3	4.43e-55	204.18	SDPWDPETEPSEAEFVDPGAK	SFGLVTTTSARIEARSDPWDPETEPSEAEF	ETEPSEAEFVDPGAKDRKAHLLLEAEAELA
A0QQ38	MSMEG_0615	287	309	yes	yes	2;3	4.16e-26	184.51	SDPWDPETEPSEAEFVDPGAKDR	SFGLVTTTSARIEARSDPWDPETEPSEAEF	EPSEAEFVDPGAKDRKAHLLLEAEAELAEF
A0QQ38	MSMEG_0615	287	310	yes	yes	3	0.0011743	75.319	SDPWDPETEPSEAEFVDPGAKDRK	SFGLVTTTSARIEARSDPWDPETEPSEAEF	PSEAEFVDPGAKDRKAHLLLEAEAELAEFI
A0QQ38	MSMEG_0615	562	569	yes	yes	2	0.001005	101.28	SEEEREYR	DIAGNARFVRNLVERSEEEREYRLDHSDQE	VRNLVERSEEEREYRLDHSDQEDFTDEEMM
A0QQ38	MSMEG_0615	489	506	yes	yes	2;3	2.28e-132	243.4	SIDFPSYTAPELVEIAVR	AFLDTNEGLRSRFTRSIDFPSYTAPELVEI	FPSYTAPELVEIAVRMAEKRDSVFEKAAHD
A0QQ38	MSMEG_0615	545	553	yes	yes	2	4.69e-22	154.49	SLDIAGNAR	LAQATTPDANGVERRSLDIAGNARFVRNLV	NGVERRSLDIAGNARFVRNLVERSEEEREY
A0QQ38	MSMEG_0615	339	346	yes	yes	2	9.85e-18	153.73	SSVAMAIR	FIGLEEVKFQVARLKSSVAMAIRRQERGLA	FQVARLKSSVAMAIRRQERGLAVAQRTNHL
A0QQ38	MSMEG_0615	197	205	yes	yes	2	6.58e-38	189.82	TALGISLAR	VTLPSLDDVTSHAVRTALGISLARLGMFAP	TSHAVRTALGISLARLGMFAPAMSYLEDPA
A0QQ38	MSMEG_0615	358	371	yes	yes	2;3	3.95e-36	198.37	TNHLVFAGPPGTGK	MAIRRQERGLAVAQRTNHLVFAGPPGTGKT	RTNHLVFAGPPGTGKTTIARVVAKIYCGLG
A0QQ38	MSMEG_0615	85	94	yes	yes	2	2.56e-95	229.44	TVASAGVLQR	AAGEVTPAVVDAVWRTVASAGVLQREIGLA	DAVWRTVASAGVLQREIGLAAGELGFTYDT
A0QQ38	MSMEG_0615	16	23	yes	yes	2	4.04e-17	145.16	VDRDVVSR	MGSDTLAAPPHGAPRVDRDVVSRFATCCRA	PPHGAPRVDRDVVSRFATCCRALGLTVNDR
A0QQ38	MSMEG_0615	159	167	yes	yes	2	1.95e-17	146.54	WLQVAINHR	VGEILARRPGWFDARWLQVAINHRAQRWSD	GWFDARWLQVAINHRAQRWSDVVRLLTPVV
A0QQ38;A0QNI9	MSMEG_0615	454	460	no	no	2	0.005421	107.59	MENDRDR	KNDFGLVAIDTLLARMENDRDRLVVIVAGY	AIDTLLARMENDRDRLVVIVAGYRKDLDAF
A0QQA8	MSMEG_0688	76	91	yes	yes	2	0.00014568	122.66	DIIQALPTAQGYSDSK	NPAPFGFEAPDVIMRDIIQALPTAQGYSDS	IIQALPTAQGYSDSKGILSARRAVFTRYEL
A0QQA8	MSMEG_0688	29	37	yes	yes	2	0.0038348	81.338	LQDVLYEIR	TGEHRKPRTFTQSTKLQDVLYEIRGPVHEH	FTQSTKLQDVLYEIRGPVHEHASRLEAEGH
A0QQC8	MSMEG_0709	557	567	yes	yes	2	2.24e-14	169.41	ALEGTDISAIK	ETLAKVDSAIADAKKALEGTDISAIKSAME	DAKKALEGTDISAIKSAMEKLGVESQALGQ
A0QQC8	MSMEG_0709	192	207	yes	yes	2	0.013683	127.79	ATSGDNHLGGDDWDDR	DVSLLEIGDGVVEVRATSGDNHLGGDDWDD	TSGDNHLGGDDWDDRIVTWLVDKFKGSSGI
A0QQC8	MSMEG_0709	4	34	yes	yes	3	0.00060045	59.636	AVGIDLGTTNSVVAVLEGGDPVVVANSEGSR	______________________________	EGGDPVVVANSEGSRTTPSVVAFARNGEVL
A0QQC8	MSMEG_0709	492	501	yes	yes	2	0.0002644	112.71	DAEAHAEEDR	EGSGLSKEEIDRMIKDAEAHAEEDRKRREE	DRMIKDAEAHAEEDRKRREEADVRNQAESL
A0QQC8	MSMEG_0709	299	318	yes	yes	2	4.04e-06	128.85	DAGISVSDIDHVVLVGGSTR	DLLDRTRQPFQQVIKDAGISVSDIDHVVLV	VSDIDHVVLVGGSTRMPAVTDLVKELTGGK
A0QQC8	MSMEG_0709	464	474	yes	yes	2	0.00087224	105.17	DKGTGKENTIK	TFDIDANGIVHVTAKDKGTGKENTIKIQEG	VTAKDKGTGKENTIKIQEGSGLSKEEIDRM
A0QQC8	MSMEG_0709	132	143	yes	yes	2	1.94e-254	285	EAGQIAGLNVLR	TVPAYFNDAQRQATKEAGQIAGLNVLRIVN	ATKEAGQIAGLNVLRIVNEPTAAALAYGLD
A0QQC8	MSMEG_0709	334	357	yes	yes	3	1.56e-05	112.55	EPNKGVNPDEVVAVGAALQAGVLK	MPAVTDLVKELTGGKEPNKGVNPDEVVAVG	EVVAVGAALQAGVLKGEVKDVLLLDVTPLS
A0QQC8	MSMEG_0709	529	546	yes	yes	2;3	8.36e-05	138.28	GAASDGGGSKVPEETLAK	ESLVYQTEKFVAEQRGAASDGGGSKVPEET	SDGGGSKVPEETLAKVDSAIADAKKALEGT
A0QQC8	MSMEG_0709	338	357	yes	yes	2;3	0.00029124	110.44	GVNPDEVVAVGAALQAGVLK	TDLVKELTGGKEPNKGVNPDEVVAVGAALQ	EVVAVGAALQAGVLKGEVKDVLLLDVTPLS
A0QQC8	MSMEG_0709	72	85	yes	yes	2;3	2.39e-36	198.97	HVGTDWNIEIDDKK	QAVTNVDRTIRSVKRHVGTDWNIEIDDKKY	RHVGTDWNIEIDDKKYTPQEISARVLMKLK
A0QQC8	MSMEG_0709	475	483	yes	yes	2	0.011941	63.184	IQEGSGLSK	VTAKDKGTGKENTIKIQEGSGLSKEEIDRM	KENTIKIQEGSGLSKEEIDRMIKDAEAHAE
A0QQC8	MSMEG_0709	475	488	yes	yes	2;3	1.09e-46	203.88	IQEGSGLSKEEIDR	VTAKDKGTGKENTIKIQEGSGLSKEEIDRM	KIQEGSGLSKEEIDRMIKDAEAHAEEDRKR
A0QQC8	MSMEG_0709	281	288	yes	yes	2	1.34e-17	143.04	ITQDLLDR	PLFLDEQLTRAEFQRITQDLLDRTRQPFQQ	TRAEFQRITQDLLDRTRQPFQQVIKDAGIS
A0QQC8	MSMEG_0709	144	159	yes	yes	2;3	5.56e-27	191.19	IVNEPTAAALAYGLDK	ATKEAGQIAGLNVLRIVNEPTAAALAYGLD	VNEPTAAALAYGLDKGEKEQTILVFDLGGG
A0QQC8	MSMEG_0709	144	162	yes	yes	2;3	1.6e-05	131.72	IVNEPTAAALAYGLDKGEK	ATKEAGQIAGLNVLRIVNEPTAAALAYGLD	PTAAALAYGLDKGEKEQTILVFDLGGGTFD
A0QQC8	MSMEG_0709	556	567	yes	yes	2;3	1.02e-06	160.72	KALEGTDISAIK	EETLAKVDSAIADAKKALEGTDISAIKSAM	DAKKALEGTDISAIKSAMEKLGVESQALGQ
A0QQC8	MSMEG_0709	85	98	yes	yes	2	0.016756	56.404	KYTPQEISARVLMK	KRHVGTDWNIEIDDKKYTPQEISARVLMKL	KKYTPQEISARVLMKLKRDAESYLGEDITD
A0QQC8	MSMEG_0709	427	441	yes	yes	2	0.0018906	94.363	LLGSFELTGIPPAPR	IQVYQGEREIASHNKLLGSFELTGIPPAPR	LLGSFELTGIPPAPRGVPQIEVTFDIDANG
A0QQC8	MSMEG_0709	489	501	yes	yes	3	0.0013452	96.135	MIKDAEAHAEEDR	KIQEGSGLSKEEIDRMIKDAEAHAEEDRKR	DRMIKDAEAHAEEDRKRREEADVRNQAESL
A0QQC8	MSMEG_0709	319	327	yes	yes	2	0.00020287	111.17	MPAVTDLVK	VSDIDHVVLVGGSTRMPAVTDLVKELTGGK	VGGSTRMPAVTDLVKELTGGKEPNKGVNPD
A0QQC8	MSMEG_0709	511	522	yes	yes	2	5.96e-184	227.36	NQAESLVYQTEK	HAEEDRKRREEADVRNQAESLVYQTEKFVA	DVRNQAESLVYQTEKFVAEQRGAASDGGGS
A0QQC8	MSMEG_0709	56	64	yes	yes	2	8.57e-12	133.13	NQAVTNVDR	AFARNGEVLVGQPAKNQAVTNVDRTIRSVK	VGQPAKNQAVTNVDRTIRSVKRHVGTDWNI
A0QQC8	MSMEG_0709	289	298	yes	yes	3	0.0011104	90.906	TRQPFQQVIK	TRAEFQRITQDLLDRTRQPFQQVIKDAGIS	DLLDRTRQPFQQVIKDAGISVSDIDHVVLV
A0QQC8	MSMEG_0709	35	44	yes	yes	2	0.00048551	109.48	TTPSVVAFAR	EGGDPVVVANSEGSRTTPSVVAFARNGEVL	SEGSRTTPSVVAFARNGEVLVGQPAKNQAV
A0QQC8	MSMEG_0709	547	555	yes	yes	2	1.01e-12	159.58	VDSAIADAK	SDGGGSKVPEETLAKVDSAIADAKKALEGT	EETLAKVDSAIADAKKALEGTDISAIKSAM
A0QQC8	MSMEG_0709	547	556	yes	yes	2	0.0084601	76.221	VDSAIADAKK	SDGGGSKVPEETLAKVDSAIADAKKALEGT	ETLAKVDSAIADAKKALEGTDISAIKSAME
A0QQC8	MSMEG_0709	539	546	yes	yes	2	0.01406	60.76	VPEETLAK	VAEQRGAASDGGGSKVPEETLAKVDSAIAD	SDGGGSKVPEETLAKVDSAIADAKKALEGT
A0QQF0	MSMEG_0732	177	189	yes	yes	3	0.01746	42.809	LDPVIGRDNEIRR	EKYSTDLTARAREGKLDPVIGRDNEIRRVV	GKLDPVIGRDNEIRRVVQVLSRRTKNNPVL
A0QQF0	MSMEG_0732	810	821	yes	yes	2	2.64e-06	159.09	LVQQAIGDQLAK	QRGFDPLYGARPLRRLVQQAIGDQLAKMLL	LRRLVQQAIGDQLAKMLLAGEVHDGDIVPV
A0QQF0	MSMEG_0732	213	222	yes	yes	2	0.0014024	91.867	TAIVEGLAQR	TKNNPVLIGEPGVGKTAIVEGLAQRIVAGD	PGVGKTAIVEGLAQRIVAGDVPESLRDKTV
A0QQF0	MSMEG_0732	149	163	yes	yes	2	0.0031698	89.189	VTSPDPEGTYQALEK	QALREAFVKVRGSARVTSPDPEGTYQALEK	VTSPDPEGTYQALEKYSTDLTARAREGKLD
A0QQH2	MSMEG_0754	104	116	yes	yes	2	1.77e-74	218.07	AADDIGETDEYQR	EPNQGFLRCVAALARAADDIGETDEYQRCL	ARAADDIGETDEYQRCLDLLDDCDPTARRE
A0QQH2	MSMEG_0754	80	96	yes	yes	3	0.0042753	83.243	GFGPVPFSHEPNQGFLR	GYHRGLDQLRRNGWKGFGPVPFSHEPNQGF	GPVPFSHEPNQGFLRCVAALARAADDIGET
A0QQH2	MSMEG_0754	69	79	yes	yes	3	0.01377	54.608	GLDQLRRNGWK	KAVTAYAYARTGYHRGLDQLRRNGWKGFGP	GYHRGLDQLRRNGWKGFGPVPFSHEPNQGF
A0QQK8	MSMEG_0791	235	249	yes	yes	2	6.62e-20	146.5	ADGVVVGATQYEHGR	IRARVHGRQVYLVPRADGVVVGATQYEHGR	ADGVVVGATQYEHGRDTAPVVSGVRDLLED
A0QQK8	MSMEG_0791	123	133	yes	yes	2	2.26e-05	125.57	DVEPLLAQGIR	LAAQGHPVEFTTAARDVEPLLAQGIRHGFR	TAARDVEPLLAQGIRHGFRATTELAVDNRG
A0QQK8	MSMEG_0791	69	81	yes	yes	3	0.00010996	129.74	LWHSGFLDGLPEK	PGEEQLLQLGLESLRLWHSGFLDGLPEKVV	LRLWHSGFLDGLPEKVVTARESLVVAVDRA
A0QQK8	MSMEG_0791	190	200	yes	yes	3	0.016165	45.368	LWPDLPVRPVK	DADAVVIANGIDAPRLWPDLPVRPVKGEVL	DAPRLWPDLPVRPVKGEVLRLRWRKGCMPV
A0QQN1	MSMEG_0814	70	88	yes	yes	3	7.05e-06	135.14	IGAVGAVGYLTYLAGNAVR	ETALGLALSASKTRRIGAVGAVGYLTYLAG	GAVGYLTYLAGNAVRNR_____________
A0QQN1	MSMEG_0814	13	28	yes	yes	2;3	0.0001576	113.77	LAGLGLAGVGVAHFAK	______________________________	AGLGLAGVGVAHFAKPQLFESITKPAFPRD
A0QQN1	MSMEG_0814	29	42	yes	yes	2;3	1.65e-08	164.68	PQLFESITKPAFPR	AGLGLAGVGVAHFAKPQLFESITKPAFPRD	KPQLFESITKPAFPRDTRKHIYTNGGIETA
A0QQN1	MSMEG_0814	69	88	yes	yes	3	0.0010035	93.754	RIGAVGAVGYLTYLAGNAVR	IETALGLALSASKTRRIGAVGAVGYLTYLA	GAVGYLTYLAGNAVRNR_____________
A0QQP0	MSMEG_0824	95	111	yes	yes	2	0.0018612	96.866	GLTDGPVLAGGHSYGGR	QADQEGVAEAIAFARGLTDGPVLAGGHSYG	TDGPVLAGGHSYGGRMTSMVAAEHGGMDVL
A0QQP0	MSMEG_0824	7	27	yes	yes	3	0.01098	55.907	QTLEGLEAIAGVAHEPEADPR	______________________________	EAIAGVAHEPEADPRGVVVLTHGAGGNRDG
A0QQP1	MSMEG_0825	257	273	yes	yes	2;3	0.0046895	85.973	AAYPLGHGHGPVSALFR	DAVAFAKGWVTECLRAAYPLGHGHGPVSAL	YPLGHGHGPVSALFRLHHGS__________
A0QQP1	MSMEG_0825	156	169	yes	yes	2	0.0082659	74.326	LITGIEVVDEATQR	FPIASLVTPNLDEVRLITGIEVVDEATQRD	RLITGIEVVDEATQRDAAKALHALGPKWAL
A0QQP1	MSMEG_0825	3	15	yes	yes	2	0.012389	64.103	LLPLTPPGQTPTR	______________________________	MKLLPLTPPGQTPTRVMTIAGTDSGGGAGI
A0QQP1	MSMEG_0825	138	155	yes	yes	2	1.02e-111	233.28	NELFPIASLVTPNLDEVR	HGDPLLHPSALDSVRNELFPIASLVTPNLD	FPIASLVTPNLDEVRLITGIEVVDEATQRD
A0QQP1	MSMEG_0825	192	213	yes	yes	2	2.96e-55	203.2	TSAQSPDLLYNGTDFYEFGAER	ALGPKWALVKGGHLRTSAQSPDLLYNGTDF	LLYNGTDFYEFGAERIDTGHDHGAGDTLAA
A0QQP2	MSMEG_0826	463	475	yes	yes	2	0.00024936	126.39	EFHDETLPAEPAK	WHDQFALSLDPDTAREFHDETLPAEPAKTA	AREFHDETLPAEPAKTAHFCSMCGPKFCSM
A0QQP2	MSMEG_0826	15	26	yes	yes	2	7.99e-05	128.86	EVEHPGVDVPLR	______________________________	AYREVEHPGVDVPLRVPFRRVHLSDGDHLD
A0QQP2	MSMEG_0826	15	30	yes	yes	3	0.016287	48.467	EVEHPGVDVPLRVPFR	______________________________	VEHPGVDVPLRVPFRRVHLSDGDHLDLYDT
A0QQP2	MSMEG_0826	428	441	yes	yes	3	0.01408	67.519	GHPRAQQRDDALSK	VIAYKIAAHSADLAKGHPRAQQRDDALSKA	KGHPRAQQRDDALSKARFEFRWHDQFALSL
A0QQP2	MSMEG_0826	185	201	yes	yes	2	0.005365	83.869	NSPVPVGTVPMYQALEK	STGRDIHLTREWILRNSPVPVGTVPMYQAL	PVPVGTVPMYQALEKVNGDPTKLSWDVYRD
A0QQP2	MSMEG_0826	508	517	yes	yes	2	1.29e-15	173.39	SAEFAEQGNR	TADLKDSIREAMDQKSAEFAEQGNRVYLPL	AMDQKSAEFAEQGNRVYLPLTS________
A0QQP2	MSMEG_0826	314	323	yes	yes	2	0.0021497	83.783	TLGELTTIAK	SIADANDAAQFAELRTLGELTTIAKNHGVQ	FAELRTLGELTTIAKNHGVQVMIEGPGHVP
A0QQP2	MSMEG_0826	135	154	yes	yes	2	3.11e-06	136.63	VNANIGNSAVTSSIAEEVDK	PESEPMIIGKAFGVKVNANIGNSAVTSSIA	GNSAVTSSIAEEVDKMVWATRWGADTIMDL
A0QQP2	MSMEG_0826	161	173	yes	yes	2	0.00014696	146.16	WGADTIMDLSTGR	SSIAEEVDKMVWATRWGADTIMDLSTGRDI	TRWGADTIMDLSTGRDIHLTREWILRNSPV
A0QQU2	MSMEG_0876	242	263	yes	yes	2	2.86e-102	230.45	AATDPGALGGQYFGPDGIGETR	PLAQDAALGALPTLRAATDPGALGGQYFGP	LGGQYFGPDGIGETRGYPKVVASSAQSHDA
A0QQU2	MSMEG_0876	155	168	yes	yes	3	0.0017205	91.858	ILAAIHFDDLQWER	VPGSRVVTVSSQGHRILAAIHFDDLQWERR	RILAAIHFDDLQWERRYNRVAAYGQSKLAN
A0QQU2	MSMEG_0876	194	215	yes	yes	2;3	2.69e-69	214.34	LTGHQTTALAAHPGASNTELAR	SKLANLLFTYELQRRLTGHQTTALAAHPGA	ALAAHPGASNTELARHLPGALERLVTPLAQ
A0QQU2	MSMEG_0876	224	241	yes	yes	2;3	3.92e-05	129.38	LVTPLAQDAALGALPTLR	SNTELARHLPGALERLVTPLAQDAALGALP	PLAQDAALGALPTLRAATDPGALGGQYFGP
A0QQU2	MSMEG_0876	193	215	yes	yes	3	2.86e-05	105.68	RLTGHQTTALAAHPGASNTELAR	QSKLANLLFTYELQRRLTGHQTTALAAHPG	ALAAHPGASNTELARHLPGALERLVTPLAQ
A0QQU2	MSMEG_0876	61	81	yes	yes	2;3	0	297.72	SAPTADLELQQLDLGSLASVR	RNLDKGKAAVDWIARSAPTADLELQQLDLG	LELQQLDLGSLASVRAAADDLKGKFDRIDL
A0QQU2	MSMEG_0876	268	282	yes	yes	2;3	9.13e-05	135.02	VVASSAQSHDADLQR	YFGPDGIGETRGYPKVVASSAQSHDADLQR	VVASSAQSHDADLQRRLWAVSEELTGVTFP
A0QQU5	MSMEG_0880	525	541	yes	yes	2	0.0064878	80.763	AAAPAGDPTGGMGGMDF	LFLTTEAVVADKPEKAAAPAGDPTGGMGGM	APAGDPTGGMGGMDF_______________
A0QQU5	MSMEG_0880	349	360	yes	yes	2	7.02e-20	181.66	AEIENSDSDYDR	AGDAEAIQGRVAQIRAEIENSDSDYDREKL	QIRAEIENSDSDYDREKLQERLAKLAGGVA
A0QQU5	MSMEG_0880	349	362	yes	yes	2;3	2.03e-198	263.29	AEIENSDSDYDREK	AGDAEAIQGRVAQIRAEIENSDSDYDREKL	RAEIENSDSDYDREKLQERLAKLAGGVAVI
A0QQU5	MSMEG_0880	349	366	yes	yes	3	0.012587	69.485	AEIENSDSDYDREKLQER	AGDAEAIQGRVAQIRAEIENSDSDYDREKL	ENSDSDYDREKLQERLAKLAGGVAVIKAGA
A0QQU5	MSMEG_0880	379	388	yes	yes	2	7.09e-09	158.76	AGAATEVELK	QERLAKLAGGVAVIKAGAATEVELKERKHR	VAVIKAGAATEVELKERKHRIEDAVRNAKA
A0QQU5	MSMEG_0880	379	390	yes	yes	2;3	5.89e-09	166.86	AGAATEVELKER	QERLAKLAGGVAVIKAGAATEVELKERKHR	VIKAGAATEVELKERKHRIEDAVRNAKAAV
A0QQU5	MSMEG_0880	122	132	yes	yes	2	0.00054274	110.84	AVEKVTETLLK	AAGANPLGLKRGIEKAVEKVTETLLKSAKE	GIEKAVEKVTETLLKSAKEVETKEQIAATA
A0QQU5	MSMEG_0880	326	343	yes	yes	2	6.88e-112	235.21	DETTIVEGAGDAEAIQGR	DVSLLGKARKVVVTKDETTIVEGAGDAEAI	TIVEGAGDAEAIQGRVAQIRAEIENSDSDY
A0QQU5	MSMEG_0880	230	237	yes	yes	1;2	0.0057724	89.355	DLLPLLEK	DPYILLVSSKVSTVKDLLPLLEKVIQSGKP	SKVSTVKDLLPLLEKVIQSGKPLLIIAEDV
A0QQU5	MSMEG_0880	58	67	yes	yes	2	8.36e-95	224.86	EIELEDPYEK	WGAPTITNDGVSIAKEIELEDPYEKIGAEL	VSIAKEIELEDPYEKIGAELVKEVAKKTDD
A0QQU5	MSMEG_0880	141	166	yes	yes	3	5.06e-07	105.65	EQIAATAGISAGDQSIGDLIAEAMDK	VTETLLKSAKEVETKEQIAATAGISAGDQS	GDQSIGDLIAEAMDKVGNEGVITVEESNTF
A0QQU5	MSMEG_0880	193	208	yes	yes	2;3	3.45e-05	155.06	FDKGYISGYFVTDAER	SNTFGLQLELTEGMRFDKGYISGYFVTDAE	DKGYISGYFVTDAERQEAVLEDPYILLVSS
A0QQU5	MSMEG_0880	18	27	yes	yes	2	3.5e-39	194.06	GLNSLADAVK	KTIAYDEEARRGLERGLNSLADAVKVTLGP	RGLERGLNSLADAVKVTLGPKGRNVVLEKK
A0QQU5	MSMEG_0880	196	208	yes	yes	2	1.13e-47	206.11	GYISGYFVTDAER	FGLQLELTEGMRFDKGYISGYFVTDAERQE	DKGYISGYFVTDAERQEAVLEDPYILLVSS
A0QQU5	MSMEG_0880	79	100	yes	yes	2;3	0	347.33	KTDDVAGDGTTTATVLAQALVR	PYEKIGAELVKEVAKKTDDVAGDGTTTATV	DGTTTATVLAQALVREGLRNVAAGANPLGL
A0QQU5	MSMEG_0880	320	343	yes	yes	2;3	0	309.33	KVVVTKDETTIVEGAGDAEAIQGR	LSLETADVSLLGKARKVVVTKDETTIVEGA	TIVEGAGDAEAIQGRVAQIRAEIENSDSDY
A0QQU5	MSMEG_0880	105	116	yes	yes	2	1.52e-09	168.26	NVAAGANPLGLK	TATVLAQALVREGLRNVAAGANPLGLKRGI	GLRNVAAGANPLGLKRGIEKAVEKVTETLL
A0QQU5	MSMEG_0880	105	117	yes	yes	2	3.74e-05	153.24	NVAAGANPLGLKR	TATVLAQALVREGLRNVAAGANPLGLKRGI	LRNVAAGANPLGLKRGIEKAVEKVTETLLK
A0QQU5	MSMEG_0880	209	224	yes	yes	2	0	299.25	QEAVLEDPYILLVSSK	DKGYISGYFVTDAERQEAVLEDPYILLVSS	EAVLEDPYILLVSSKVSTVKDLLPLLEKVI
A0QQU5	MSMEG_0880	450	465	yes	yes	2	1.84e-26	187.11	QIALNGGLEPGVVAEK	TGANIVRVALSAPLKQIALNGGLEPGVVAE	IALNGGLEPGVVAEKVSNLPAGHGLNAATG
A0QQU5	MSMEG_0880	499	524	yes	yes	2;3	1.08e-13	132.79	SALQNAASIAALFLTTEAVVADKPEK	DLLAAGVADPVKVTRSALQNAASIAALFLT	LFLTTEAVVADKPEKAAAPAGDPTGGMGGM
A0QQU5	MSMEG_0880	80	100	yes	yes	2;3	0	333.71	TDDVAGDGTTTATVLAQALVR	YEKIGAELVKEVAKKTDDVAGDGTTTATVL	DGTTTATVLAQALVREGLRNVAAGANPLGL
A0QQU5	MSMEG_0880	4	12	yes	yes	2	0.015475	57.59	TIAYDEEAR	______________________________	______________________________
A0QQU5	MSMEG_0880	4	13	yes	yes	2;3	0.0019789	82.75	TIAYDEEARR	______________________________	______________________________
A0QQU5	MSMEG_0880	466	495	yes	yes	2;3	1.36e-26	145.02	VSNLPAGHGLNAATGEYEDLLAAGVADPVK	IALNGGLEPGVVAEKVSNLPAGHGLNAATG	EYEDLLAAGVADPVKVTRSALQNAASIAAL
A0QQU5	MSMEG_0880	466	498	yes	yes	3	9.14e-07	76.573	VSNLPAGHGLNAATGEYEDLLAAGVADPVKVTR	IALNGGLEPGVVAEKVSNLPAGHGLNAATG	DLLAAGVADPVKVTRSALQNAASIAALFLT
A0QQU5	MSMEG_0880	225	237	yes	yes	2;3	0.0022342	101.6	VSTVKDLLPLLEK	EAVLEDPYILLVSSKVSTVKDLLPLLEKVI	SKVSTVKDLLPLLEKVIQSGKPLLIIAEDV
A0QQU5	MSMEG_0880	321	343	yes	yes	2;3	1.89e-121	237.46	VVVTKDETTIVEGAGDAEAIQGR	SLETADVSLLGKARKVVVTKDETTIVEGAG	TIVEGAGDAEAIQGRVAQIRAEIENSDSDY
A0QQU5	MSMEG_0880	43	57	yes	yes	2	2.85e-06	160.52	WGAPTITNDGVSIAK	VTLGPKGRNVVLEKKWGAPTITNDGVSIAK	WGAPTITNDGVSIAKEIELEDPYEKIGAEL
A0QQW8	MSMEG_0903	206	220	yes	yes	2	0.0003396	126.83	ALPNEDAEVSKEIEK	KNYGVDVTIVEFLPRALPNEDAEVSKEIEK	ALPNEDAEVSKEIEKQYKKLGVKILTGTKV
A0QQW8	MSMEG_0903	115	132	yes	yes	2	0.00021173	114.69	FTGPNSLEVALNDGGTEK	LMKKNKITEIHGYGKFTGPNSLEVALNDGG	PNSLEVALNDGGTEKVEFSNAIIATGSSTR
A0QQW8	MSMEG_0903	148	168	yes	yes	3	0.015087	45.347	LVPGTSLSENVVTYETQILSR	VEFSNAIIATGSSTRLVPGTSLSENVVTYE	LSENVVTYETQILSRELPGSIIIAGAGAIG
A0QQW8	MSMEG_0903	299	313	yes	yes	2;3	1.27e-26	191.01	TNVGHIYAIGDVTGK	ELTDRKAIGIDDYMRTNVGHIYAIGDVTGK	TNVGHIYAIGDVTGKLQLAHVAEAMAVVAA
A0QQW8	MSMEG_0903	429	438	yes	yes	2	0.010149	66.19	WDLTVNELAR	PDVSELLPELTLAQKWDLTVNELARNVHTH	TLAQKWDLTVNELARNVHTHPTLSEALQEC
A0QQX4	MSMEG_0909	10	23	yes	yes	2	7.46e-47	202	DSSENSLVSTGLAK	______________________________	KDSSENSLVSTGLAKTMMPVPDPHPDVFDT
A0QQX4	MSMEG_0909	7	23	yes	yes	2	0.0065279	74.611	GSKDSSENSLVSTGLAK	______________________________	KDSSENSLVSTGLAKTMMPVPDPHPDVFDT
A0QQX4	MSMEG_0909	61	71	yes	yes	3	0.016721	37.6	HIQDIGQDHLR	DIDRNGRLRFDASTRHIQDIGQDHLRQLGF	ASTRHIQDIGQDHLRQLGFEDTHPAWIVRR
A0QQX4	MSMEG_0909	72	85	yes	yes	2;3	0.00099314	100.69	QLGFEDTHPAWIVR	ASTRHIQDIGQDHLRQLGFEDTHPAWIVRR	RQLGFEDTHPAWIVRRTMIDMIEPIEFPEL
A0QQX6	MSMEG_0911	405	428	yes	yes	2	3.46e-171	251.04	IATTVDPNSSTTALAGSTEEGQFH	ATKHQREVGAGYFDRIATTVDPNSSTTALA	STTALAGSTEEGQFH_______________
A0QQX6	MSMEG_0911	214	228	yes	yes	2	3.44e-06	160.18	LAADVADVPTVVIAR	LIPTQQHIRTLTSARLAADVADVPTVVIAR	LAADVADVPTVVIARTDAEAATLITSDVDE
A0QQX6	MSMEG_0911	9	22	yes	yes	2	9.88e-05	142.1	SPEQIQHDWDHNPR	______________________________	KSPEQIQHDWDHNPRWKGIKRDYTPEDVVA
A0QQX6	MSMEG_0911	229	244	yes	yes	2	0.0049075	96.756	TDAEAATLITSDVDER	LAADVADVPTVVIARTDAEAATLITSDVDE	DAEAATLITSDVDERDQPFITGERTKEGFF
A0QQX6	MSMEG_0911	198	207	yes	yes	3	0.011409	59.245	VLIPTQQHIR	DQLASEKKCGHLGGKVLIPTQQHIRTLTSA	HLGGKVLIPTQQHIRTLTSARLAADVADVP
A0QQX7	MSMEG_0912	129	138	yes	yes	2	4.31e-08	134.23	IAASTENPER	DAVLASNTSSIPIMKIAASTENPERVLGLH	IPIMKIAASTENPERVLGLHFFNPVPVLPL
A0QQX7	MSMEG_0912	235	245	yes	yes	2	0.00011369	114.5	LSDLVGLDTLK	KAVVAGLSHPMGPLRLSDLVGLDTLKLIAD	GPLRLSDLVGLDTLKLIADKMFDEFKEPLY
A0QQX7	MSMEG_0912	8	26	yes	yes	2	3.56e-07	158.91	VGVVGAGQMGSGIAEVSAR	______________________________	GAGQMGSGIAEVSARAGVDVLVYDTTDAFV
A0QQX7	MSMEG_0912	109	128	yes	yes	2	7.69e-30	190.44	VITDPDAVLASNTSSIPIMK	EDENIKGEIFAELDRVITDPDAVLASNTSS	DAVLASNTSSIPIMKIAASTENPERVLGLH
A0QQX8	MSMEG_0913	101	107	yes	yes	2	0.014811	60.76	AQSDYAR	VTKYDVNVIGITLSKAQSDYARERLAKIET	VIGITLSKAQSDYARERLAKIETNRSVEVR
A0QQX8	MSMEG_0913	85	100	yes	yes	3	0.0066375	83.37	AVTKYDVNVIGITLSK	TLLDVGCGWGGALERAVTKYDVNVIGITLS	VTKYDVNVIGITLSKAQSDYARERLAKIET
A0QQX8	MSMEG_0913	157	166	yes	yes	2	0.00014218	114.5	AYSILPDDGR	FEAFKAERYPVFFERAYSILPDDGRMLLHT	VFFERAYSILPDDGRMLLHTILAHTQKFFR
A0QQX8	MSMEG_0913	44	55	yes	yes	2	4.17e-05	140.17	EDMTLDESQNAK	FLGPTMGYTCGYYEREDMTLDESQNAKFDL	YEREDMTLDESQNAKFDLALGKLDLKPGMT
A0QQX8	MSMEG_0913	197	216	yes	yes	2	1.96e-07	157.58	FIGEEIFPGGQLPAVEDIEK	ENGIKLTISDLKFMKFIGEEIFPGGQLPAV	IFPGGQLPAVEDIEKLAADSGFKLERIHLL
A0QQX8	MSMEG_0913	279	290	yes	yes	2	1.7e-13	170.52	GITNVGQFTLVK	RYMKYLTGCADFFRRGITNVGQFTLVK___	FRRGITNVGQFTLVK_______________
A0QQX8	MSMEG_0913	228	237	yes	yes	3	0.0025776	78.934	IHLLQPHYAR	DIEKLAADSGFKLERIHLLQPHYARTLDMW	FKLERIHLLQPHYARTLDMWAANLEAKKDE
A0QQX8	MSMEG_0913	250	264	yes	yes	3	0.00014957	117.13	KDEAIAMQGQEVYDR	YARTLDMWAANLEAKKDEAIAMQGQEVYDR	KDEAIAMQGQEVYDRYMKYLTGCADFFRRG
A0QQX8	MSMEG_0913	217	227	yes	yes	3	0.0097372	62.823	LAADSGFKLER	IFPGGQLPAVEDIEKLAADSGFKLERIHLL	DIEKLAADSGFKLERIHLLQPHYARTLDMW
A0QQX8	MSMEG_0913	123	135	yes	yes	2	2.54e-62	216.03	LQGWEEFNEPVDR	ERLAKIETNRSVEVRLQGWEEFNEPVDRIV	VRLQGWEEFNEPVDRIVSIGAFEAFKAERY
A0QQX8	MSMEG_0913	167	178	yes	yes	2	0.0050945	80.916	MLLHTILAHTQK	VFFERAYSILPDDGRMLLHTILAHTQKFFR	DGRMLLHTILAHTQKFFRENGIKLTISDLK
A0QQX8	MSMEG_0913	238	249	yes	yes	2	3.34e-42	166.29	TLDMWAANLEAK	FKLERIHLLQPHYARTLDMWAANLEAKKDE	YARTLDMWAANLEAKKDEAIAMQGQEVYDR
A0QQX8	MSMEG_0913	150	156	yes	yes	2	1.83e-12	128.48	YPVFFER	RIVSIGAFEAFKAERYPVFFERAYSILPDD	FEAFKAERYPVFFERAYSILPDDGRMLLHT
P0CH00;P0CG99	MSMEG_1019; MSMEG_2299	677	686	yes	no	2	0.011259	63.534	DTATTRDVNK	TQHVDQGLSLTLFFKDTATTRDVNKAQIYA	TLFFKDTATTRDVNKAQIYAWRKGIKTLYY
P0CH00;P0CG99	MSMEG_1019; MSMEG_2299	677	693	yes	no	3	0.015503	57.414	DTATTRDVNKAQIYAWR	TQHVDQGLSLTLFFKDTATTRDVNKAQIYA	ATTRDVNKAQIYAWRKGIKTLYYIRLRQMA
P0CH00;P0CG99	MSMEG_1019; MSMEG_2299	212	223	yes	no	2	4.83e-05	140.45	GGGVALLLSNIR	SIGRSINSALQLSKRGGGVALLLSNIREHG	SKRGGGVALLLSNIREHGAPIKNIENQSSG
P0CH00;P0CG99	MSMEG_1019; MSMEG_2299	525	535	yes	no	2	0.014578	42.864	GTHFKGFEKSK	LFHALRASNKIAIERGTHFKGFEKSKYASG	AIERGTHFKGFEKSKYASGEFFDKYTDQVW
P0CH00;P0CG99	MSMEG_1019; MSMEG_2299	191	200	yes	no	2	5.94e-39	193.52	IEDNMESIGR	GKKQRGEPVSCFLLRIEDNMESIGRSINSA	CFLLRIEDNMESIGRSINSALQLSKRGGGV
P0CH00;P0CG99	MSMEG_1019; MSMEG_2299	310	324	yes	no	2;3	1.4e-26	190.34	KNEDMYLFSPYDVER	SLGVVIPDITFELAKKNEDMYLFSPYDVER	KNEDMYLFSPYDVERVYGVPFADVSVTEKY
P0CH00;P0CG99	MSMEG_1019; MSMEG_2299	245	259	yes	no	2	8.59e-47	200.93	LLEDSFSYANQLGAR	KNIENQSSGVIPIMKLLEDSFSYANQLGAR	LLEDSFSYANQLGARQGAGAVYLHAHHPDI
P0CH00;P0CG99	MSMEG_1019; MSMEG_2299	156	164	yes	no	2	5.08e-12	135.79	LVDEIIDGR	VALTLAAGDTELAEKLVDEIIDGRFQPATP	TELAEKLVDEIIDGRFQPATPTFLNSGKKQ
P0CH00;P0CG99	MSMEG_1019; MSMEG_2299	231	244	yes	no	2	0.0022509	91.855	NIENQSSGVIPIMK	ALLLSNIREHGAPIKNIENQSSGVIPIMKL	KNIENQSSGVIPIMKLLEDSFSYANQLGAR
P0CH00;P0CG99	MSMEG_1019; MSMEG_2299	211	223	yes	no	3	0.00625	72.29	RGGGVALLLSNIR	ESIGRSINSALQLSKRGGGVALLLSNIREH	SKRGGGVALLLSNIREHGAPIKNIENQSSG
P0CH00;P0CG99	MSMEG_1019; MSMEG_2299	559	575	yes	no	3	0.017475	49.463	RLFADADIHIPTQDDWK	KYTDQVWEPKTDKVRRLFADADIHIPTQDD	FADADIHIPTQDDWKQLKESVQKHGIYNQN
P0CH00;P0CG99	MSMEG_1019; MSMEG_2299	201	210	yes	no	1;2	1.06e-08	150.15	SINSALQLSK	CFLLRIEDNMESIGRSINSALQLSKRGGGV	ESIGRSINSALQLSKRGGGVALLLSNIREH
P0CH00;P0CG99	MSMEG_1019; MSMEG_2299	325	338	yes	no	2	0.0041405	85.355	VYGVPFADVSVTEK	KNEDMYLFSPYDVERVYGVPFADVSVTEKY	RVYGVPFADVSVTEKYYEMVDDARIRKTKI
P0CH00;P0CG99	MSMEG_1019; MSMEG_2299	536	553	yes	no	2;3	2.64e-48	203.85	YASGEFFDKYTDQVWEPK	AIERGTHFKGFEKSKYASGEFFDKYTDQVW	GEFFDKYTDQVWEPKTDKVRRLFADADIHI
P0CH00;P0CG99	MSMEG_1019; MSMEG_2299	339	347	yes	no	2	0.00025464	109.71	YYEMVDDAR	RVYGVPFADVSVTEKYYEMVDDARIRKTKI	VSVTEKYYEMVDDARIRKTKINAREFFQTL
A0QR89	MSMEG_1028; MSMEG_2308	253	264	yes	yes	2	0.00060902	101.32	EWELPPIEELKK	NATQFLGEFLRSLPREWELPPIEELKKNKS	LPREWELPPIEELKKNKSVRAWRLPMGFTA
A0QR89	MSMEG_1028; MSMEG_2308	111	120	yes	yes	2	1.21e-08	156.35	HAESAGAEVR	GHTVSRTHLDTVLLKHAESAGAEVRQGAEV	TVLLKHAESAGAEVRQGAEVAGPEFDANGR
A0QR89	MSMEG_1028; MSMEG_2308	168	181	yes	yes	2	3.96e-06	159.44	IDSEYNGYSAIAIR	IAADGAYSPIKRALKIDSEYNGYSAIAIRS	KIDSEYNGYSAIAIRSEMHANRPDSDSLDI
A0QR89	MSMEG_1028; MSMEG_2308	59	70	yes	yes	2;3	0.00013161	123.96	MGLADEVATYHR	CGDGLTARAVSYLQKMGLADEVATYHRVNR	LQKMGLADEVATYHRVNRVTVFSPSEWELS
A0QR89	MSMEG_1028; MSMEG_2308	121	135	yes	yes	2	5.97e-09	168.82	QGAEVAGPEFDANGR	TVLLKHAESAGAEVRQGAEVAGPEFDANGR	QGAEVAGPEFDANGRVIGVVLKSGEKVYGD
A0QR89	MSMEG_1028; MSMEG_2308	102	110	yes	yes	2	0.003499	82.279	THLDTVLLK	PRRPGMPDHGHTVSRTHLDTVLLKHAESAG	GHTVSRTHLDTVLLKHAESAGAEVRQGAEV
A0QR89	MSMEG_1028; MSMEG_2308	30	40	yes	yes	2;3	0.0094905	84.17	VVVLDKAEFPR	SGSAAAWQAAQTGAKVVVLDKAEFPRDKPC	TGAKVVVLDKAEFPRDKPCGDGLTARAVSY
A0QR89	MSMEG_1028; MSMEG_2308	147	163	yes	yes	2	9.54e-05	145.71	VYGDAVIAADGAYSPIK	ANGRVIGVVLKSGEKVYGDAVIAADGAYSP	GDAVIAADGAYSPIKRALKIDSEYNGYSAI
A0QR89	MSMEG_1028; MSMEG_2308	147	164	yes	yes	2;3	3.11e-05	129.77	VYGDAVIAADGAYSPIKR	ANGRVIGVVLKSGEKVYGDAVIAADGAYSP	DAVIAADGAYSPIKRALKIDSEYNGYSAIA
A0QR89	MSMEG_1028; MSMEG_2308	5	29	yes	yes	2;3	2.96e-148	239.18	YDLVIAGGGPSGSAAAWQAAQTGAK	______________________________	SGSAAAWQAAQTGAKVVVLDKAEFPRDKPC
P0CH37	MSMEG_1037; MSMEG_2317	50	78	yes	no	3	0.00042178	65.836	AEWGVPNYPVVPGHEIAGVVTEVGSEVTK	IHFAGICHSDIHTVKAEWGVPNYPVVPGHE	EIAGVVTEVGSEVTKYKVGDRVGVGCFVDS
P0CH37;P0CH36	MSMEG_1037; MSMEG_2317	197	210	yes	no	2	1.8e-74	218.62	AMGADVTVLSQSLK	IGLGGLGHVAVKLAKAMGADVTVLSQSLKK	KAMGADVTVLSQSLKKMEDGLRLGASAYYA
P0CH37;P0CH36	MSMEG_1037; MSMEG_2317	197	211	yes	no	2;3	7.18e-05	132.56	AMGADVTVLSQSLKK	IGLGGLGHVAVKLAKAMGADVTVLSQSLKK	AMGADVTVLSQSLKKMEDGLRLGASAYYAT
P0CH37;P0CH36	MSMEG_1037; MSMEG_2317	340	348	yes	no	2	6.69e-15	166.52	FVIDTASLR	NEAYERVLASDVRYRFVIDTASLRS_____	SDVRYRFVIDTASLRS______________
P0CH37;P0CH36	MSMEG_1037; MSMEG_2317	170	177	yes	no	2	1.03e-09	128.48	HWNAGPGK	APLLCAGITTYSPLRHWNAGPGKKVAVIGL	TTYSPLRHWNAGPGKKVAVIGLGGLGHVAV
P0CH37;P0CH36	MSMEG_1037; MSMEG_2317	178	193	yes	no	2;3	1.08e-05	156.08	KVAVIGLGGLGHVAVK	TTYSPLRHWNAGPGKKVAVIGLGGLGHVAV	VAVIGLGGLGHVAVKLAKAMGADVTVLSQS
P0CH37;P0CH36	MSMEG_1037; MSMEG_2317	261	286	yes	no	3	4.59e-14	143.33	LDGALVELGLPEHPMEVPAFPLLAQR	VSANLDLGAYLGLLKLDGALVELGLPEHPM	EHPMEVPAFPLLAQRRNLTGSMIGGIPETQ
P0CH37;P0CH36	MSMEG_1037; MSMEG_2317	218	234	yes	no	2	1.49e-61	213.99	LGASAYYATSDPETFDK	TVLSQSLKKMEDGLRLGASAYYATSDPETF	ASAYYATSDPETFDKLAGSFDLILNTVSAN
P0CH37;P0CH36	MSMEG_1037; MSMEG_2317	2	18	yes	no	2;3	1.53e-131	240.65	STVSAYAATSATEPLTK	______________________________	VSAYAATSATEPLTKTTITRRAVGPHDVAF
P0CH37;P0CH36	MSMEG_1037; MSMEG_2317	179	193	yes	no	2;3	0.00010089	140.75	VAVIGLGGLGHVAVK	TYSPLRHWNAGPGKKVAVIGLGGLGHVAVK	VAVIGLGGLGHVAVKLAKAMGADVTVLSQS
A0QRA5	MSMEG_1046; MSMEG_2326	60	78	yes	yes	2;3	1.06e-07	161.21	IAAATEHPSSGTAYVLGER	VVIGPNGAGKTSLLRIAAATEHPSSGTAYV	TEHPSSGTAYVLGERLGRTDMAELRSRVGL
A0QRA5	MSMEG_1046; MSMEG_2326	91	101	yes	yes	2	2.59e-05	123.75	VGLSSSALSQR	GERLGRTDMAELRSRVGLSSSALSQRIPDD	LRSRVGLSSSALSQRIPDDEIVRDLVVSAG
A0QRA5	MSMEG_1046; MSMEG_2326	234	251	yes	yes	2;3	1.78e-06	159.12	VVASGLLTDVLTSENLSK	IPVGFSHGLILSEGKVVASGLLTDVLTSEN	SGLLTDVLTSENLSKAFGQAIALEVIDGRY
A0QRA6	MSMEG_1047; MSMEG_2327	126	140	yes	yes	3	0.00042356	106.55	AALANHSLSFADFLR	DPGIIADASVYGDARAALANHSLSFADFLR	AALANHSLSFADFLRDEKLVLRADLLRPWA
A0QRA6	MSMEG_1047; MSMEG_2327	148	161	yes	yes	3	0.0002768	111.72	ADLLRPWANWVTPK	LSFADFLRDEKLVLRADLLRPWANWVTPKE	RADLLRPWANWVTPKEERTRRYDTYFFVAA
A0QRA8	MSMEG_1049; MSMEG_2329	192	206	yes	yes	2;3	8.79e-05	132.86	ELSTLTWHATTNLTK	VFAGEPTTVGNRYARELSTLTWHATTNLTK	ELSTLTWHATTNLTKLPFLSGWRRPQEELD
A0QRA8	MSMEG_1049; MSMEG_2329	176	188	yes	yes	2	7.71e-09	164.97	FVFAGEPTTVGNR	LSLREVVRILKPGGRFVFAGEPTTVGNRYA	GRFVFAGEPTTVGNRYARELSTLTWHATTN
A0QRA8	MSMEG_1049; MSMEG_2329	61	73	yes	yes	2;3	0.00045118	127.37	GRFDAIVPEDEQR	KWSISYDQRCIDYARGRFDAIVPEDEQRKL	ARGRFDAIVPEDEQRKLPYDRALELGCGTG
A0QRA8	MSMEG_1049; MSMEG_2329	103	114	yes	yes	2	3.55e-05	142.43	GSVTDLSPGMVK	GFFLLNLIQSGVARRGSVTDLSPGMVKVAT	ARRGSVTDLSPGMVKVATRNGQSLGLDIDG
A0QRA8	MSMEG_1049; MSMEG_2329	246	256	yes	yes	2	0.00051938	102.95	MATNAGAVEVR	AVVDLHTFDPADLERMATNAGAVEVRTASE	DLERMATNAGAVEVRTASEEFTAAMLGWPV
A0QRA8	MSMEG_1049; MSMEG_2329	215	225	yes	yes	2;3	8.76e-07	158.3	RPQEELDESSR	ATTNLTKLPFLSGWRRPQEELDESSRAAAL	SGWRRPQEELDESSRAAALEAVVDLHTFDP
A0QRU5	MSMEG_1242	40	49	yes	yes	2	4.57e-09	140.45	AAAELLEEAR	GAHANAASTHHIAGRAAAELLEEARSRVAA	HIAGRAAAELLEEARSRVAALVARSAQDVI
A0QRU5	MSMEG_1242	182	205	yes	yes	2	0.0017975	68.277	GNLDVATRSADLMVMSSHKIYGPK	AGALCFIDATQLVGKGNLDVATRSADLMVM	ADLMVMSSHKIYGPKGAGALIANRSVQKSL
A0QRU5	MSMEG_1242	350	362	yes	yes	2	0.00097015	109.24	ISLGRPTTHDEIK	LAMGMSGTAAAESLRISLGRPTTHDEIKIA	LRISLGRPTTHDEIKIAGDAIVEAVTRVRE
A0QRU5	MSMEG_1242	2	15	yes	yes	2	0.002888	89.663	VYLDYNASTPVDQR	______________________________	MVYLDYNASTPVDQRILPVVVESYGAHANA
A0QS40	MSMEG_1340	81	95	yes	yes	2	0.0056751	80.916	EAKIVQVDQELKFFK	QAQSAFFDHADIGVREAKIVQVDQELKFFK	EAKIVQVDQELKFFKPIKAGDRLYCDVYVH
A0QS40	MSMEG_1340	125	145	yes	yes	2;3	1.01e-163	249.54	NIITNDAGEIVQEAYTTLAGR	HAVRRAHGTDIIVTKNIITNDAGEIVQEAY	AGEIVQEAYTTLAGRAGDGEEGFSDGSA__
A0QS40	MSMEG_1340	14	22	yes	yes	2	0.00058988	99.136	YPDFYEVGR	______________________________	VGMHYRYPDFYEVGREKIREHALAIKNDET
A0QS41	MSMEG_1341	25	48	yes	yes	2;3	4.08e-30	181.32	GDLVNYAGVSGDLNPIHWDDEIAK	KVGDTLPERVITLTRGDLVNYAGVSGDLNP	SGDLNPIHWDDEIAKQVGLDTAIAHGMLTM
A0QS41	MSMEG_1341	11	18	yes	yes	2	0.00070026	98.458	VGDTLPER	______________________________	REFSSVKVGDTLPERVITLTRGDLVNYAGV
A0QS45	MSMEG_1346	116	128	yes	yes	2	0.0079798	72.958	ADLNANDIDAAAK	KVTWDQVREIAETKKADLNANDIDAAAKII	KKADLNANDIDAAAKIIAGTARSMGITVE_
A0QS45	MSMEG_1346	53	66	yes	yes	2	0.0007502	104.24	GNVIPVEITVYEDR	MEFCKAYNAATESQRGNVIPVEITVYEDRS	RGNVIPVEITVYEDRSFTFALKTPPAAKLL
A0QS45	MSMEG_1346	115	128	yes	yes	2;3	1.12e-10	174.21	KADLNANDIDAAAK	AKVTWDQVREIAETKKADLNANDIDAAAKI	KKADLNANDIDAAAKIIAGTARSMGITVE_
A0QS45	MSMEG_1346	102	108	yes	yes	2	6.3e-05	108.46	VTWDQVR	VQKGSGEPHKTKVAKVTWDQVREIAETKKA	PHKTKVAKVTWDQVREIAETKKADLNANDI
A0QS46	MSMEG_1347	84	103	yes	yes	2;3	0	342.97	AEQAQAAGADIVGSDDLIEK	TGKTARVAVFAVGEKAEQAQAAGADIVGSD	AAGADIVGSDDLIEKIQGGFLDFDAAIATP
A0QS46	MSMEG_1347	104	123	yes	yes	2;3	1.31e-96	224.67	IQGGFLDFDAAIATPDQMAK	AAGADIVGSDDLIEKIQGGFLDFDAAIATP	LDFDAAIATPDQMAKVGRIARVLGPRGLMP
A0QS46	MSMEG_1347	37	47	yes	yes	2	0.0050141	74.533	KQDATVEVAIR	TPLEAAKLAKETSSKKQDATVEVAIRLGVD	TSSKKQDATVEVAIRLGVDPRKADQMVRGT
A0QS46	MSMEG_1347	211	230	yes	yes	2	5.37e-22	183.7	KVTVSTTTGPGIPVDPSVTR	VLRAKPSSSKGRYLKKVTVSTTTGPGIPVD	TTTGPGIPVDPSVTRNFTEA__________
A0QS46	MSMEG_1347	185	198	yes	yes	3	0.00032461	109.84	LAENYGAALDEVLR	NLHFIIGKASFDETKLAENYGAALDEVLRA	KLAENYGAALDEVLRAKPSSSKGRYLKKVT
A0QS46	MSMEG_1347	201	210	yes	yes	2	0.0066179	79.906	PSSSKGRYLK	AENYGAALDEVLRAKPSSSKGRYLKKVTVS	VLRAKPSSSKGRYLKKVTVSTTTGPGIPVD
A0QS46	MSMEG_1347	142	151	yes	yes	2	0.0082096	68.846	TGTVTPDVAK	IARVLGPRGLMPNPKTGTVTPDVAKAVQDI	MPNPKTGTVTPDVAKAVQDIKGGKINFRVD
A0QS46	MSMEG_1347	75	83	yes	yes	2	0.00039376	104.06	VAVFAVGEK	RGTVNLPHGTGKTARVAVFAVGEKAEQAQA	TGKTARVAVFAVGEKAEQAQAAGADIVGSD
A0QS46	MSMEG_1347	212	230	yes	yes	2;3	8.41e-07	154.47	VTVSTTTGPGIPVDPSVTR	LRAKPSSSKGRYLKKVTVSTTTGPGIPVDP	TTTGPGIPVDPSVTRNFTEA__________
A0QS49	MSMEG_1350	193	203	yes	yes	2	0.00023751	111.46	FIMTEIFPGGR	KLGLHMTFEDARFARFIMTEIFPGGRLPSV	RFARFIMTEIFPGGRLPSVVMEQEKAIEAG
A0QS49	MSMEG_1350	132	145	yes	yes	3	0.017503	35.594	IVSIGAFEHFGFER	VRLQGWEEFDEKVDRIVSIGAFEHFGFERY	RIVSIGAFEHFGFERYPAFFDMAYNALPDD
A0QS49	MSMEG_1350	237	263	yes	yes	3	0.00585	58.802	IWADALEANKDEAIAIQGQEVYDRYDK	TQLQEIGPHYVRTLKIWADALEANKDEAIA	AIAIQGQEVYDRYDKYLNGCQKYFASGHIS
A0QS49	MSMEG_1350	179	189	yes	yes	3	0.00027457	108.47	LGLHMTFEDAR	LLHNITGFDLREGQKLGLHMTFEDARFARF	EGQKLGLHMTFEDARFARFIMTEIFPGGRL
A0QS49	MSMEG_1350	204	213	yes	yes	2	0.00048822	109.44	LPSVVMEQEK	RFARFIMTEIFPGGRLPSVVMEQEKAIEAG	FPGGRLPSVVMEQEKAIEAGFKLTQLQEIG
A0QS49	MSMEG_1350	119	128	yes	yes	2	0.0015066	90.108	LQGWEEFDEK	EKLSKVPTDRKLEVRLQGWEEFDEKVDRIV	KLEVRLQGWEEFDEKVDRIVSIGAFEHFGF
A0QS49	MSMEG_1350	119	131	yes	yes	3	0.010525	81.239	LQGWEEFDEKVDR	EKLSKVPTDRKLEVRLQGWEEFDEKVDRIV	VRLQGWEEFDEKVDRIVSIGAFEHFGFERY
A0QS49	MSMEG_1350	221	233	yes	yes	3	0.00046447	107.09	LTQLQEIGPHYVR	SVVMEQEKAIEAGFKLTQLQEIGPHYVRTL	FKLTQLQEIGPHYVRTLKIWADALEANKDE
A0QS62	MSMEG_1364	147	160	yes	yes	2	0.0006964	105.03	AAGLFNAPASQVAR	LLAKLAGAMKGNLSKAAGLFNAPASQVARL	KAAGLFNAPASQVARLAAALQEKKAGEEAA
A0QS62	MSMEG_1364	60	83	yes	yes	2;3	4.44e-19	169.4	AASEAGIEGLDELFAGPTAIAFVK	DSATYTVAKNTLVKRAASEAGIEGLDELFA	LDELFAGPTAIAFVKGEAVDAAKAIKKFAK
A0QS62	MSMEG_1364	42	53	yes	yes	2	7.34e-06	119.22	ALGDSATYTVAK	EYRGLTVANLAELRRALGDSATYTVAKNTL	LRRALGDSATYTVAKNTLVKRAASEAGIEG
A0QS62	MSMEG_1364	42	58	yes	yes	3	0.017335	45.863	ALGDSATYTVAKNTLVK	EYRGLTVANLAELRRALGDSATYTVAKNTL	GDSATYTVAKNTLVKRAASEAGIEGLDELF
A0QS62	MSMEG_1364	114	122	yes	yes	2	0.010243	67.494	ALSVADVEK	DNKALVIKGGYMDGKALSVADVEKIADLES	GYMDGKALSVADVEKIADLESREVLLAKLA
A0QS62	MSMEG_1364	19	29	yes	yes	2	2.62e-09	153.97	ASTATVVTEYR	ADKATAVADIAEQFKASTATVVTEYRGLTV	EQFKASTATVVTEYRGLTVANLAELRRALG
A0QS62	MSMEG_1364	7	18	yes	yes	2	1.4e-27	188.99	ATAVADIAEQFK	______________________________	ADKATAVADIAEQFKASTATVVTEYRGLTV
A0QS62	MSMEG_1364	30	40	yes	yes	2	1.72e-38	198.62	GLTVANLAELR	EQFKASTATVVTEYRGLTVANLAELRRALG	TEYRGLTVANLAELRRALGDSATYTVAKNT
A0QS62	MSMEG_1364	30	41	yes	yes	2	0.0076877	68.626	GLTVANLAELRR	EQFKASTATVVTEYRGLTVANLAELRRALG	EYRGLTVANLAELRRALGDSATYTVAKNTL
A0QS63	MSMEG_1365	118	130	yes	yes	2;3	0.00042835	145.81	AKLEAAGASVTVK	PLLEKVTKEAADDAKAKLEAAGASVTVK__	AKAKLEAAGASVTVK_______________
A0QS63	MSMEG_1365	2	14	yes	yes	2;3	0.00030328	111.52	AKLSTEELLDAFK	______________________________	______________________________
A0QS63	MSMEG_1365	95	107	yes	yes	2;3	4.13e-19	181.4	DLVDSAPKPLLEK	VVREIVSGLGLKEAKDLVDSAPKPLLEKVT	AKDLVDSAPKPLLEKVTKEAADDAKAKLEA
A0QS63	MSMEG_1365	92	107	yes	yes	2	0.00024537	117.48	EAKDLVDSAPKPLLEK	VIKVVREIVSGLGLKEAKDLVDSAPKPLLE	AKDLVDSAPKPLLEKVTKEAADDAKAKLEA
A0QS63	MSMEG_1365	83	91	yes	yes	2	0.00045058	101.33	EIVSGLGLK	EGAGEKKIGVIKVVREIVSGLGLKEAKDLV	VIKVVREIVSGLGLKEAKDLVDSAPKPLLE
A0QS63	MSMEG_1365	15	26	yes	yes	2	0.00056653	103.31	EMTLLELSEFVK	______________________________	AFKEMTLLELSEFVKQFEETFEVTAAAPVA
A0QS63	MSMEG_1365	120	130	yes	yes	2	0.00018091	112.85	LEAAGASVTVK	LEKVTKEAADDAKAKLEAAGASVTVK____	AKAKLEAAGASVTVK_______________
A0QS63	MSMEG_1365	4	14	yes	yes	2	1.79e-06	156.16	LSTEELLDAFK	______________________________	______________________________
P60281	MSMEG_1367	1149	1159	yes	yes	2	2.7e-09	163.64	AAANLGINLSR	AAIEMRDGDDEDLERAAANLGINLSRNESA	DLERAAANLGINLSRNESASVEDLA_____
P60281	MSMEG_1367	231	242	yes	yes	2	6.75e-14	174.77	ALGWTNEQIVER	RIDRKRRQPVTVLLKALGWTNEQIVERFGF	LLKALGWTNEQIVERFGFSEIMMGTLEKDT
P60281	MSMEG_1367	763	778	yes	yes	2;3	1.01e-05	157.86	DIPNVSDEVLADLDER	IDARDTKLGAEEITRDIPNVSDEVLADLDE	IPNVSDEVLADLDERGIVRIGAEVRDGDIL
P60281	MSMEG_1367	281	293	yes	yes	2	7.05e-60	208.56	ESAQTLLENLFFK	LDIYRKLRPGEPPTKESAQTLLENLFFKEK	TKESAQTLLENLFFKEKRYDLARVGRYKVN
P60281	MSMEG_1367	1100	1113	yes	yes	2	0.00080515	103.44	GENIPEPGIPESFK	DDTVGRVKVYEAIVKGENIPEPGIPESFKV	KGENIPEPGIPESFKVLLKELQSLCLNVEV
P60281	MSMEG_1367	801	810	yes	yes	2	0.011719	64.04	GETELTPEER	EVRDGDILVGKVTPKGETELTPEERLLRAI	KVTPKGETELTPEERLLRAIFGEKAREVRD
P60281	MSMEG_1367	889	915	yes	yes	3	0.0061866	53.96	ILPVEDMPFLPDGTPVDIILNTHGVPR	DKLAGRHGNKGVIGKILPVEDMPFLPDGTP	GTPVDIILNTHGVPRRMNIGQILETHLGWV
P60281	MSMEG_1367	576	595	yes	yes	3	0.011773	57.173	QMVSVATAMIPFLEHDDANR	FVSADQVDYMDVSPRQMVSVATAMIPFLEH	ATAMIPFLEHDDANRALMGANMQRQAVPLV
P60281	MSMEG_1367	612	624	yes	yes	2	0.00033039	112.94	SEAPLVGTGMELR	LMGANMQRQAVPLVRSEAPLVGTGMELRAA	VRSEAPLVGTGMELRAAIDAGDVVVADKTG
P60281	MSMEG_1367	1006	1023	yes	yes	2	0.003519	90.731	SGEPFPYPVTVGYMYILK	VMVDADGKSTLFDGRSGEPFPYPVTVGYMY	PFPYPVTVGYMYILKLHHLVDDKIHARSTG
P60281	MSMEG_1367	15	29	yes	yes	2	0.00019516	115.92	SNAITNNSVPGAPNR	______________________________	SNAITNNSVPGAPNRVSFAKLREPLEVPGL
P60281	MSMEG_1367	173	184	yes	yes	2	9.67e-05	147.74	SPGVYFDETIDK	IINGTERVVVSQLVRSPGVYFDETIDKSTE	LVRSPGVYFDETIDKSTEKTLHSVKVIPGR
P60281	MSMEG_1367	173	188	yes	yes	3	0.012126	61.167	SPGVYFDETIDKSTEK	IINGTERVVVSQLVRSPGVYFDETIDKSTE	PGVYFDETIDKSTEKTLHSVKVIPGRGAWL
P60281	MSMEG_1367	140	154	yes	yes	2	4.35e-60	213.18	SQTVFMGDFPMMTEK	FVTAEFINNNTGEIKSQTVFMGDFPMMTEK	SQTVFMGDFPMMTEKGTFIINGTERVVVSQ
P60281	MSMEG_1367	1036	1051	yes	yes	2	5.59e-05	152.47	STGPYSMITQQPLGGK	ILKLHHLVDDKIHARSTGPYSMITQQPLGG	TGPYSMITQQPLGGKAQFGGQRFGEMECWA
P60281	MSMEG_1367	371	381	yes	yes	2	6.15e-38	193.38	TVGELIQNQIR	VEVDDIDHFGNRRLRTVGELIQNQIRVGLS	RRLRTVGELIQNQIRVGLSRMERVVRERMT
A0QS66	MSMEG_1368	787	803	yes	yes	2	8.75e-06	157.2	ALEEFYPADNPIITIVK	SLVKIWQDATEEVGKALEEFYPADNPIITI	EEFYPADNPIITIVKSGATGNLTQTRTLAG
A0QS66	MSMEG_1368	174	190	yes	yes	3	0.0034569	86.548	AQKLEADLAELEAEGAK	KKAVEDQRDADLEARAQKLEADLAELEAEG	KLEADLAELEAEGAKSDVRRKVRDSGEREM
A0QS66	MSMEG_1368	1214	1232	yes	yes	2	1.24e-79	220.85	ASLATDSWLSAASFQETTR	GEPAAGRPVLMGITKASLATDSWLSAASFQ	TDSWLSAASFQETTRVLTDAAINCRSDKLN
A0QS66	MSMEG_1368	605	624	yes	yes	2;3	3.38e-15	174.4	DAPEQGVYSSPAEAIMAMDR	TLVEGATGEYQAATKDAPEQGVYSSPAEAI	GVYSSPAEAIMAMDRGALSVRAKIKVRLTE
A0QS66	MSMEG_1368	841	856	yes	yes	3	0.015733	51.009	EGLTVLEYFINTHGAR	PKGEFIPRPIKSSFREGLTVLEYFINTHGA	GLTVLEYFINTHGARKGLADTALRTADSGY
A0QS66	MSMEG_1368	215	228	yes	yes	2;3	3.21e-18	180.24	ELDRLDEIWNTFTK	SGEREMRQLRDRAQRELDRLDEIWNTFTKL	RELDRLDEIWNTFTKLAPKQLIVDEVLYRE
A0QS66	MSMEG_1368	335	345	yes	yes	2	0.00028123	110.38	FATSDLNDLYR	IPPELRPMVQLDGGRFATSDLNDLYRRVIN	DGGRFATSDLNDLYRRVINRNNRLKRLIDL
A0QS66	MSMEG_1368	940	960	yes	yes	3	0.01537	44.587	GHDLGDPAIDALLAAGITTVK	ATDAVDANGNVIIERGHDLGDPAIDALLAA	PAIDALLAAGITTVKVRSVLTCTSATGVCA
A0QS66	MSMEG_1368	748	757	yes	yes	2	2.96e-05	118.18	HEAEADAIER	ADVLVPPQKQEILERHEAEADAIERKYQRG	EILERHEAEADAIERKYQRGALNHTERNES
A0QS66	MSMEG_1368	145	159	yes	yes	2	0.0030911	89.466	HNELSTLEAEMAVEK	YFAAYVITSVDDEMRHNELSTLEAEMAVEK	HNELSTLEAEMAVEKKAVEDQRDADLEARA
A0QS66	MSMEG_1368	12	21	yes	yes	2	0.0035398	98.582	IGLATADDIR	______________________________	FDELRIGLATADDIRNWSYGEVKKPETINY
A0QS66	MSMEG_1368	557	578	yes	yes	3	0.0061107	63.302	ILMLSSNNILSPASGKPLAMPR	AVHLPLSAEAQAEARILMLSSNNILSPASG	NILSPASGKPLAMPRLDMVTGLYYLTTLVE
A0QS66	MSMEG_1368	1065	1080	yes	yes	2	0.0021401	95.417	ITIVPDDGGEEVVYDK	VAGRVRLEESDKFFKITIVPDDGGEEVVYD	TIVPDDGGEEVVYDKLSKRQRLRVITHEDG
A0QS66	MSMEG_1368	776	786	yes	yes	2	7e-07	159.83	IWQDATEEVGK	RGALNHTERNESLVKIWQDATEEVGKALEE	SLVKIWQDATEEVGKALEEFYPADNPIITI
A0QS66	MSMEG_1368	30	37	yes	yes	2	0.01459	47.849	KPETINYR	ATADDIRNWSYGEVKKPETINYRTLKPEKD	WSYGEVKKPETINYRTLKPEKDGLFCEKIF
A0QS66	MSMEG_1368	507	520	yes	yes	2	7.66e-05	132.56	LGIQAFEPQLVEGK	AEHPVLLNRAPTLHRLGIQAFEPQLVEGKA	RLGIQAFEPQLVEGKAIQLHPLVCEAFNAD
A0QS66	MSMEG_1368	357	371	yes	yes	2	0.00010241	144.47	LIDLGAPEIIVNNEK	DLYRRVINRNNRLKRLIDLGAPEIIVNNEK	LIDLGAPEIIVNNEKRMLQESVDALFDNGR
A0QS66	MSMEG_1368	357	372	yes	yes	3	0.016596	55.724	LIDLGAPEIIVNNEKR	DLYRRVINRNNRLKRLIDLGAPEIIVNNEK	IDLGAPEIIVNNEKRMLQESVDALFDNGRR
A0QS66	MSMEG_1368	264	278	yes	yes	2	1.46e-60	215.09	LIENFDIDAEAESLR	GEYFTGAMGAESIKKLIENFDIDAEAESLR	LIENFDIDAEAESLREVIRSGKGQKKLRAL
A0QS66	MSMEG_1368	460	470	yes	yes	2;3	9.31e-06	145.9	LVDLNHAQNIK	KLMALELFKPFVMKRLVDLNHAQNIKSAKR	VMKRLVDLNHAQNIKSAKRMVERQRPQVWD
A0QS66	MSMEG_1368	92	108	yes	yes	3	0.0020696	93.716	MGHIELAAPVTHIWYFK	RCGVEVTRAKVRRERMGHIELAAPVTHIWY	HIELAAPVTHIWYFKGVPSRLGYLLDLAPK
A0QS66	MSMEG_1368	233	242	yes	yes	2	0.016785	56.258	QLIVDEVLYR	RLDEIWNTFTKLAPKQLIVDEVLYRELQDR	KLAPKQLIVDEVLYRELQDRYGEYFTGAMG
A0QS66	MSMEG_1368	421	427	yes	yes	2	0.0056844	87.181	RVDYSGR	LKGKQGRFRQNLLGKRVDYSGRSVIVVGPQ	FRQNLLGKRVDYSGRSVIVVGPQLKLHQCG
A0QS66	MSMEG_1368	804	814	yes	yes	2	7e-06	136.49	SGATGNLTQTR	EEFYPADNPIITIVKSGATGNLTQTRTLAG	TIVKSGATGNLTQTRTLAGMKGLVTNPKGE
A0QS66	MSMEG_1368	679	689	yes	yes	2	0.012797	62.823	SYPFVNEQMHK	ETTLGRVMFNELLPKSYPFVNEQMHKKVQA	LLPKSYPFVNEQMHKKVQARIINDLAERFP
A0QS66	MSMEG_1368	1013	1031	yes	yes	3	0.0044158	77.221	TFHQGGVTGGADIVGGLPR	AAQSIGEPGTQLTMRTFHQGGVTGGADIVG	GGVTGGADIVGGLPRVQELFEARVPRNKAP
A0QS66	MSMEG_1368	923	939	yes	yes	2	1.23e-153	247.14	TLATDAVDANGNVIIER	TLIRDAHVETSAFARTLATDAVDANGNVII	ATDAVDANGNVIIERGHDLGDPAIDALLAA
A0QS66	MSMEG_1368	1032	1039	yes	yes	2	1.66e-07	122.13	VQELFEAR	GGVTGGADIVGGLPRVQELFEARVPRNKAP	IVGGLPRVQELFEARVPRNKAPIADVAGRV
A0QS66	MSMEG_1368	1054	1064	yes	yes	2;3	3.94e-05	120.86	VRLEESDKFFK	RVPRNKAPIADVAGRVRLEESDKFFKITIV	VAGRVRLEESDKFFKITIVPDDGGEEVVYD
A0QS66	MSMEG_1368	1166	1184	yes	yes	2	2.08e-07	160.27	VTIIDSGSTEFLPGSLTER	HDKHIEVIVRQMLRRVTIIDSGSTEFLPGS	DSGSTEFLPGSLTERAEFEAENRRVVAEGG
A0QS66	MSMEG_1368	248	263	yes	yes	2	0.01702	64.121	YGEYFTGAMGAESIKK	QLIVDEVLYRELQDRYGEYFTGAMGAESIK	GEYFTGAMGAESIKKLIENFDIDAEAESLR
A0QS81	MSMEG_1383	115	139	yes	yes	3	0.00067443	74.698	ALDALDTDVPVYLENTAGGDHAMAR	ADDNDMEAGFTRWVKALDALDTDVPVYLEN	VYLENTAGGDHAMARHFDTIARLWDHIGDK
A0QS81	MSMEG_1383	48	69	yes	yes	3	0.0010879	81.788	ASTIPLYVHAPYLINVASANNR	SWKKPKPREDAEVLKASTIPLYVHAPYLIN	VHAPYLINVASANNRVRIPSRKILQDTCDA
A0QS81	MSMEG_1383	205	223	yes	yes	3	0.0012966	95.751	HANFGAGQIDPQLLAAVVK	HCNDSRDAAGSGADRHANFGAGQIDPQLLA	GAGQIDPQLLAAVVKAADAPVICETAEAGR
A0QS81	MSMEG_1383	181	195	yes	yes	3	0.014068	41.996	SITGRIDLVHCNDSR	WAAGEALIDAVERIKSITGRIDLVHCNDSR	SITGRIDLVHCNDSRDAAGSGADRHANFGA
A0QS96	MSMEG_1398	100	108	yes	yes	2	7.66e-25	180.03	GSLDTQGVK	GRVKDLPGVRYKIIRGSLDTQGVKNRKQAR	RYKIIRGSLDTQGVKNRKQARSRYGAKKEK
A0QS96	MSMEG_1398	2	9	yes	yes	2	7.14e-20	163.9	PTIQQLVR	______________________________	______________________________
A0QS96	MSMEG_1398	37	43	yes	yes	2	0.011623	75.311	VYTTTPK	AALKGSPQRRGVCTRVYTTTPKKPNSALRK	QRRGVCTRVYTTTPKKPNSALRKVARVKLT
A0QS97	MSMEG_1399	65	76	yes	yes	2;3	3.19e-05	134.3	ALDNVKPALEVR	AREKTGTDPVVTLKRALDNVKPALEVRSRR	LKRALDNVKPALEVRSRRVGGATYQVPVEV
A0QS97	MSMEG_1399	42	51	yes	yes	2	9.38e-15	149.72	IVYGALEQAR	VNKVLLEGKKSLAERIVYGALEQAREKTGT	SLAERIVYGALEQAREKTGTDPVVTLKRAL
A0QS97	MSMEG_1399	120	136	yes	yes	2;3	1.24e-153	247.11	LANEILDASNGLGASVK	VNFSRQRREKTMVERLANEILDASNGLGAS	NEILDASNGLGASVKRREDTHKMAEANRAF
A0QS97	MSMEG_1399	64	76	yes	yes	3	0.00686	77.204	RALDNVKPALEVR	QAREKTGTDPVVTLKRALDNVKPALEVRSR	LKRALDNVKPALEVRSRRVGGATYQVPVEV
A0QS97	MSMEG_1399	10	29	yes	yes	2;3	5.13e-51	202.32	RPLVNDPVYGSQLVTQLVNK	______________________________	DPVYGSQLVTQLVNKVLLEGKKSLAERIVY
A0QS97	MSMEG_1399	79	95	yes	yes	3	0.00091582	101.2	RVGGATYQVPVEVRPDR	RALDNVKPALEVRSRRVGGATYQVPVEVRP	GGATYQVPVEVRPDRSTTLALRWLVNFSRQ
A0QS97	MSMEG_1399	54	63	yes	yes	2	0.00071645	101.65	TGTDPVVTLK	AERIVYGALEQAREKTGTDPVVTLKRALDN	QAREKTGTDPVVTLKRALDNVKPALEVRSR
A0QS97	MSMEG_1399	80	95	yes	yes	2;3	1.04e-12	175.74	VGGATYQVPVEVRPDR	ALDNVKPALEVRSRRVGGATYQVPVEVRPD	GGATYQVPVEVRPDRSTTLALRWLVNFSRQ
A0QS97	MSMEG_1399	103	109	yes	yes	2	0.012548	67.032	WLVNFSR	PVEVRPDRSTTLALRWLVNFSRQRREKTMV	RSTTLALRWLVNFSRQRREKTMVERLANEI
A0QS98	MSMEG_1401	48	59	yes	yes	2	2.01e-10	169.65	AFDQIDNAPEER	TKVLHDKFPDLNESRAFDQIDNAPEERQRG	ESRAFDQIDNAPEERQRGITINISHVEYQT
A0QS98	MSMEG_1401	158	173	yes	yes	2;3	0	331.3	ELLAAQDFDEEAPVVR	VDDEELIELVEMEVRELLAAQDFDEEAPVV	LLAAQDFDEEAPVVRVSALKALEGDPKWVK
A0QS98	MSMEG_1401	207	225	yes	yes	2;3	1.99e-15	177.21	ETDKPFLMPVEDVFTITGR	ELMEAVDASIPDPVRETDKPFLMPVEDVFT	PFLMPVEDVFTITGRGTVVTGRVERGVINV
A0QS98	MSMEG_1401	40	47	yes	yes	2	0.0004692	101.54	FPDLNESR	KTTLTAAITKVLHDKFPDLNESRAFDQIDN	TKVLHDKFPDLNESRAFDQIDNAPEERQRG
A0QS98	MSMEG_1401	62	76	yes	yes	3	0.01716	40.751	GITINISHVEYQTDK	RAFDQIDNAPEERQRGITINISHVEYQTDK	GITINISHVEYQTDKRHYAHVDAPGHADYI
A0QS98	MSMEG_1401	62	77	yes	yes	2;3	4.6e-14	177.36	GITINISHVEYQTDKR	RAFDQIDNAPEERQRGITINISHVEYQTDK	ITINISHVEYQTDKRHYAHVDAPGHADYIK
A0QS98	MSMEG_1401	292	316	yes	yes	2;3	4.47e-13	141.08	GQVVVKPGTTTPHTEFEGQVYILSK	VGLLLRGIKREDVERGQVVVKPGTTTPHTE	TPHTEFEGQVYILSKDEGGRHTPFFNNYRP
A0QS98	MSMEG_1401	236	255	yes	yes	2;3	3.18e-115	235.71	GVINVNEEVEIVGIRPETTK	TITGRGTVVTGRVERGVINVNEEVEIVGIR	NEEVEIVGIRPETTKTTVTGVEMFRKLLDQ
A0QS98	MSMEG_1401	322	336	yes	yes	2;3	0.017071	75.652	HTPFFNNYRPQFYFR	FEGQVYILSKDEGGRHTPFFNNYRPQFYFR	HTPFFNNYRPQFYFRTTDVTGVVTLPEGTE
A0QS98	MSMEG_1401	78	92	yes	yes	2;3;4	3.39e-97	198.52	HYAHVDAPGHADYIK	ITINISHVEYQTDKRHYAHVDAPGHADYIK	HYAHVDAPGHADYIKNMITGAAQMDGAILV
A0QS98	MSMEG_1401	266	282	yes	yes	2;3	9.33e-154	247.73	KLLDQGQAGDNVGLLLR	PETTKTTVTGVEMFRKLLDQGQAGDNVGLL	LDQGQAGDNVGLLLRGIKREDVERGQVVVK
A0QS98	MSMEG_1401	365	376	yes	yes	2;3	1.51e-05	145.99	LIQPVAMDEGLR	TEMVMPGDNTDISVKLIQPVAMDEGLRFAI	SVKLIQPVAMDEGLRFAIREGGRTVGAGRV
A0QS98	MSMEG_1401	267	282	yes	yes	2;3	5.35e-130	241.84	LLDQGQAGDNVGLLLR	ETTKTTVTGVEMFRKLLDQGQAGDNVGLLL	LDQGQAGDNVGLLLRGIKREDVERGQVVVK
A0QS98	MSMEG_1401	93	119	yes	yes	3	0.016707	42.791	NMITGAAQMDGAILVVAATDGPMPQTR	HYAHVDAPGHADYIKNMITGAAQMDGAILV	ILVVAATDGPMPQTREHVLLARQVGVPYIL
A0QS98	MSMEG_1401	127	139	yes	yes	2;3	8.77e-05	135.55	QVGVPYILVALNK	DGPMPQTREHVLLARQVGVPYILVALNKSD	ARQVGVPYILVALNKSDAVDDEELIELVEM
A0QS98	MSMEG_1401	140	157	yes	yes	2;3	1.92e-203	262.48	SDAVDDEELIELVEMEVR	ARQVGVPYILVALNKSDAVDDEELIELVEM	VDDEELIELVEMEVRELLAAQDFDEEAPVV
A0QS98	MSMEG_1401	189	206	yes	yes	2	0.00070013	103.88	SVEELMEAVDASIPDPVR	VSALKALEGDPKWVKSVEELMEAVDASIPD	ELMEAVDASIPDPVRETDKPFLMPVEDVFT
A0QS98	MSMEG_1401	9	25	yes	yes	2;3	2.34e-61	214.48	TKPHVNIGTIGHVDHGK	______________________________	PHVNIGTIGHVDHGKTTLTAAITKVLHDKF
A0QS98	MSMEG_1401	337	364	yes	yes	2;3	4.38e-19	148.7	TTDVTGVVTLPEGTEMVMPGDNTDISVK	HTPFFNNYRPQFYFRTTDVTGVVTLPEGTE	TEMVMPGDNTDISVKLIQPVAMDEGLRFAI
A0QS98	MSMEG_1401	26	34	yes	yes	2	0.0020657	87.476	TTLTAAITK	PHVNIGTIGHVDHGKTTLTAAITKVLHDKF	HVDHGKTTLTAAITKVLHDKFPDLNESRAF
A0QS98	MSMEG_1401	256	265	yes	yes	2	1e-39	199.46	TTVTGVEMFR	NEEVEIVGIRPETTKTTVTGVEMFRKLLDQ	PETTKTTVTGVEMFRKLLDQGQAGDNVGLL
A0QS98	MSMEG_1401	256	266	yes	yes	2;3	0.0004326	109.44	TTVTGVEMFRK	NEEVEIVGIRPETTKTTVTGVEMFRKLLDQ	ETTKTTVTGVEMFRKLLDQGQAGDNVGLLL
A0QS98	MSMEG_1401	35	47	yes	yes	2;3	6.76e-05	147.62	VLHDKFPDLNESR	HVDHGKTTLTAAITKVLHDKFPDLNESRAF	TKVLHDKFPDLNESRAFDQIDNAPEERQRG
A0QSB1	MSMEG_1416	361	375	yes	yes	2	0.00027189	113.63	DGVLVGVVGGGMPGK	IVEDDGRKFLAYYERDGVLVGVVGGGMPGK	DGVLVGVVGGGMPGKVMKTRGKIAAGAPIA
A0QSB1	MSMEG_1416	284	291	yes	yes	2	0.010012	70.912	DHVGGQVR	SAPHVWAIGDVASWRDHVGGQVRVEHWSNV	GDVASWRDHVGGQVRVEHWSNVADQARAMV
A0QSB1	MSMEG_1416	96	116	yes	yes	2	1.78e-43	198.23	LADGSELPYDELVIATGLVPK	GSGAQSVDTAAQTVRLADGSELPYDELVIA	LPYDELVIATGLVPKRIGSFPDLQGIRVLR
A0QSB1	MSMEG_1416	80	95	yes	yes	2	1.52e-26	188.13	LGSGAQSVDTAAQTVR	LKPAEFYEENNITLRLGSGAQSVDTAAQTV	GSGAQSVDTAAQTVRLADGSELPYDELVIA
A0QSB1	MSMEG_1416	268	283	yes	yes	2;3	0.00013978	136.3	TSAPHVWAIGDVASWR	GIEVDNGVVCDEVGRTSAPHVWAIGDVASW	SAPHVWAIGDVASWRDHVGGQVRVEHWSNV
A0QSB1	MSMEG_1416	132	140	yes	yes	2	9.19e-05	114.28	TYDESMALR	RIGSFPDLQGIRVLRTYDESMALREDARKA	GIRVLRTYDESMALREDARKASRAVVIGAG
A0QSB1	MSMEG_1416	292	303	yes	yes	2;3	0.00012945	119.03	VEHWSNVADQAR	GDVASWRDHVGGQVRVEHWSNVADQARAMV	QVRVEHWSNVADQARAMVPALLGQEASAVV
A0QSD0	MSMEG_1435	12	23	yes	yes	2	0.00019757	112.83	AYDHEAIDASAR	______________________________	RLKAYDHEAIDASARKIVETVTRTGASVVG
A0QSD0	MSMEG_1435	24	31	yes	yes	2	0.010427	64.207	KIVETVTR	RLKAYDHEAIDASARKIVETVTRTGASVVG	AIDASARKIVETVTRTGASVVGPVPLPTEK
A0QSD0	MSMEG_1435	73	82	yes	yes	2	1.02e-08	154.56	LIDILDPTPK	YKDSREHFEMRTHKRLIDILDPTPKTVDAL	RTHKRLIDILDPTPKTVDALMRIDLPASVD
A0QSD0	MSMEG_1435	10	23	yes	yes	3	0.00064964	102.73	LKAYDHEAIDASAR	______________________________	RLKAYDHEAIDASARKIVETVTRTGASVVG
A0QSD0	MSMEG_1435	32	46	yes	yes	2	2.99e-08	164.65	TGASVVGPVPLPTEK	AIDASARKIVETVTRTGASVVGPVPLPTEK	TGASVVGPVPLPTEKNVYCVIRSPHKYKDS
A0QSD1	MSMEG_1436	31	38	yes	yes	2	6.94e-06	113.71	AGPNVVTR	VFDENNKVVPVTVVKAGPNVVTRIRTTERD	VPVTVVKAGPNVVTRIRTTERDGYSAVQLA
A0QSD1	MSMEG_1436	45	60	yes	yes	2;3	9.37e-06	157.38	DGYSAVQLAYGEISPR	KAGPNVVTRIRTTERDGYSAVQLAYGEISP	GYSAVQLAYGEISPRKVIKPVAGQFAAAGV
A0QSD1	MSMEG_1436	134	146	yes	yes	2;3	0.0038003	86.898	GQGAAHGAQAVHR	KGKGFAGTMKRHGFRGQGAAHGAQAVHRRP	FRGQGAAHGAQAVHRRPGSIGGCATPGRVF
A0QSD1	MSMEG_1436	61	78	yes	yes	2;3	1.45e-27	190.78	KVIKPVAGQFAAAGVNPR	GYSAVQLAYGEISPRKVIKPVAGQFAAAGV	KPVAGQFAAAGVNPRRHVAELRLDDEAAVA
A0QSD1	MSMEG_1436	11	22	yes	yes	2	1.01e-47	202.31	LGMTQVFDENNK	______________________________	GTKLGMTQVFDENNKVVPVTVVKAGPNVVT
A0QSD1	MSMEG_1436	170	181	yes	yes	3	0.010283	58.676	MGNDRVTTQNLK	ATPGRVFKGTRMSGRMGNDRVTTQNLKVHK	SGRMGNDRVTTQNLKVHKVDAENGVLLIKG
A0QSD1	MSMEG_1436	166	174	yes	yes	2	0.017456	42.869	MSGRMGNDR	IGGCATPGRVFKGTRMSGRMGNDRVTTQNL	VFKGTRMSGRMGNDRVTTQNLKVHKVDAEN
A0QSD1	MSMEG_1436	182	195	yes	yes	2;3	0.00034229	127.56	VHKVDAENGVLLIK	SGRMGNDRVTTQNLKVHKVDAENGVLLIKG	KVHKVDAENGVLLIKGAIPGRNGGLVVVRS
A0QSD1	MSMEG_1436	62	78	yes	yes	3	8.75e-05	147.52	VIKPVAGQFAAAGVNPR	YSAVQLAYGEISPRKVIKPVAGQFAAAGVN	KPVAGQFAAAGVNPRRHVAELRLDDEAAVA
A0QSD1	MSMEG_1436	175	181	yes	yes	2	0.0095832	82.305	VTTQNLK	VFKGTRMSGRMGNDRVTTQNLKVHKVDAEN	SGRMGNDRVTTQNLKVHKVDAENGVLLIKG
A0QSD2	MSMEG_1437	56	67	yes	yes	3	0.016429	46.706	GEVSGGGKKPYR	QLAAKRQGTHSTKTRGEVSGGGKKPYRQKG	KTRGEVSGGGKKPYRQKGTGRARQGSTRAP
A0QSD2	MSMEG_1437	124	139	yes	yes	2;3	3.68e-130	243.4	IHAVTELVEGQTPSTK	AALRGALSDRARNDRIHAVTELVEGQTPST	HAVTELVEGQTPSTKSAKTFLGTLTENKKV
A0QSD2	MSMEG_1437	143	152	yes	yes	2	0.00070701	102.07	TFLGTLTENK	TELVEGQTPSTKSAKTFLGTLTENKKVLVV	TKSAKTFLGTLTENKKVLVVIGRTDEVGAK
A0QSD2	MSMEG_1437	143	153	yes	yes	2;3	0.00011977	113.71	TFLGTLTENKK	TELVEGQTPSTKSAKTFLGTLTENKKVLVV	KSAKTFLGTLTENKKVLVVIGRTDEVGAKS
A0QSD4	MSMEG_1439	191	208	yes	yes	2;3	2.95e-43	199.31	ATVGEVGNAEQSNINWGK	RMPSGEIRRVDVRCRATVGEVGNAEQSNIN	GEVGNAEQSNINWGKAGRMRWKGKRPTVRG
A0QSD4	MSMEG_1439	169	183	yes	yes	3	0.012147	59.225	EGTYAALRMPSGEIR	KLARSAGVSIQLLGKEGTYAALRMPSGEIR	EGTYAALRMPSGEIRRVDVRCRATVGEVGN
A0QSD4	MSMEG_1439	15	26	yes	yes	2	1.22e-36	193.83	GASVSDFAEITR	______________________________	GRRGASVSDFAEITRSTPEKSLVRPLHGKG
A0QSD4	MSMEG_1439	49	59	yes	yes	2	0.017459	40.882	ITTRHKGGGHK	VRPLHGKGGRNAHGRITTRHKGGGHKRAYR	AHGRITTRHKGGGHKRAYRVIDFRRHDKDG
A0QSD4	MSMEG_1439	113	134	yes	yes	3	0.0067498	61.957	QGDVIESGANADIKPGNNLPLR	LDGEKRYIIAPQGLKQGDVIESGANADIKP	GANADIKPGNNLPLRNIPAGTVIHAVELRP
A0QSD4	MSMEG_1439	158	168	yes	yes	2	0.00044548	106.2	SAGVSIQLLGK	HAVELRPGGGAKLARSAGVSIQLLGKEGTY	KLARSAGVSIQLLGKEGTYAALRMPSGEIR
A0QSD4	MSMEG_1439	89	103	yes	yes	2;3	6.2e-36	196.5	TANIALLHYLDGEKR	GVNAKVAHIEYDPNRTANIALLHYLDGEKR	TANIALLHYLDGEKRYIIAPQGLKQGDVIE
A0QSD4	MSMEG_1439	104	112	yes	yes	2	0.0087337	70.912	YIIAPQGLK	TANIALLHYLDGEKRYIIAPQGLKQGDVIE	LDGEKRYIIAPQGLKQGDVIESGANADIKP
A0QSD7	MSMEG_1442	252	275	yes	yes	2	0.0011274	74.769	AATSDAPAAGTAAAAEAPAESTES	SGSAGTTATSTEAGRAATSDAPAAGTAAAA	GTAAAAEAPAESTES_______________
A0QSD7	MSMEG_1442	180	190	yes	yes	2	2.6e-13	167.93	ADIDYGLYEAK	SEFYREGRVPLHTLRADIDYGLYEAKTTFG	HTLRADIDYGLYEAKTTFGRIGVKVWIYKG
A0QSD7	MSMEG_1442	49	58	yes	yes	2	2.2e-11	145.72	AGIADVEIER	EDVAIRKLLATGLERAGIADVEIERTRDRV	TGLERAGIADVEIERTRDRVRVDIHTARPG
A0QSD7	MSMEG_1442	107	126	yes	yes	2;3	4.93e-80	195.46	NPESQAQLVAQGVAEQLSNR	KLTGKQVQLNILEVKNPESQAQLVAQGVAE	AQLVAQGVAEQLSNRVAFRRAMRKAIQSAM
A0QSD7	MSMEG_1442	97	106	yes	yes	2	2.2e-78	217.64	QVQLNILEVK	EADRIRADLEKLTGKQVQLNILEVKNPESQ	KLTGKQVQLNILEVKNPESQAQLVAQGVAE
A0QSD7	MSMEG_1442	236	251	yes	yes	2	0.0032103	88.092	RSGSAGTTATSTEAGR	SDRPRRERPSGTRPRRSGSAGTTATSTEAG	SGSAGTTATSTEAGRAATSDAPAAGTAAAA
A0QSD7	MSMEG_1442	237	251	yes	yes	2	1.87e-75	223.08	SGSAGTTATSTEAGR	DRPRRERPSGTRPRRSGSAGTTATSTEAGR	SGSAGTTATSTEAGRAATSDAPAAGTAAAA
A0QSD7	MSMEG_1442	20	29	yes	yes	2	0.015426	45.972	SRWYADKQYK	INPHGFRLGITTEWKSRWYADKQYKDYVKE	TTEWKSRWYADKQYKDYVKEDVAIRKLLAT
A0QSD7	MSMEG_1442	65	78	yes	yes	3	0.015152	51.135	VDIHTARPGIVIGR	GIADVEIERTRDRVRVDIHTARPGIVIGRR	RVDIHTARPGIVIGRRGTEADRIRADLEKL
A0QSD8	MSMEG_1443	88	101	yes	yes	2;3	1.33e-15	180.66	GSPEWWVANVKPGR	PLTKKPAETRMGSGKGSPEWWVANVKPGRV	KGSPEWWVANVKPGRVLFELSYPDEKTARD
A0QSD8	MSMEG_1443	102	112	yes	yes	1	0.0035172	90.657	VLFELSYPDEK	KGSPEWWVANVKPGRVLFELSYPDEKTARD	KPGRVLFELSYPDEKTARDALTRAIHKLPI
A0QSD8	MSMEG_1443	64	76	yes	yes	2;3	7.05e-36	194.48	VWINIFPDRPLTK	SARIAINRHIKRGGKVWINIFPDRPLTKKP	GKVWINIFPDRPLTKKPAETRMGSGKGSPE
A0QSE0	MSMEG_1445	90	96	yes	yes	2	3.88e-12	125.25	LVEILEK	SLMETRPLSATKRWRLVEILEKAK______	LSATKRWRLVEILEKAK_____________
A0QSE0	MSMEG_1445	22	31	yes	yes	2	5.44e-05	115.78	TAIGYVVSDK	PKYTPAAEKPRGRRKTAIGYVVSDKMQKTI	RGRRKTAIGYVVSDKMQKTIVVELEDRKSH
A0QSE0	MSMEG_1445	35	44	yes	yes	2;3	0.00077057	98.044	TIVVELEDRK	RKTAIGYVVSDKMQKTIVVELEDRKSHPLY	DKMQKTIVVELEDRKSHPLYGKIIRTTKKV
A0QSE0	MSMEG_1445	74	86	yes	yes	2;3	0.00027402	130.1	VSLMETRPLSATK	VKAHDENGEAGIGDRVSLMETRPLSATKRW	DRVSLMETRPLSATKRWRLVEILEKAK___
A0QSE0	MSMEG_1445	9	17	yes	yes	2	0.011879	76.478	YTPAAEKPR	______________________________	DQKGPKYTPAAEKPRGRRKTAIGYVVSDKM
A0QSF9	MSMEG_1465	79	88	yes	yes	2	1.2e-21	178.55	FDENAAVIIK	RTVKERRRADGSYIKFDENAAVIIKNDNDP	GSYIKFDENAAVIIKNDNDPRGTRIFGPVG
A0QSF9	MSMEG_1465	79	94	yes	yes	2;3	0.0011137	106.54	FDENAAVIIKNDNDPR	RTVKERRRADGSYIKFDENAAVIIKNDNDP	DENAAVIIKNDNDPRGTRIFGPVGRELREK
A0QSF9	MSMEG_1465	1	7	yes	yes	2	1.88e-10	138.83	MIQQESR	______________________________	______________________________
A0QSF9	MSMEG_1465	71	78	yes	yes	2	0.0078179	71.877	RADGSYIK	DVVKAVVVRTVKERRRADGSYIKFDENAAV	RTVKERRRADGSYIKFDENAAVIIKNDNDP
A0QSF9	MSMEG_1465	31	44	yes	yes	2;3	5.81e-05	131.66	RYAGIGDVIVATVK	AKEILCIRVLGGSSRRYAGIGDVIVATVKD	RRYAGIGDVIVATVKDAIPGGNVKRGDVVK
A0QSF9	MSMEG_1465	32	44	yes	yes	2	2.04e-05	154.15	YAGIGDVIVATVK	KEILCIRVLGGSSRRYAGIGDVIVATVKDA	RRYAGIGDVIVATVKDAIPGGNVKRGDVVK
A0QSG1	MSMEG_1467	21	40	yes	yes	2;3	2.08e-22	184.76	EALQQEFNYANVMQIPGVVK	KALPRLKQRYREEIREALQQEFNYANVMQI	EFNYANVMQIPGVVKVVVNMGVGDAARDAK
A0QSG1	MSMEG_1467	158	174	yes	yes	2	0.0089975	74.987	GMDITVVTTATNDAEGR	SMFHEIDVDSIDRPRGMDITVVTTATNDAE	DITVVTTATNDAEGRALLRALGFPFKEN__
A0QSG1	MSMEG_1467	56	75	yes	yes	3	0.0094419	63.374	LINGAINDLALITGQKPEVR	VVVNMGVGDAARDAKLINGAINDLALITGQ	INDLALITGQKPEVRRARKSIAQFKLREGM
A0QSG1	MSMEG_1467	103	109	yes	yes	2	0.012722	66.429	MWEFLDR	EGMPIGARVTLRGDRMWEFLDRLISIALPR	RVTLRGDRMWEFLDRLISIALPRIRDFRGL
A0QSG1	MSMEG_1467	41	52	yes	yes	2	0.00061965	103.31	VVVNMGVGDAAR	EFNYANVMQIPGVVKVVVNMGVGDAARDAK	VVKVVVNMGVGDAARDAKLINGAINDLALI
A0QSG2	MSMEG_1468	24	35	yes	yes	3	0.017288	48.998	CNKCGRPHSVYR	KANKKPKFAVRAYTRCNKCGRPHSVYRKFG	YTRCNKCGRPHSVYRKFGLCRICLREMAHA
A0QSG2	MSMEG_1468	46	58	yes	yes	2;3	5.18e-14	176.48	EMAHAGELPGVQK	HSVYRKFGLCRICLREMAHAGELPGVQKSS	LREMAHAGELPGVQKSSW____________
A0QSG3	MSMEG_1469	34	42	yes	yes	2	5.28e-12	134.77	ANIAEILKR	SAYHDEVTLPHSKLKANIAEILKREGYISD	PHSKLKANIAEILKREGYISDYRTEDARVG
A0QSG3	MSMEG_1469	43	50	yes	yes	2	0.016985	52.937	EGYISDYR	PHSKLKANIAEILKREGYISDYRTEDARVG	IAEILKREGYISDYRTEDARVGKSLVVQLK
A0QSG3	MSMEG_1469	43	55	yes	yes	2;3	0.00046828	123.96	EGYISDYRTEDAR	PHSKLKANIAEILKREGYISDYRTEDARVG	KREGYISDYRTEDARVGKSLVVQLKYGPSR
A0QSG3	MSMEG_1469	32	42	yes	yes	3	0.0051436	78.548	LKANIAEILKR	ANSAYHDEVTLPHSKLKANIAEILKREGYI	PHSKLKANIAEILKREGYISDYRTEDARVG
A0QSG3	MSMEG_1469	1	13	yes	yes	2	0.01429	52.278	MTMTDPIADFLTR	______________________________	______________________________
A0QSG3	MSMEG_1469	16	31	yes	yes	2;3	2.74e-110	237.21	NANSAYHDEVTLPHSK	MTMTDPIADFLTRLRNANSAYHDEVTLPHS	ANSAYHDEVTLPHSKLKANIAEILKREGYI
A0QSG3	MSMEG_1469	59	65	yes	yes	1	0.0044404	105.27	SLVVQLK	GYISDYRTEDARVGKSLVVQLKYGPSRERS	TEDARVGKSLVVQLKYGPSRERSIAGLRRV
A0QSG3	MSMEG_1469	2	13	yes	yes	2	2.61e-09	167.12	TMTDPIADFLTR	______________________________	______________________________
A0QSG3	MSMEG_1469	97	116	yes	yes	2;3	0.0034959	80.96	VLGGLGVAIISTSSGLLTDR	KPGLRVYAKSTNLPRVLGGLGVAIISTSSG	GVAIISTSSGLLTDRQAARQGVGGEVLAYV
A0QSG4	MSMEG_1470	46	60	yes	yes	2	0.0074408	87.667	AEDGAIVVTRPDDER	GTLTLDVAEPISVSRAEDGAIVVTRPDDER	AEDGAIVVTRPDDERRSRSLHGLSRTLIAN
A0QSG4	MSMEG_1470	46	61	yes	yes	2;3	0.00012921	124.39	AEDGAIVVTRPDDERR	GTLTLDVAEPISVSRAEDGAIVVTRPDDER	EDGAIVVTRPDDERRSRSLHGLSRTLIANL
A0QSG4	MSMEG_1470	71	87	yes	yes	2;3	3.13e-61	211.7	TLIANLVTGVTEGYTQK	PDDERRSRSLHGLSRTLIANLVTGVTEGYT	IANLVTGVTEGYTQKMEIFGVGYRVQLKGQ
A0QSG4	MSMEG_1470	142	150	yes	yes	2	6.04e-08	123.86	VGQISAVIR	ESPTKFSVSGIDKQKVGQISAVIRRLRRPD	GIDKQKVGQISAVIRRLRRPDPYKGKGVRY
A0QSG5	MSMEG_1471	94	104	yes	yes	2	1.25e-05	142	AAGVETVVFDR	AHSVRVGQLIAERAKAAGVETVVFDRGGYT	ERAKAAGVETVVFDRGGYTYGGRIAALADA
A0QSG5	MSMEG_1471	29	37	yes	yes	2	5.03e-12	147.19	VAGTAEVPR	RRNARLRRHARLRKKVAGTAEVPRLVVNRS	ARLRKKVAGTAEVPRLVVNRSARHIHVQLV
A0QSG6	MSMEG_1472	171	181	yes	yes	2;3	0.0012747	101.66	LLQRPEEVAAR	DNAINVVHATVAALKLLQRPEEVAARRGLP	AALKLLQRPEEVAARRGLPIEDVAPAGMLK
A0QSG6	MSMEG_1472	182	196	yes	yes	3	0.0040009	82.651	RGLPIEDVAPAGMLK	AALKLLQRPEEVAARRGLPIEDVAPAGMLK	RGLPIEDVAPAGMLKARRESEALAAAAARE
A0QSG6	MSMEG_1472	152	170	yes	yes	2;3	7.54e-21	178.22	SLGSDNAINVVHATVAALK	RAVLECAGVHDILAKSLGSDNAINVVHATV	DNAINVVHATVAALKLLQRPEEVAARRGLP
A0QSG6	MSMEG_1472	99	137	yes	yes	3	0.0084145	42.301	VPLIGSTITHPVQGEAAAGVVMLRPASPGTGVIAGGAAR	AIAKGVEEARKNFFRVPLIGSTITHPVQGE	PASPGTGVIAGGAARAVLECAGVHDILAKS
A0QSG8	MSMEG_1474	86	101	yes	yes	2	0.00045122	107.99	AFPQGGTVGVDELVAK	FRTEYQVVNVGDINKAFPQGGTVGVDELVA	FPQGGTVGVDELVAKGLVRKNSLVKVLGDG
A0QSG8	MSMEG_1474	135	147	yes	yes	2	6.33e-06	157.99	EAITAAGGSATEL	VKVDVTANKFSGSAREAITAAGGSATEL__	AREAITAAGGSATEL_______________
A0QSG8	MSMEG_1474	71	85	yes	yes	2	0.0025467	98.531	FRTEYQVVNVGDINK	PIHMRLPKLKGFKNRFRTEYQVVNVGDINK	FRTEYQVVNVGDINKAFPQGGTVGVDELVA
A0QSG8	MSMEG_1474	6	16	yes	yes	3	0.0058272	78.342	LHDLKPAPGEK	______________________________	SVIKLHDLKPAPGEKKAKTRVGRGEGSKGK
A0QSG8	MSMEG_1474	73	85	yes	yes	2	0.00014918	144.47	TEYQVVNVGDINK	HMRLPKLKGFKNRFRTEYQVVNVGDINKAF	FRTEYQVVNVGDINKAFPQGGTVGVDELVA
A0QSH8	MSMEG_1484	24	36	yes	yes	2	0.015159	59.418	LGIPQISTGDLFR	PGAGKGTQAEKLSEKLGIPQISTGDLFRKN	EKLGIPQISTGDLFRKNIGDGTPLGLEAKR
A0QSH8	MSMEG_1484	67	88	yes	yes	3	6.77e-09	131.54	LVEDRIDQPDAAEGFILDGYPR	YLDAGDLVPAELTNRLVEDRIDQPDAAEGF	QPDAAEGFILDGYPRSVEQAGALKDMLAAR
A0QSH8	MSMEG_1484	38	50	yes	yes	2	0.014749	60.08	NIGDGTPLGLEAK	KLGIPQISTGDLFRKNIGDGTPLGLEAKRY	RKNIGDGTPLGLEAKRYLDAGDLVPAELTN
A0QSH8	MSMEG_1484	51	66	yes	yes	2	0.010882	92.781	RYLDAGDLVPAELTNR	RKNIGDGTPLGLEAKRYLDAGDLVPAELTN	YLDAGDLVPAELTNRLVEDRIDQPDAAEGF
A0QSH8	MSMEG_1484	89	103	yes	yes	2	0.017502	59.426	SVEQAGALKDMLAAR	QPDAAEGFILDGYPRSVEQAGALKDMLAAR	SVEQAGALKDMLAARNTKLDAVLEFQVSED
A0QSH8	MSMEG_1484	161	174	yes	yes	2	2.9e-69	219.43	TVNAVGALDEVFAR	EETEPLLEYYRDDLKTVNAVGALDEVFARA	KTVNAVGALDEVFARALSALGQ________
A0QSH8	MSMEG_1484	3	13	yes	yes	2	0.00072693	100.19	VVLLGPPGAGK	______________________________	______________________________
A0QSH8	MSMEG_1484	143	160	yes	yes	3	0.0052371	86.367	VYREETEPLLEYYRDDLK	GRADDTDEVIRNRMKVYREETEPLLEYYRD	EETEPLLEYYRDDLKTVNAVGALDEVFARA
A0QSH8	MSMEG_1484	52	66	yes	yes	2	2.89e-08	164.81	YLDAGDLVPAELTNR	KNIGDGTPLGLEAKRYLDAGDLVPAELTNR	YLDAGDLVPAELTNRLVEDRIDQPDAAEGF
A0QSK9	MSMEG_1515	329	341	yes	yes	2;3	0.00026176	114.76	GAYQSADVHELLR	SALLAGAKQYSQMDRGAYQSADVHELLRST	DRGAYQSADVHELLRSTLMMFGGKIGKDKP
A0QSK9	MSMEG_1515	151	174	yes	yes	2;3	3.01e-11	127.37	LLALGTITAGLTHQLNNPAAATAR	VGGRRQSQIIGQREKLLALGTITAGLTHQL	GLTHQLNNPAAATARAVADLREGVGKMRHK
A0QSK9	MSMEG_1515	65	74	yes	yes	2	2.27e-08	140.83	SGGVDIQTNR	CFYVLIDGELVMSKRSGGVDIQTNRTSQRG	VMSKRSGGVDIQTNRTSQRGVYFGAWSAYI
A0QSK9	MSMEG_1515	464	472	yes	yes	2	0.00090227	95.502	VYSEPGNTR	LAWRIVVEKHNGDLRVYSEPGNTRFVVLLP	HNGDLRVYSEPGNTRFVVLLPLQAPPPDGD
A0QSK9	MSMEG_1515	295	302	yes	yes	2	0.005355	84.498	YTIDTELR	TCGAKTLQSALGWLKYTIDTELRMNEIGEA	SALGWLKYTIDTELRMNEIGEASRRISALL
A0QSL0	MSMEG_1516	32	46	yes	yes	2;3	7.35e-47	202	AESGPDALETLHELK	RDLRRHYGERYRIVRAESGPDALETLHELK	AESGPDALETLHELKLRGDTVAVFVADYRM
A0QSL0	MSMEG_1516	167	174	yes	yes	2	0.013356	62.463	AFNADEPK	WEVRQFLARNQHTYRAFNADEPKGRQLLEA	RNQHTYRAFNADEPKGRQLLEAAGLDGMQL
A0QSL0	MSMEG_1516	436	451	yes	yes	2;3	0.00033402	108.23	AIGEDDHLVGLVLENK	DTPNIHVRTCTEVVKAIGEDDHLVGLVLEN	IGEDDHLVGLVLENKRTGEQEEVRSSRLCC
A0QSL0	MSMEG_1516	436	452	yes	yes	3	0.0036004	85.734	AIGEDDHLVGLVLENKR	DTPNIHVRTCTEVVKAIGEDDHLVGLVLEN	GEDDHLVGLVLENKRTGEQEEVRSSRLCCF
A0QSL0	MSMEG_1516	326	336	yes	yes	2	0.0021093	92.239	AVILATGVDYR	ARTITFADGDTIGARAVILATGVDYRQLPV	IGARAVILATGVDYRQLPVPGCWDDPDNPV
A0QSL0	MSMEG_1516	484	496	yes	yes	2;3	0.00033482	110.08	DEHGFILAGPDLR	GATPRTEWLDGVVARDEHGFILAGPDLRDV	ARDEHGFILAGPDLRDVCGWTLERPPHHLE
A0QSL0	MSMEG_1516	292	300	yes	yes	2	3.14e-05	116.05	FGAEVITTR	SGAELATSARRQAERFGAEVITTREAVKLE	RRQAERFGAEVITTREAVKLEVAGSARTIT
A0QSL0	MSMEG_1516	49	60	yes	yes	2	6.51e-05	150.1	GDTVAVFVADYR	SGPDALETLHELKLRGDTVAVFVADYRMPQ	KLRGDTVAVFVADYRMPQMSGIEFLESAMD
A0QSL0	MSMEG_1516	266	286	yes	yes	2;3	0	297.73	IENYLGFPTGISGAELATSAR	IEGTTTGGQASRSSRIENYLGFPTGISGAE	FPTGISGAELATSARRQAERFGAEVITTRE
A0QSL0	MSMEG_1516	47	60	yes	yes	3	0.017261	37.248	LRGDTVAVFVADYR	AESGPDALETLHELKLRGDTVAVFVADYRM	KLRGDTVAVFVADYRMPQMSGIEFLESAMD
A0QSL0	MSMEG_1516	474	483	yes	yes	2	6.34e-16	175.51	TEWLDGVVAR	VRSSRLCCFIGATPRTEWLDGVVARDEHGF	GATPRTEWLDGVVARDEHGFILAGPDLRDV
A0QSL0	MSMEG_1516	453	460	yes	yes	2	1.45e-36	190.26	TGEQEEVR	GEDDHLVGLVLENKRTGEQEEVRSSRLCCF	LVLENKRTGEQEEVRSSRLCCFIGATPRTE
A0QSL0	MSMEG_1516	313	325	yes	yes	2	0.0002139	127.51	TITFADGDTIGAR	TTREAVKLEVAGSARTITFADGDTIGARAV	ARTITFADGDTIGARAVILATGVDYRQLPV
A0QSL5	MSMEG_1521	47	57	yes	yes	2	1.07e-05	142.83	DLTDDQVTVLR	EILAATGIDKNMRTKDLTDDQVTVLRDYIE	MRTKDLTDDQVTVLRDYIEGNLKVEGDLRR
A0QSL5	MSMEG_1521	30	44	yes	yes	2	0.015452	50.95	SNEILAATGIDKNMR	MEIALTYIYGIGRTRSNEILAATGIDKNMR	SNEILAATGIDKNMRTKDLTDDQVTVLRDY
A0QSL5	MSMEG_1521	45	57	yes	yes	2;3	8.42e-36	193.28	TKDLTDDQVTVLR	SNEILAATGIDKNMRTKDLTDDQVTVLRDY	MRTKDLTDDQVTVLRDYIEGNLKVEGDLRR
A0QSL6	MSMEG_1522	66	81	yes	yes	2;3	4.57e-27	191.19	KSTPFAAQLAAENAAR	IAWASSGHVGFKGSRKSTPFAAQLAAENAA	STPFAAQLAAENAARKAQEHGVKKVDVFVK
A0QSL6	MSMEG_1522	67	81	yes	yes	2	4.87e-05	151.7	STPFAAQLAAENAAR	AWASSGHVGFKGSRKSTPFAAQLAAENAAR	STPFAAQLAAENAARKAQEHGVKKVDVFVK
A0QSL7	MSMEG_1523	155	172	yes	yes	2;3	1.12e-48	206.45	ETAGERPIPSWLQVVGER	VKEKSLNTLPFQIARETAGERPIPSWLQVV	GERPIPSWLQVVGERQRILVHQLPERAQID
A0QSL7	MSMEG_1523	175	183	yes	yes	2	2.42e-05	117.81	ILVHQLPER	RPIPSWLQVVGERQRILVHQLPERAQIDVP	VGERQRILVHQLPERAQIDVPLTEQLIVEL
A0QSL7	MSMEG_1523	15	28	yes	yes	2	8.65e-05	140.45	LGVDLVGGDQSFEK	______________________________	RLGVDLVGGDQSFEKRPYPPGQHGRARIKE
A0QSL7	MSMEG_1523	14	28	yes	yes	2;3	5.74e-38	159.66	RLGVDLVGGDQSFEK	______________________________	RLGVDLVGGDQSFEKRPYPPGQHGRARIKE
A0QSL7	MSMEG_1523	144	154	yes	yes	2	0.0046844	78.655	SLNTLPFQIAR	SYRVSQYDIIDVKEKSLNTLPFQIARETAG	VKEKSLNTLPFQIARETAGERPIPSWLQVV
A0QSL7	MSMEG_1523	132	141	yes	yes	2	2.07e-08	147.73	VSQYDIIDVK	HFLVNGVKVDIPSYRVSQYDIIDVKEKSLN	IPSYRVSQYDIIDVKEKSLNTLPFQIARET
A0QSL7	MSMEG_1523	132	143	yes	yes	2;3	0.0041998	94.465	VSQYDIIDVKEK	HFLVNGVKVDIPSYRVSQYDIIDVKEKSLN	SYRVSQYDIIDVKEKSLNTLPFQIARETAG
A0QSL7	MSMEG_1523	70	80	yes	yes	3	0.017236	35.178	YYEEANRQPGK	KARFSYGVMEKQFRRYYEEANRQPGKTGDN	QFRRYYEEANRQPGKTGDNLLRILESRLDN
A0QSL8	MSMEG_1524	206	223	yes	yes	3	0.00059508	103.14	DALASAGGTLVELFGLAR	KLIIDVETKNSISPRDALASAGGTLVELFG	ASAGGTLVELFGLARELNADSEHIEIGPSP
A0QSL8	MSMEG_1524	267	278	yes	yes	2	0.014589	60.064	EGVHTVGELVAR	DDLDLTVRSYNCLKREGVHTVGELVARTES	LKREGVHTVGELVARTESDLLDIRNFGQKS
A0QSL8	MSMEG_1524	82	98	yes	yes	2	0.00010798	141.38	GLVVSSDDDEPVTMYLR	PGVKEDVTDIILNLKGLVVSSDDDEPVTMY	VVSSDDDEPVTMYLRKQGPGVVTAGDIVPP
A0QSL8	MSMEG_1524	56	70	yes	yes	3	0.0030515	86.291	IDGVLHEFTTVPGVK	TLLSSIPGAAVTSIRIDGVLHEFTTVPGVK	IDGVLHEFTTVPGVKEDVTDIILNLKGLVV
A0QSL8	MSMEG_1524	162	173	yes	yes	2	8.99e-18	172.88	IPVDSIYSPVLK	VPAVQNKASGAEIGRIPVDSIYSPVLKVTY	IGRIPVDSIYSPVLKVTYKVEATRVEQRTD
A0QSL8	MSMEG_1524	301	309	yes	yes	2	0.0034465	82.426	LHQLGLSLK	IRNFGQKSIDEVKIKLHQLGLSLKDSPATF	DEVKIKLHQLGLSLKDSPATFDPSEVAGYD
A0QSL8	MSMEG_1524	192	205	yes	yes	3	0.017433	42.095	LIIDVETKNSISPR	KVEATRVEQRTDFDKLIIDVETKNSISPRD	KLIIDVETKNSISPRDALASAGGTLVELFG
A0QSL8	MSMEG_1524	1	18	yes	yes	3	2.42e-06	156.72	MLISQRPTLSEETVAENR	______________________________	SQRPTLSEETVAENRSRFVIEPLEPGFGYT
A0QSL8	MSMEG_1524	187	199	yes	yes	3	0.00021801	120.53	TDFDKLIIDVETK	LKVTYKVEATRVEQRTDFDKLIIDVETKNS	QRTDFDKLIIDVETKNSISPRDALASAGGT
A0QSL8	MSMEG_1524	279	287	yes	yes	2	3.05e-19	175.51	TESDLLDIR	LKREGVHTVGELVARTESDLLDIRNFGQKS	GELVARTESDLLDIRNFGQKSIDEVKIKLH
A0QSL8	MSMEG_1524	41	55	yes	yes	2	0.014301	64.224	TLLSSIPGAAVTSIR	LEPGFGYTLGNSLRRTLLSSIPGAAVTSIR	TLLSSIPGAAVTSIRIDGVLHEFTTVPGVK
A0QSP9	MSMEG_1557	106	119	yes	yes	3	0.0020269	90.434	ALILVQPEDRPALK	GPSGQAGALRLAIARALILVQPEDRPALKK	RALILVQPEDRPALKKAGFLTRDPRAIERK
A0QSP9	MSMEG_1557	106	120	yes	yes	2;3	0.00032278	125.97	ALILVQPEDRPALKK	GPSGQAGALRLAIARALILVQPEDRPALKK	ALILVQPEDRPALKKAGFLTRDPRAIERKK
A0QSP9	MSMEG_1557	18	31	yes	yes	2;3	0.0012803	106.16	EPVIIDRPIQTVGR	DVTETEVVTESAEPREPVIIDRPIQTVGRR	REPVIIDRPIQTVGRRKEAVVRVRLVPGTG
A0QSP9	MSMEG_1557	41	53	yes	yes	2	0.0049283	82.489	LVPGTGQFNLDGR	IQTVGRRKEAVVRVRLVPGTGQFNLDGRTL	VRLVPGTGQFNLDGRTLENYFPNKVHQQLI
A0QSP9	MSMEG_1557	2	17	yes	yes	2	1.24e-62	216.03	TDVTETEVVTESAEPR	______________________________	DVTETEVVTESAEPREPVIIDRPIQTVGRR
A0QSP9	MSMEG_1557	54	62	yes	yes	2	1.57e-08	129.42	TLENYFPNK	VRLVPGTGQFNLDGRTLENYFPNKVHQQLI	FNLDGRTLENYFPNKVHQQLIKAPLVTVDR
A0QSQ1	MSMEG_1559	234	253	yes	yes	3	2.43e-05	118.21	AAVVEHGADLGLAHDGDADR	NINDNCGSTHMDVVRAAVVEHGADLGLAHD	HGADLGLAHDGDADRCLAVDATGHVVDGDA
A0QSQ1	MSMEG_1559	415	427	yes	yes	2	0.015762	73.841	ILLRPSGTEQVVR	SAVAAAEAELGDTGRILLRPSGTEQVVRVM	GRILLRPSGTEQVVRVMVEAADEDTARQVA
A0QSQ1	MSMEG_1559	34	48	yes	yes	2	9.05e-05	134.49	LSTITTATATDSAER	TAELALALGSAAARRLSTITTATATDSAER	LSTITTATATDSAERARRVAVVGRDPRASG
A0QSQ1	MSMEG_1559	33	48	yes	yes	2	0.0051974	81.239	RLSTITTATATDSAER	LTAELALALGSAAARRLSTITTATATDSAE	LSTITTATATDSAERARRVAVVGRDPRASG
A0QSQ1	MSMEG_1559	400	414	yes	yes	2	2.3e-129	241.31	SAVAAAEAELGDTGR	AVADKTTVAQAPSVRSAVAAAEAELGDTGR	SAVAAAEAELGDTGRILLRPSGTEQVVRVM
A0QSQ1	MSMEG_1559	157	166	yes	yes	2	0.00059919	106.88	VLDAEDALDR	HAGAVARPTGTGIGRVLDAEDALDRYLRHA	TGIGRVLDAEDALDRYLRHAGKAVTTRLDG
A0QSQ1	MSMEG_1559	428	439	yes	yes	2	0.00023873	110.38	VMVEAADEDTAR	GRILLRPSGTEQVVRVMVEAADEDTARQVA	VVRVMVEAADEDTARQVAARVAESVSLQG_
O68956	MSMEG_1568	250	262	yes	yes	2	0.016317	57.55	EFHIDWDLNAAEK	DFAGNDHLEAGRDFREFHIDWDLNAAEKGG	FREFHIDWDLNAAEKGGYDYFMLKEIAEQP
O68956	MSMEG_1568	263	271	yes	yes	2	0.011169	56.122	GGYDYFMLK	FREFHIDWDLNAAEKGGYDYFMLKEIAEQP	LNAAEKGGYDYFMLKEIAEQPSAVADTLLG
O68956	MSMEG_1568	233	246	yes	yes	2;3	7.66e-05	132.79	ITDFAGNDHLEAGR	LGQDQAVVLTADGYRITDFAGNDHLEAGRD	RITDFAGNDHLEAGRDFREFHIDWDLNAAE
O68956	MSMEG_1568	52	80	yes	yes	3	1.09e-05	89.08	LANLEATLAETDSNDGDGLGGSTGLGHTR	IDGNGGLTVRRRAGRLANLEATLAETDSND	DGDGLGGSTGLGHTRWATHGRPTDRNAHPH
O68956	MSMEG_1568	143	163	yes	yes	3	0.013159	50.358	QYTQGDTAGDFPASVLAVLQR	ASDTDTEVAVHLVARQYTQGDTAGDFPASV	TAGDFPASVLAVLQRLEGHFTLVFASADDP
O68956	MSMEG_1568	463	476	yes	yes	2	0.00033382	155.33	VLAGMDSVAALAER	REYRELEAMPDLIKRVLAGMDSVAALAERF	RVLAGMDSVAALAERFAPSSTVLFLGRHVG
A0QSS3	MSMEG_1582	2	12	yes	yes	2;3	2.59e-05	131.12	ASVNIKPLEDK	______________________________	______________________________
A0QSS3	MSMEG_1582	93	100	yes	yes	2	0.012506	64.711	DVLAVVSK	EIKYNGEEYLILSARDVLAVVSK_______	YLILSARDVLAVVSK_______________
A0QSS3	MSMEG_1582	36	50	yes	yes	2;3	2.64e-35	193.62	EKPQEGTVVAVGPGR	ETTTASGLVIPDTAKEKPQEGTVVAVGPGR	EKPQEGTVVAVGPGRWDEDGEKRIPLDVAE
A0QSS3	MSMEG_1582	36	57	yes	yes	3	0.00014285	106.31	EKPQEGTVVAVGPGRWDEDGEK	ETTTASGLVIPDTAKEKPQEGTVVAVGPGR	VVAVGPGRWDEDGEKRIPLDVAEGDTVIYS
A0QSS3	MSMEG_1582	13	35	yes	yes	2;3	1.27e-103	231.21	ILVQANEAETTTASGLVIPDTAK	______________________________	ETTTASGLVIPDTAKEKPQEGTVVAVGPGR
A0QSS3	MSMEG_1582	59	73	yes	yes	2;3	7.2e-13	175.48	IPLDVAEGDTVIYSK	VAVGPGRWDEDGEKRIPLDVAEGDTVIYSK	IPLDVAEGDTVIYSKYGGTEIKYNGEEYLI
A0QSS3	MSMEG_1582	58	73	yes	yes	2;3	1.27e-19	184.51	RIPLDVAEGDTVIYSK	VVAVGPGRWDEDGEKRIPLDVAEGDTVIYS	IPLDVAEGDTVIYSKYGGTEIKYNGEEYLI
A0QSS3	MSMEG_1582	51	57	yes	yes	2	0.014677	60.972	WDEDGEK	EKPQEGTVVAVGPGRWDEDGEKRIPLDVAE	VVAVGPGRWDEDGEKRIPLDVAEGDTVIYS
A0QSS3	MSMEG_1582	51	73	yes	yes	3	0.0012786	77.66	WDEDGEKRIPLDVAEGDTVIYSK	EKPQEGTVVAVGPGRWDEDGEKRIPLDVAE	IPLDVAEGDTVIYSKYGGTEIKYNGEEYLI
A0QSS4	MSMEG_1583	122	140	yes	yes	2	0.000356	112.02	AADAVSEALLASATPVDDK	AAGANPIALGSGISKAADAVSEALLASATP	VSEALLASATPVDDKKAIAQVATVSSRDEQ
A0QSS4	MSMEG_1583	122	141	yes	yes	2;3	5.26e-136	241.76	AADAVSEALLASATPVDDKK	AAGANPIALGSGISKAADAVSEALLASATP	SEALLASATPVDDKKAIAQVATVSSRDEQV
A0QSS4	MSMEG_1583	403	421	yes	yes	2;3	0	295.78	AAVEEGIVTGGGAALVQAR	KKRKEAVEDAVAAAKAAVEEGIVTGGGAAL	EGIVTGGGAALVQARSAVEKLRGELSGDEA
A0QSS4	MSMEG_1583	142	166	yes	yes	3	2.39e-12	130.83	AIAQVATVSSRDEQVGELVGEAMTK	SEALLASATPVDDKKAIAQVATVSSRDEQV	RDEQVGELVGEAMTKVGHDGVVTVEESSTL
A0QSS4	MSMEG_1583	14	27	yes	yes	2;3	1.54e-05	157.03	AMEAGVDKLADAVK	______________________________	RAMEAGVDKLADAVKVTLGPRGRHVVLAKS
A0QSS4	MSMEG_1583	153	166	yes	yes	2;3	3.11e-26	187.57	DEQVGELVGEAMTK	DDKKAIAQVATVSSRDEQVGELVGEAMTKV	RDEQVGELVGEAMTKVGHDGVVTVEESSTL
A0QSS4	MSMEG_1583	223	237	yes	yes	2;3	0.00023635	129.71	DKISSLPDLLPLLEK	SQEAVLEDALVLLHRDKISSLPDLLPLLEK	DKISSLPDLLPLLEKVAEAGKPLLIVAEDV
A0QSS4	MSMEG_1583	326	343	yes	yes	2	5.56e-231	274.39	DSTVIVDGGGTAEAIADR	GLEVLGSARRVVVNKDSTVIVDGGGTAEAI	VIVDGGGTAEAIADRVKQIKSEIETTDSDW
A0QSS4	MSMEG_1583	392	402	yes	yes	2	0.010159	66.568	EAVEDAVAAAK	IKVGAATETDLKKRKEAVEDAVAAAKAAVE	KKRKEAVEDAVAAAKAAVEEGIVTGGGAAL
A0QSS4	MSMEG_1583	58	74	yes	yes	2;3	0	357.99	EIDLEDPYENLGAQLVK	FGGPQVTNDGVTIAREIDLEDPYENLGAQL	DLEDPYENLGAQLVKSVATKTNDVAGDGTT
A0QSS4	MSMEG_1583	309	319	yes	yes	2	8.8e-06	134.68	EVGLEVLGSAR	TGGQVVNPDVGLLLREVGLEVLGSARRVVV	LLLREVGLEVLGSARRVVVNKDSTVIVDGG
A0QSS4	MSMEG_1583	225	237	yes	yes	2	0.00095291	103.08	ISSLPDLLPLLEK	EAVLEDALVLLHRDKISSLPDLLPLLEKVA	DKISSLPDLLPLLEKVAEAGKPLLIVAEDV
A0QSS4	MSMEG_1583	105	121	yes	yes	2	3.16e-19	182.57	NVAAGANPIALGSGISK	TATVLAQALVRAGLRNVAAGANPIALGSGI	AAGANPIALGSGISKAADAVSEALLASATP
A0QSS4	MSMEG_1583	13	27	yes	yes	3	0.0078229	77.746	RAMEAGVDKLADAVK	______________________________	RAMEAGVDKLADAVKVTLGPRGRHVVLAKS
A0QSS4	MSMEG_1583	501	511	yes	yes	2	5.29e-85	187.16	SAVLNAASVAR	DLVSAGVVDPAKVTRSAVLNAASVARMILT	KVTRSAVLNAASVARMILTTETAVVDKPAD
A0QSS4	MSMEG_1583	349	362	yes	yes	2	6.58e-79	184.55	SEIETTDSDWDREK	GGTAEAIADRVKQIKSEIETTDSDWDREKL	KSEIETTDSDWDREKLQERLAKLAGGVAVI
A0QSS4	MSMEG_1583	42	57	yes	yes	2	0.00015485	145.61	SFGGPQVTNDGVTIAR	KVTLGPRGRHVVLAKSFGGPQVTNDGVTIA	FGGPQVTNDGVTIAREIDLEDPYENLGAQL
A0QSS4	MSMEG_1583	80	100	yes	yes	2;3	0	350.14	TNDVAGDGTTTATVLAQALVR	YENLGAQLVKSVATKTNDVAGDGTTTATVL	DGTTTATVLAQALVRAGLRNVAAGANPIAL
A0QSS4	MSMEG_1583	379	388	yes	yes	2	0.0043562	76.221	VGAATETDLK	QERLAKLAGGVAVIKVGAATETDLKKRKEA	VAVIKVGAATETDLKKRKEAVEDAVAAAKA
A0QSS4	MSMEG_1583	379	389	yes	yes	2	1.4e-05	128.6	VGAATETDLKK	QERLAKLAGGVAVIKVGAATETDLKKRKEA	AVIKVGAATETDLKKRKEAVEDAVAAAKAA
A0QSU3	MSMEG_1602	302	316	yes	yes	2	3.19e-26	188.06	AAAAALVEAGADAVK	VGERVDVVGGNVATRAAAAALVEAGADAVK	AAAAALVEAGADAVKVGVGPGSICTTRVVA
A0QSU3	MSMEG_1602	161	175	yes	yes	2;3	5.37e-26	188.96	FEVDQSKPVSEVMTK	DTGELVGIITNRDMRFEVDQSKPVSEVMTK	FEVDQSKPVSEVMTKAPLITAKEGVSAEAA
A0QSU3	MSMEG_1602	138	157	yes	yes	2;3	2.93e-21	178.23	ISGLPVVDDTGELVGIITNR	DNTLAEVDAMCARFRISGLPVVDDTGELVG	VVDDTGELVGIITNRDMRFEVDQSKPVSEV
A0QSU3	MSMEG_1602	93	107	yes	yes	2	2.52e-151	249.28	NLPVAEQAGQVETVK	AIAMARAGGMGVLHRNLPVAEQAGQVETVK	NLPVAEQAGQVETVKRSEAGMVTDPVTCSP
A0QSU3	MSMEG_1602	93	108	yes	yes	2	1.13e-12	172.58	NLPVAEQAGQVETVKR	AIAMARAGGMGVLHRNLPVAEQAGQVETVK	LPVAEQAGQVETVKRSEAGMVTDPVTCSPD
A0QSU3	MSMEG_1602	2	23	yes	yes	2	1.72e-08	128.95	SIAESSVPIAVPVPTGGDDPTK	______________________________	PIAVPVPTGGDDPTKVAMLGLTFDDVLLLP
A0QSU3	MSMEG_1602	223	236	yes	yes	3	0.014868	50.46	TEQFPLSTKDSDGR	HGKLTGLITVKDFVKTEQFPLSTKDSDGRL	KTEQFPLSTKDSDGRLLVGAAVGVGDDAWT
A0QSU3	MSMEG_1602	291	301	yes	yes	2	0.00063749	113.67	VDVVGGNVATR	VLDMVSRLKQAVGERVDVVGGNVATRAAAA	VGERVDVVGGNVATRAAAAALVEAGADAVK
A0QSV0	MSMEG_1610	2	24	yes	yes	3	1.16e-05	112.58	ASESPRPVLVIDYGAQYAQLIAR	______________________________	LVIDYGAQYAQLIARRVREARVYSEVVPHT
A0QSV0	MSMEG_1610	384	394	yes	yes	2	9.21e-06	134.26	ELGLPEEIVAR	PLRLLFKDEVRAVGRELGLPEEIVARQPFP	AVGRELGLPEEIVARQPFPGPGLGIRIVGE
A0QSV0	MSMEG_1610	165	186	yes	yes	3	0.0034327	69.07	LAGVQYHPEVLHSPHGQQVLSR	SAGAPVAGFENRARRLAGVQYHPEVLHSPH	PEVLHSPHGQQVLSRFLHDFAGIDATWTPA
A0QSV0	MSMEG_1610	372	379	yes	yes	2	0.0009449	101.72	LLFKDEVR	GLPDDLKFKLVEPLRLLFKDEVRAVGRELG	KLVEPLRLLFKDEVRAVGRELGLPEEIVAR
A0QSV0	MSMEG_1610	351	363	yes	yes	3	0.01686	45.28	SHHNVGGLPDDLK	DVVESGGGSGTANIKSHHNVGGLPDDLKFK	IKSHHNVGGLPDDLKFKLVEPLRLLFKDEV
A0QSV0	MSMEG_1610	451	459	yes	yes	2	3.14e-05	116.05	SVGVQGDGR	NQIWQCPVVLLADVRSVGVQGDGRTYGHPI	LLADVRSVGVQGDGRTYGHPIVLRPVSSED
A0QSV0	MSMEG_1610	460	482	yes	yes	3	0.0043475	63.606	TYGHPIVLRPVSSEDAMTADWTR	LLADVRSVGVQGDGRTYGHPIVLRPVSSED	RPVSSEDAMTADWTRVPYEVLERISTRITN
A0QSV0	MSMEG_1610	483	490	yes	yes	2	0.0010965	93.429	VPYEVLER	RPVSSEDAMTADWTRVPYEVLERISTRITN	MTADWTRVPYEVLERISTRITNEVREVNRV
A0QSV0	MSMEG_1610	505	520	yes	yes	2	0.00025264	148.96	VVLDITSKPPGTIEWE	RISTRITNEVREVNRVVLDITSKPPGTIEW	VLDITSKPPGTIEWE_______________
A0QSV0	MSMEG_1610	31	46	yes	yes	2;3	1.36e-47	205.02	VYSEVVPHTAGVEEIK	AQYAQLIARRVREARVYSEVVPHTAGVEEI	YSEVVPHTAGVEEIKAKDPQAIVLSGGPAS
A0QSZ3	MSMEG_1654	693	711	yes	yes	2;3	6.05e-158	249.36	ALAEQEEAIVSELNSVQGK	TEDAELAERFKPLAKALAEQEEAIVSELNS	QEEAIVSELNSVQGKTVDIGGYYYPDPEKT
A0QSZ3	MSMEG_1654	511	518	yes	yes	1;2	0.013037	63.306	DHDTEGLK	PHEVELRKKVKEYLKDHDTEGLKIQIMPQV	KVKEYLKDHDTEGLKIQIMPQVWAMRYTLE
A0QSZ3	MSMEG_1654	106	117	yes	yes	2	0.0017165	103.26	GYNVPDYPANPK	SVPQLLAAIKELQGKGYNVPDYPANPKTDD	QGKGYNVPDYPANPKTDDEKKIKDRYAKIL
A0QSZ3	MSMEG_1654	218	231	yes	yes	2	3.91e-47	205.02	LDAGDIIDSMYMSK	KTKSGEEIVLKPEVKLDAGDIIDSMYMSKK	KLDAGDIIDSMYMSKKALIAFYEEQIEDAY
A0QSZ3	MSMEG_1654	85	100	yes	yes	2	0.0032788	90.697	LPNISASVPQLLAAIK	ELGALTQDPSANIIKLPNISASVPQLLAAI	PNISASVPQLLAAIKELQGKGYNVPDYPAN
A0QSZ3	MSMEG_1654	206	217	yes	yes	2;3	4.3e-09	167.67	SGEEIVLKPEVK	TLDRDRRVKMVLKTKSGEEIVLKPEVKLDA	KTKSGEEIVLKPEVKLDAGDIIDSMYMSKK
A0QSZ3	MSMEG_1654	248	262	yes	yes	2	0.016069	67.726	TGVMFSLHVKATMMK	ALIAFYEEQIEDAYKTGVMFSLHVKATMMK	TGVMFSLHVKATMMKVSHPIVFGHAVKVFY
A0QSZ3	MSMEG_1654	41	49	yes	yes	2	1.08e-05	121.05	TSDISVAAR	PVVRKFAEAAGIDVKTSDISVAARILAEFG	AGIDVKTSDISVAARILAEFGDHLTEEQRV
A0QSZ3	MSMEG_1654	712	725	yes	yes	2	3.19e-36	198.81	TVDIGGYYYPDPEK	QEEAIVSELNSVQGKTVDIGGYYYPDPEKT	KTVDIGGYYYPDPEKTSEVMRPSKTFNTTL
A0QSZ3	MSMEG_1654	64	84	yes	yes	2;3	6.52e-08	123.76	VPDNLGELGALTQDPSANIIK	RILAEFGDHLTEEQRVPDNLGELGALTQDP	ELGALTQDPSANIIKLPNISASVPQLLAAI
A0QT07	MSMEG_1669	142	156	yes	yes	2;3	0.0037117	89.44	AVKPFLVTSGNPPTK	KDLVVNMEPFFDAYRAVKPFLVTSGNPPTK	AVKPFLVTSGNPPTKERIQSPTDRARYDDT
A0QT07	MSMEG_1669	33	47	yes	yes	2	9.34e-05	136.3	FNPENPDAAGWQSFR	PVPEGAVMVTLKIARFNPENPDAAGWQSFR	FNPENPDAAGWQSFRVPCLPSDRLLNLLHY
A0QT07	MSMEG_1669	243	254	yes	yes	2	1.9e-14	176.78	GIQVTQAIQEVK	WRCRTTFNCTEACPRGIQVTQAIQEVKRAL	CPRGIQVTQAIQEVKRALMFAR________
A0QT08	MSMEG_1670	132	153	yes	yes	3	0.015459	43.534	ACYAADRTGHMILQTLYQNCVK	FGGHTRDHGKAPVRRACYAADRTGHMILQT	TGHMILQTLYQNCVKHDVEFFNEFYALDIA
A0QT08	MSMEG_1670	89	99	yes	yes	2	0.0096191	67.334	EAIDAVLDLEK	GDYLADQDAVEIMCKEAIDAVLDLEKMGMP	IMCKEAIDAVLDLEKMGMPFNRTPEGRIDQ
A0QT08	MSMEG_1670	538	550	yes	yes	2	0.0082435	86.189	EDYPNRDDTNYMR	VGALNRKESRGGHAREDYPNRDDTNYMRHT	AREDYPNRDDTNYMRHTMAYKQGTDLLSDI
A0QT08	MSMEG_1670	487	497	yes	yes	2	0.0074845	77.192	ERYSRITVHDK	EETLKQALTDIHALKERYSRITVHDKGKRY	HALKERYSRITVHDKGKRYNSDLLEAIELG
A0QT08	MSMEG_1670	303	316	yes	yes	3	0.017152	38.399	GAGPNKDYVYIDVR	DIVARSMVLEVLEGRGAGPNKDYVYIDVRH	RGAGPNKDYVYIDVRHLGEDVLEAKLPDIT
A0QT08	MSMEG_1670	456	470	yes	yes	2	0.0014439	96.334	GALQQSMDNNAAVFR	DILSEHGNERVADIRGALQQSMDNNAAVFR	GALQQSMDNNAAVFRTEETLKQALTDIHAL
A0QT08	MSMEG_1670	317	326	yes	yes	2	0.0019402	84.615	HLGEDVLEAK	RGAGPNKDYVYIDVRHLGEDVLEAKLPDIT	YIDVRHLGEDVLEAKLPDITEFARTYLGVD
A0QT08	MSMEG_1670	567	576	yes	yes	2;3	0.012702	72.321	LDYKPVVQTR	TMAYKQGTDLLSDIRLDYKPVVQTRYEPME	LSDIRLDYKPVVQTRYEPMERKY_______
A0QT08	MSMEG_1670	327	335	yes	yes	2	0.00044611	109.71	LPDITEFAR	YIDVRHLGEDVLEAKLPDITEFARTYLGVD	DVLEAKLPDITEFARTYLGVDPVKELVPVY
A0QT08	MSMEG_1670	557	566	yes	yes	2	0.0016968	95.775	QGTDLLSDIR	NRDDTNYMRHTMAYKQGTDLLSDIRLDYKP	TMAYKQGTDLLSDIRLDYKPVVQTRYEPME
A0QT08	MSMEG_1670	293	302	yes	yes	2	1.73e-08	137.95	SMVLEVLEGR	APTIVDLAPRDIVARSMVLEVLEGRGAGPN	DIVARSMVLEVLEGRGAGPNKDYVYIDVRH
A0QT08	MSMEG_1670	212	229	yes	yes	2;3	7.6e-05	118.21	TTSNAHTLTGDGLGIVFR	KAIVFATGGSGRMYKTTSNAHTLTGDGLGI	NAHTLTGDGLGIVFRKGLPLEDMEFHQFHP
A0QT08	MSMEG_1670	336	344	yes	yes	2	0.011515	64.265	TYLGVDPVK	DVLEAKLPDITEFARTYLGVDPVKELVPVY	ITEFARTYLGVDPVKELVPVYPTCHYVMGG
A0QTE1	MSMEG_1807	526	542	yes	yes	2	3.53e-19	181.98	AASGDAVTAPMQGTVVK	RKKPKPRKRGGGGAKAASGDAVTAPMQGTV	SGDAVTAPMQGTVVKVAVEEGQEVSAGDLV
A0QTE1	MSMEG_1807	135	156	yes	yes	2;3	0.00056602	97.235	APLVPGTPDPVKDADEVVAFAK	LGDKVTARHIAARAKAPLVPGTPDPVKDAD	PDPVKDADEVVAFAKEHGVPVAIKAAFGGG
A0QTE1	MSMEG_1807	430	443	yes	yes	2	0.0079546	74.944	AVVSDPAFIGDGEK	EFTVEGLATVIPFHRAVVSDPAFIGDGEKF	RAVVSDPAFIGDGEKFDVHTRWIETEWNNT
A0QTE1	MSMEG_1807	430	449	yes	yes	3	0.012472	54.805	AVVSDPAFIGDGEKFDVHTR	EFTVEGLATVIPFHRAVVSDPAFIGDGEKF	PAFIGDGEKFDVHTRWIETEWNNTVEPFTG
A0QTE1	MSMEG_1807	30	50	yes	yes	2;3	4.26e-43	194.85	DAGLASVAVYAEPDADAPHVR	ANRGEIAVRVIRAAKDAGLASVAVYAEPDA	VAVYAEPDADAPHVRLADEAFALGGQTSAE
A0QTE1	MSMEG_1807	364	373	yes	yes	2	0.002295	83.206	FVAPTGPGVR	DAGRGFLPAPGPVTKFVAPTGPGVRMDSGV	GPVTKFVAPTGPGVRMDSGVETGSVIGGQF
A0QTE1	MSMEG_1807	353	363	yes	yes	2	0.015835	57.96	GFLPAPGPVTK	GHSFEFRINGEDAGRGFLPAPGPVTKFVAP	DAGRGFLPAPGPVTKFVAPTGPGVRMDSGV
A0QTE1	MSMEG_1807	215	234	yes	yes	3	0.0013847	90.718	HVEAQVIADQHGNVVVAGTR	GRGECFVERYLDKPRHVEAQVIADQHGNVV	VIADQHGNVVVAGTRDCSLQRRFQKLVEEA
A0QTE1	MSMEG_1807	322	337	yes	yes	2	2.32e-26	185.57	IANGEPLDITEDPTPR	TEETSGIDLVRQQFKIANGEPLDITEDPTP	ANGEPLDITEDPTPRGHSFEFRINGEDAGR
A0QTE1	MSMEG_1807	51	72	yes	yes	3	0.00019704	97.69	LADEAFALGGQTSAESYLVFEK	VAVYAEPDADAPHVRLADEAFALGGQTSAE	LGGQTSAESYLVFEKILDAAEKSGANAIHP
A0QTE1	MSMEG_1807	300	317	yes	yes	2;3	9.44e-28	190.41	LQVEHPVTEETSGIDLVR	VGQDGLISFLEVNTRLQVEHPVTEETSGID	EHPVTEETSGIDLVRQQFKIANGEPLDITE
A0QTE1	MSMEG_1807	245	259	yes	yes	2;3	9e-05	134.18	LVEEAPAPFLTDAQR	VAGTRDCSLQRRFQKLVEEAPAPFLTDAQR	LVEEAPAPFLTDAQRKEIHESAKRICKEAG
A0QTE1	MSMEG_1807	245	260	yes	yes	3	0.0099	67.275	LVEEAPAPFLTDAQRK	VAGTRDCSLQRRFQKLVEEAPAPFLTDAQR	VEEAPAPFLTDAQRKEIHESAKRICKEAGY
A0QTE1	MSMEG_1807	374	394	yes	yes	2;3	3.36e-101	225.09	MDSGVETGSVIGGQFDSMLAK	GPVTKFVAPTGPGVRMDSGVETGSVIGGQF	TGSVIGGQFDSMLAKLIVTGATREEALERS
A0QTE1	MSMEG_1807	487	511	yes	yes	3	0.00020877	83.905	RLEVSLPGDLAIGGGGGAAAPGVVR	DTVPRQTVVVEVGGRRLEVSLPGDLAIGGG	AIGGGGGAAAPGVVRKKPKPRKRGGGGAKA
A0QTE1	MSMEG_1807	180	193	yes	yes	2;3	6.73e-06	156.08	TLEEIPELFESATR	KAAFGGGGRGMKVARTLEEIPELFESATRE	RTLEEIPELFESATREAIAAFGRGECFVER
A0QTF4	MSMEG_1821	2	23	yes	yes	3	1.44e-06	121.01	AAWGGNPSFDLFQLPEEHQELR	______________________________	SFDLFQLPEEHQELRAAIRALAEKEIAPHA
A0QTF4	MSMEG_1821	33	46	yes	yes	2;3	0.00044648	109.16	EIAPHAADVDENAR	EHQELRAAIRALAEKEIAPHAADVDENARF	KEIAPHAADVDENARFPQEALDALNASGFN
A0QTF4	MSMEG_1821	118	137	yes	yes	2;3	1.45e-80	222.88	QVLPQLASGAAMASYALSER	GTMGLILRGSDELKKQVLPQLASGAAMASY	LASGAAMASYALSEREAGSDAASMRTRARA
A0QTF4	MSMEG_1821	89	101	yes	yes	2	7.98e-05	140.17	VDASASLIPAVNK	ADSVAACIVIEEVARVDASASLIPAVNKLG	ARVDASASLIPAVNKLGTMGLILRGSDELK
A0QTG6	MSMEG_1834	127	148	yes	yes	3	9.09e-07	122.01	DTGLAAISEEVIGGVPAHDGPR	NGIKLCRAGAKPVGKDTGLAAISEEVIGGV	SEEVIGGVPAHDGPRGGITDRDVLADYGEF
A0QTG6	MSMEG_1834	279	292	yes	yes	3	0.012026	60.157	EIGATIIHNLITSR	PSAVTALVAGRELTREIGATIIHNLITSRA	REIGATIIHNLITSRAVPELVTERGGTPVR
A0QTG6	MSMEG_1834	149	165	yes	yes	3	8.1e-05	121.32	GGITDRDVLADYGEFLR	SEEVIGGVPAHDGPRGGITDRDVLADYGEF	ITDRDVLADYGEFLRSLVDLSGSRPLRIAV
A0QTG6	MSMEG_1834	166	177	yes	yes	3	0.016376	45.879	SLVDLSGSRPLR	ITDRDVLADYGEFLRSLVDLSGSRPLRIAV	FLRSLVDLSGSRPLRIAVDAGNGMAGHTTP
A0QTG6	MSMEG_1834	57	79	yes	yes	2;3	4.72e-56	203.92	SSSPALAAAFADGVTTQGLDVVR	RGEGARQVVIGHDMRSSSPALAAAFADGVT	AFADGVTTQGLDVVRIGLASTDQLYFASGL
A0QTK2	MSMEG_1874	73	85	yes	yes	2	0.013203	62.633	ADSGVPIVMLTAK	MLPGMNGIDVCRVLRADSGVPIVMLTAKTD	LRADSGVPIVMLTAKTDTVDVVLGLESGAD
A0QTK2	MSMEG_1874	203	219	yes	yes	3	0.00012734	118.19	AKVEKDPENPQVVLTVR	PADTRLVNVHVQRLRAKVEKDPENPQVVLT	VEKDPENPQVVLTVRGVGYKAGPP______
A0QTK2	MSMEG_1874	176	186	yes	yes	2	7.48e-06	140.17	DVLLEQVWGYR	LLVALARKPRQVFTRDVLLEQVWGYRHPAD	VFTRDVLLEQVWGYRHPADTRLVNVHVQRL
A0QTK2	MSMEG_1874	27	46	yes	yes	2;3	0	322.23	GEGFDTAVIGDGSQALTAVR	DDDPSLAEMLTIVLRGEGFDTAVIGDGSQA	TAVIGDGSQALTAVRELRPDLVLLDLMLPG
P71533	MSMEG_1881	861	876	yes	yes	2	0.017242	48.513	ASDSAAKPDSGSVATK	PPPTLSEFAAAAAAKASDSAAKPDSGSVAT	SDSAAKPDSGSVATKERAEAERPAPALRAK
P71533	MSMEG_1881	185	197	yes	yes	2	0.017179	44.863	DNMAHSVDDMVQR	ITYGTNNEFGFDYLRDNMAHSVDDMVQRGH	LRDNMAHSVDDMVQRGHNFAIVDEVDSILI
P71533	MSMEG_1881	413	423	yes	yes	2	2.19e-05	125.97	FLAVVDDVAER	RQDQSDLIYKTEEAKFLAVVDDVAERHAKG	EEAKFLAVVDDVAERHAKGQPVLIGTTSVE
P71533	MSMEG_1881	427	439	yes	yes	2	0.011427	65.842	GQPVLIGTTSVER	KFLAVVDDVAERHAKGQPVLIGTTSVERSE	AKGQPVLIGTTSVERSEYLSKMLTKRRVPH
P71533	MSMEG_1881	603	614	yes	yes	2	0.0032273	88.596	LNLPDDVPIEAK	MRRFNGATLETLLTRLNLPDDVPIEAKMVS	LTRLNLPDDVPIEAKMVSRAIKSAQTQVEQ
P71533	MSMEG_1881	1	7	yes	yes	2	0.011257	74.597	MLSKLLR	______________________________	______________________________
P71533	MSMEG_1881	766	777	yes	yes	3	0.016784	41.164	NVLLNVIDRKWR	IEAIAGEGAMRQLERNVLLNVIDRKWREHL	LERNVLLNVIDRKWREHLYEMDYLKEGIGL
P71533	MSMEG_1881	399	412	yes	yes	2	0.0097658	68.893	QDQSDLIYKTEEAK	KLGVVPIPTNKPMVRQDQSDLIYKTEEAKF	RQDQSDLIYKTEEAKFLAVVDDVAERHAKG
P71533	MSMEG_1881	217	237	yes	yes	3	0.00017757	105.9	TPLIISGPADGASHWYQEFAR	AIVDEVDSILIDEARTPLIISGPADGASHW	GPADGASHWYQEFARIVPMMEKDVHYEVDL
A0QTR5	MSMEG_1937	107	124	yes	yes	2	8.92e-07	160.65	DSIAEINPLVTVNLHEFR	HGQSDIGRSKAQSARDSIAEINPLVTVNLH	AEINPLVTVNLHEFRLEPDNAVDLFGQYDL
A0QTR5	MSMEG_1937	300	314	yes	yes	3	0.0010949	97.223	ELLDSGKPLALIDVR	AAAAADSTVTPRELKELLDSGKPLALIDVR	ELLDSGKPLALIDVRERVEWDINHIEGAEL
A0QTR5	MSMEG_1937	30	42	yes	yes	2	0.0055548	79.974	HLIIPDLGLDGQK	PADELTREEVARYSRHLIIPDLGLDGQKRL	SRHLIIPDLGLDGQKRLKNAKVLVIGAGGL
A0QTR5	MSMEG_1937	30	43	yes	yes	3	7.14e-06	155.66	HLIIPDLGLDGQKR	PADELTREEVARYSRHLIIPDLGLDGQKRL	RHLIIPDLGLDGQKRLKNAKVLVIGAGGLG
A0QTR5	MSMEG_1937	231	242	yes	yes	2	0.0011198	98.943	LITGIGEPLLGR	LCSSIASIMGTEAIKLITGIGEPLLGRLMV	AIKLITGIGEPLLGRLMVYDALDMTYRTIR
A0QTR5	MSMEG_1937	344	355	yes	yes	2	0.0067509	72.607	LPTDRTPVFYCK	LIPKPTFESGAALAKLPTDRTPVFYCKTGV	LAKLPTDRTPVFYCKTGVRSAEVLAIAKKA
A0QTR5	MSMEG_1937	2	26	yes	yes	3	0.00057052	76.78	SANLDVSLPPLVEPADELTREEVAR	______________________________	LVEPADELTREEVARYSRHLIIPDLGLDGQ
A0QTR5	MSMEG_1937	317	343	yes	yes	3	0.00064203	69.07	VEWDINHIEGAELIPKPTFESGAALAK	LDSGKPLALIDVRERVEWDINHIEGAELIP	LIPKPTFESGAALAKLPTDRTPVFYCKTGV
A0QTR5	MSMEG_1937	151	171	yes	yes	3	1.46e-08	133.78	YLVNDAAVLAGKPYVWGSIYR	QYDLILDGTDNFATRYLVNDAAVLAGKPYV	AVLAGKPYVWGSIYRFEGQVSVFWEDAPDG
A0QTS0	MSMEG_1943	949	963	yes	yes	2	5.04e-09	168.98	AVEESLAELQDAFVK	DLDDLPGAVDSDSGRAVEESLAELQDAFVK	AVEESLAELQDAFVKSPWAARTPVEVEVPF
A0QTS0	MSMEG_1943	1071	1087	yes	yes	2	0.00066772	112.02	LLAAAPTETAEEADRIT	TVIPETLPGAEELVKLLAAAPTETAEEADR	AAAPTETAEEADRIT_______________
A0QTS0	MSMEG_1943	1053	1070	yes	yes	2	0.014929	64.65	SGQTVIPETLPGAEELVK	GCPPESVRAAFHYVRSGQTVIPETLPGAEE	TVIPETLPGAEELVKLLAAAPTETAEEADR
A0QTS0	MSMEG_1943	225	237	yes	yes	3	0.0057988	73.951	TELVPLIDALHQR	PSQWLLRMLATQTERTELVPLIDALHQRMR	ERTELVPLIDALHQRMRAEKVMDFGMQMAA
A0QTS0	MSMEG_1943	225	239	yes	yes	3	0.017344	46.88	TELVPLIDALHQRMR	PSQWLLRMLATQTERTELVPLIDALHQRMR	TELVPLIDALHQRMRAEKVMDFGMQMAAAA
A0QU00	MSMEG_2026	231	252	yes	yes	3	0.00028719	94.387	AVESPEPPAFLLLGSDALSAYR	TQPGDPVKAAAAIIKAVESPEPPAFLLLGS	PAFLLLGSDALSAYRRVAQARAEEIDKWAD
A0QU00	MSMEG_2026	34	48	yes	yes	2	0.00019125	125.28	DVSSVADIAETAPDR	EAVAAAGHNLVVTARDVSSVADIAETAPDR	DVSSVADIAETAPDRVVAAPLDVTRPEQVT
A0QU00	MSMEG_2026	16	33	yes	yes	3	0.0021472	93.181	TLAEAVAAAGHNLVVTAR	MTTWLITGCSTGIGRTLAEAVAAAGHNLVV	EAVAAAGHNLVVTARDVSSVADIAETAPDR
A0QU00	MSMEG_2026	49	72	yes	yes	3	6.42e-06	108.96	VVAAPLDVTRPEQVTAAAQLADER	DVSSVADIAETAPDRVVAAPLDVTRPEQVT	RPEQVTAAAQLADERFGGVDVLVNNAGYGY
A0QU18	MSMEG_2045	235	258	yes	yes	3	0.00014553	86.439	FAAGHAEAVFVSGPTPDVVAKPVK	TPVLFQAGASPRGVRFAAGHAEAVFVSGPT	FVSGPTPDVVAKPVKALRAAAAEQGRDPRS
A0QU18	MSMEG_2045	118	128	yes	yes	2;3	7.48e-06	140.17	FATLDHLTEGR	TVSLTYEQPYALARRFATLDHLTEGRVAWN	LARRFATLDHLTEGRVAWNIVTSYLDSAAR
A0QU18	MSMEG_2045	365	381	yes	yes	2	0	301.93	GPVLVGSATEVADELER	WTAGELAHEIGLGGRGPVLVGSATEVADEL	VLVGSATEVADELERWVDEADIDGFNLAYV
A0QU18	MSMEG_2045	432	454	yes	yes	3	0.0040369	64.346	LGGAGPLLAADHPGAAYRPAGWY	GRVPEHGERVTLRERLGGAGPLLAADHPGA	AADHPGAAYRPAGWY_______________
A0QU18	MSMEG_2045	117	128	yes	yes	3	0.0086577	65.234	RFATLDHLTEGR	VTVSLTYEQPYALARRFATLDHLTEGRVAW	LARRFATLDHLTEGRVAWNIVTSYLDSAAR
A0QU18	MSMEG_2045	220	231	yes	yes	2	4.5e-05	132.17	TPVLFQAGASPR	FSVPGPFLCEPSPQRTPVLFQAGASPRGVR	PQRTPVLFQAGASPRGVRFAAGHAEAVFVS
A0QU54	MSMEG_2081	280	298	yes	yes	2	4.28e-21	181.26	AAALGQIELDNVTVPLSAR	SKGLSVKADRSMGLRAAALGQIELDNVTVP	GQIELDNVTVPLSARLGEDGATDQDYSEAI
A0QU54	MSMEG_2081	123	144	yes	yes	3	3.65e-06	116.85	AAELGITAVNVPEDFEGIAEHR	EADEAATYPPDLIAKAAELGITAVNVPEDF	AVNVPEDFEGIAEHRSTVTNALVAEALAYG
A0QU54	MSMEG_2081	73	88	yes	yes	2	6.14e-110	234.79	ASGADLFDLTPDDDQK	FKRIQGIGKAPTRLKASGADLFDLTPDDDQ	SGADLFDLTPDDDQKMIVETVNEFAAEILR
A0QU54	MSMEG_2081	192	218	yes	yes	3	1.49e-08	104.45	EYAGDNVPQSSVVIAEPHALFDPTELK	LTHWGSADQQATYLKEYAGDNVPQSSVVIA	VIAEPHALFDPTELKTTAVRTPSGYRLSGV
A0QU58	MSMEG_2086	38	50	yes	yes	2	0.00024777	115.14	DASDPNLWDDQTR	LDVDGLRNRIEQLEKDASDPNLWDDQTRAQ	EKDASDPNLWDDQTRAQKVTSDLSHAQNEL
A0QU58	MSMEG_2086	104	114	yes	yes	3	0.017304	38.96	LREDIEAMEVR	GGPDEVAEADAELAKLREDIEAMEVRTLLS	ELAKLREDIEAMEVRTLLSGEYDEREAVVT
A0QU58	MSMEG_2086	132	148	yes	yes	2	1.89e-154	253.42	SGAGGVDAADWAEMLMR	LSGEYDEREAVVTIRSGAGGVDAADWAEML	AGGVDAADWAEMLMRMYIRWAEKHDYPVEI
A0QU58	MSMEG_2086	115	124	yes	yes	2	0.0025265	82.287	TLLSGEYDER	ELAKLREDIEAMEVRTLLSGEYDEREAVVT	AMEVRTLLSGEYDEREAVVTIRSGAGGVDA
A0QU58	MSMEG_2086	54	66	yes	yes	2	2.2e-06	160.72	VTSDLSHAQNELR	ASDPNLWDDQTRAQKVTSDLSHAQNELRRV	QKVTSDLSHAQNELRRVEGLRQRLDDLPVL
A0QU61	MSMEG_2089	48	61	yes	yes	2	5.19e-15	141.71	LLLGADTPTSGDVR	FLIGPSGSGKSTFMRLLLGADTPTSGDVRV	RLLLGADTPTSGDVRVSKFHVNKLPGRHIP
A0QU61	MSMEG_2089	135	146	yes	yes	2	0.0094796	69.65	LPSELSGGEQQR	PDVLEMVGLSGKANRLPSELSGGEQQRVAI	ANRLPSELSGGEQQRVAIARAFVNRPLVLI
A0QU61	MSMEG_2089	13	25	yes	yes	2;3	0.00046546	116.55	SSARPALDDVSLK	______________________________	YKSSARPALDDVSLKIDKGEFVFLIGPSGS
A0QUV6	MSMEG_2351	85	107	yes	yes	3	4.41e-09	125.03	AVHVKDDGLHGSDLIQTAWTLAR	ATEAIRKALSMGADKAVHVKDDGLHGSDLI	LHGSDLIQTAWTLARALGTIEGTELVIAGN
A0QUV6	MSMEG_2351	90	107	yes	yes	2;3	1.29e-61	209.39	DDGLHGSDLIQTAWTLAR	RKALSMGADKAVHVKDDGLHGSDLIQTAWT	LHGSDLIQTAWTLARALGTIEGTELVIAGN
A0QUV6	MSMEG_2351	54	69	yes	yes	2	1.41e-36	198.74	EGGDSTVTVLTAGPER	INERAVEEALLIKEREGGDSTVTVLTAGPE	GGDSTVTVLTAGPERATEAIRKALSMGADK
A0QUV6	MSMEG_2351	52	69	yes	yes	3	0.014859	54.368	EREGGDSTVTVLTAGPER	DEINERAVEEALLIKEREGGDSTVTVLTAG	GGDSTVTVLTAGPERATEAIRKALSMGADK
A0QUV6	MSMEG_2351	253	261	yes	yes	2	1.47e-12	140.5	IAEYLVAQK	TAGEKVTDEGDGGTKIAEYLVAQKLI____	GDGGTKIAEYLVAQKLI_____________
A0QUV6	MSMEG_2351	19	29	yes	yes	2	2.16e-05	123.62	KLSDGDFTLDR	IVVLIKQVPDTWSERKLSDGDFTLDREAAD	WSERKLSDGDFTLDREAADAVLDEINERAV
A0QUV6	MSMEG_2351	243	252	yes	yes	2	0.001471	90.709	VTDEGDGGTK	VLASTPKPPKTAGEKVTDEGDGGTKIAEYL	TAGEKVTDEGDGGTKIAEYLVAQKLI____
A0QUV7	MSMEG_2352	228	246	yes	yes	2;3	6.94e-10	164.66	AAVDSGYYPGQFQVGQTGK	EELADSLGGAVGASRAAVDSGYYPGQFQVG	SGYYPGQFQVGQTGKTVSPQLYIALGISGA
A0QUV7	MSMEG_2352	23	46	yes	yes	2;3	2.45e-14	157.83	ALGEPSAVVVGKPGTAAGLTDGLK	GALKKVSAELLTAARALGEPSAVVVGKPGT	VGKPGTAAGLTDGLKAAGAAKIYVAESDDV
A0QUV7	MSMEG_2352	180	201	yes	yes	2;3	0.00056471	88.486	EPAVAGDRPELTEASVVVAGGR	EVPAQAENATRITKREPAVAGDRPELTEAS	RPELTEASVVVAGGRGVGSAENFKIVEELA
A0QUV7	MSMEG_2352	104	116	yes	yes	2	1e-47	206.36	IGSGLLVDVIEVK	ANADGKEIAGRLAARIGSGLLVDVIEVKEG	ARIGSGLLVDVIEVKEGGVGVHSIFGGAFT
A0QUV7	MSMEG_2352	211	227	yes	yes	2;3	2.78e-230	273.27	IVEELADSLGGAVGASR	VVAGGRGVGSAENFKIVEELADSLGGAVGA	EELADSLGGAVGASRAAVDSGYYPGQFQVG
A0QUV7	MSMEG_2352	12	22	yes	yes	2	0.00040205	105.03	KVSAELLTAAR	______________________________	GALKKVSAELLTAARALGEPSAVVVGKPGT
A0QUV7	MSMEG_2352	35	46	yes	yes	2	0.00070159	101.97	PGTAAGLTDGLK	AARALGEPSAVVVGKPGTAAGLTDGLKAAG	VGKPGTAAGLTDGLKAAGAAKIYVAESDDV
A0QUV7	MSMEG_2352	179	201	yes	yes	3	0.00011958	92.932	REPAVAGDRPELTEASVVVAGGR	VEVPAQAENATRITKREPAVAGDRPELTEA	RPELTEASVVVAGGRGVGSAENFKIVEELA
A0QUV7	MSMEG_2352	13	22	yes	yes	2	1.55e-50	204.07	VSAELLTAAR	______________________________	GALKKVSAELLTAARALGEPSAVVVGKPGT
A0QUX1	MSMEG_2367	170	188	yes	yes	3	0.00049383	102.64	AGVPLIEIVTKPIEGAGAR	GRIAGATTSLADYNRAGVPLIEIVTKPIEG	LIEIVTKPIEGAGARAPEIARAYVTALRQL
A0QUX1	MSMEG_2367	138	156	yes	yes	2	0.011517	69.229	AHMEEDTGKLTHLGSDTGR	VPLEDGTTWRVEIERAHMEEDTGKLTHLGS	EDTGKLTHLGSDTGRIAGATTSLADYNRAG
A0QUX1	MSMEG_2367	261	276	yes	yes	2	3.85e-110	236.42	QAAVLDAGGTVTQETR	SLRSVEVAVRYEMRRQAAVLDAGGTVTQET	AAVLDAGGTVTQETRHFHEDGYTSPGRSKE
A0QUX1	MSMEG_2367	239	248	yes	yes	3	0.015422	46.158	TETKNVNSLR	NVSLKPKGAKEFGTRTETKNVNSLRSVEVA	EFGTRTETKNVNSLRSVEVAVRYEMRRQAA
A0QUX1	MSMEG_2367	469	481	yes	yes	2	0.0065804	76.465	VQAAGAIVGAVMK	LAANPDIVEKIRGGKVQAAGAIVGAVMKAT	GKVQAAGAIVGAVMKATKGSADAARVRELV
A0QUX1	MSMEG_2367	298	316	yes	yes	2	0.00046254	110.44	YFPEPDLEPVAPSPELVER	YTSPGRSKETAQDYRYFPEPDLEPVAPSPE	PDLEPVAPSPELVERLRTTIPELPWLARKR
A0QUX6	MSMEG_2372	357	367	yes	yes	2	6.83e-06	152.97	AVIAELVQSLR	GKNRHADVPIVGDVKAVIAELVQSLRKTGT	GDVKAVIAELVQSLRKTGTTAEALQLDSWW
A0QUX6	MSMEG_2372	605	618	yes	yes	3	0.0098044	65.495	DIRPLFDDNEEGHA	MVAAGTGNDEIMAARDIRPLFDDNEEGHA_	RDIRPLFDDNEEGHA_______________
A0QUX6	MSMEG_2372	346	356	yes	yes	2	0.00021096	112.11	HADVPIVGDVK	VIHADIDPAEIGKNRHADVPIVGDVKAVIA	GKNRHADVPIVGDVKAVIAELVQSLRKTGT
A0QUX6	MSMEG_2372	239	250	yes	yes	2;3	3.69e-06	156.48	KPVLYVGGGVIR	NRQIREAAKLIAQARKPVLYVGGGVIRGEA	QARKPVLYVGGGVIRGEATAELLELAELTG
A0QUX6	MSMEG_2372	413	439	yes	yes	3	0.015435	43.888	LGQIAGPDAVYVAGVGQHQMWAAQFIK	PQSDGSLSPEFVIEKLGQIAGPDAVYVAGV	AGVGQHQMWAAQFIKYENPKTWLNSGGLGT
A0QUX6	MSMEG_2372	515	524	yes	yes	2	0.00047284	109.66	QWQTLFYDER	IKVALINNGNLGMVRQWQTLFYDERYSQTN	LGMVRQWQTLFYDERYSQTNLSTHSRRIPD
A0QUX6	MSMEG_2372	31	45	yes	yes	2;3	1.92e-18	178.95	RVAPEQLTGAQAVVR	ANGAPASTSDQPQPKRVAPEQLTGAQAVVR	RVAPEQLTGAQAVVRSLEEIGVDTIFGIPG
A0QUX6	MSMEG_2372	184	196	yes	yes	3	0.0032946	84.892	SGRPGAVLVDIPK	DDIPRVIAEAFHIARSGRPGAVLVDIPKDI	ARSGRPGAVLVDIPKDILQGQCTFSWPPKI
A0QUX6	MSMEG_2372	139	160	yes	yes	3	0.0015223	77.469	SLIGTDAFQEADITGMTMPITK	MDSIPVVAITGQVGRSLIGTDAFQEADITG	FQEADITGMTMPITKHNFLVRNGDDIPRVI
A0QUX6	MSMEG_2372	390	412	yes	yes	2;3	7.04e-56	201.75	STYPLSYGPQSDGSLSPEFVIEK	ALQLDSWWEYLSGIRSTYPLSYGPQSDGSL	PQSDGSLSPEFVIEKLGQIAGPDAVYVAGV
A0QUX6	MSMEG_2372	445	466	yes	yes	2	0.00041661	93.237	TWLNSGGLGTMGFAVPAAMGAK	HQMWAAQFIKYENPKTWLNSGGLGTMGFAV	LGTMGFAVPAAMGAKFARPEAEVWAIDGDG
A0QUX6	MSMEG_2372	32	45	yes	yes	2	2.35e-06	160.56	VAPEQLTGAQAVVR	NGAPASTSDQPQPKRVAPEQLTGAQAVVRS	RVAPEQLTGAQAVVRSLEEIGVDTIFGIPG
A0QUX6	MSMEG_2372	174	183	yes	yes	2	0.00058364	107.57	VIAEAFHIAR	TKHNFLVRNGDDIPRVIAEAFHIARSGRPG	DDIPRVIAEAFHIARSGRPGAVLVDIPKDI
A0QUX6	MSMEG_2372	331	343	yes	yes	2;3	4.71e-05	121.61	VIHADIDPAEIGK	DRVTGKLDSFAPEAKVIHADIDPAEIGKNR	AKVIHADIDPAEIGKNRHADVPIVGDVKAV
A0QUX7	MSMEG_2373	104	114	yes	yes	2	0.0027007	87.298	GQIIEAVNLFR	RELALIKVRADATTRGQIIEAVNLFRAKVV	ATTRGQIIEAVNLFRAKVVDVSTESLTIEA
A0QUX7	MSMEG_2373	31	46	yes	yes	2;3	0.0001099	118.08	RGFNIQSLAVGATEQK	DKPGVLARVSSLFSRRGFNIQSLAVGATEQ	GFNIQSLAVGATEQKDMSRMTIVVSVEDSP
A0QUX8	MSMEG_2374	58	73	yes	yes	2	1.75e-36	198.29	AEEQGLEVDTPAEVAK	QVKVGLKEGSKSREKAEEQGLEVDTPAEVA	EEQGLEVDTPAEVAKWADVIMLLAPDTAQA
A0QUX8	MSMEG_2374	309	320	yes	yes	2;3	4.19e-05	151.79	ANAEHPIEVTGK	ANVEGGNKELEALRKANAEHPIEVTGKKLR	LRKANAEHPIEVTGKKLRDLMSWVDRPITE
A0QUX8	MSMEG_2374	120	132	yes	yes	2	3.41e-36	194.48	APENVTVGMVAPK	LFFGHGLNIHFGLIKAPENVTVGMVAPKGP	IKAPENVTVGMVAPKGPGHLVRRQFVDGKG
A0QUX8	MSMEG_2374	2	19	yes	yes	2	2.64e-28	192.18	AVEMFYDDDADLSIIQGR	______________________________	MFYDDDADLSIIQGRKVAVIGYGSQGHAHS
A0QUX8	MSMEG_2374	282	290	yes	yes	2	0.0029623	83.783	DIQDGSFVK	VIDADTKKRMQDILKDIQDGSFVKRLVANV	MQDILKDIQDGSFVKRLVANVEGGNKELEA
A0QUX8	MSMEG_2374	282	291	yes	yes	2	0.00047537	107.79	DIQDGSFVKR	VIDADTKKRMQDILKDIQDGSFVKRLVANV	QDILKDIQDGSFVKRLVANVEGGNKELEAL
A0QUX8	MSMEG_2374	324	337	yes	yes	2	0.00038326	129.34	DLMSWVDRPITETA	ANAEHPIEVTGKKLRDLMSWVDRPITETA_	RDLMSWVDRPITETA_______________
A0QUX8	MSMEG_2374	56	73	yes	yes	2;3	0	297.45	EKAEEQGLEVDTPAEVAK	GVQVKVGLKEGSKSREKAEEQGLEVDTPAE	EEQGLEVDTPAEVAKWADVIMLLAPDTAQA
A0QUX8	MSMEG_2374	160	177	yes	yes	2	5.46e-231	274.45	GEGQALALSYAAAIGGAR	GKGVPCLIAIDQDPKGEGQALALSYAAAIG	QALALSYAAAIGGARAGVIKTTFKEETETD
A0QUX8	MSMEG_2374	308	320	yes	yes	3	0.00044113	107.97	KANAEHPIEVTGK	VANVEGGNKELEALRKANAEHPIEVTGKKL	LRKANAEHPIEVTGKKLRDLMSWVDRPITE
A0QUX8	MSMEG_2374	20	38	yes	yes	2;3	8.05e-66	215.93	KVAVIGYGSQGHAHSLSLR	MFYDDDADLSIIQGRKVAVIGYGSQGHAHS	IGYGSQGHAHSLSLRDSGVQVKVGLKEGSK
A0QUX8	MSMEG_2374	322	337	yes	yes	2	0.00020758	120.59	LRDLMSWVDRPITETA	RKANAEHPIEVTGKKLRDLMSWVDRPITET	RDLMSWVDRPITETA_______________
A0QUX8	MSMEG_2374	292	301	yes	yes	2	3.92e-05	116.37	LVANVEGGNK	QDILKDIQDGSFVKRLVANVEGGNKELEAL	SFVKRLVANVEGGNKELEALRKANAEHPIE
A0QUX8	MSMEG_2374	292	307	yes	yes	2;3	3.49e-36	198.37	LVANVEGGNKELEALR	QDILKDIQDGSFVKRLVANVEGGNKELEAL	VANVEGGNKELEALRKANAEHPIEVTGKKL
A0QUX8	MSMEG_2374	292	308	yes	yes	2	0.00028241	123.95	LVANVEGGNKELEALRK	QDILKDIQDGSFVKRLVANVEGGNKELEAL	ANVEGGNKELEALRKANAEHPIEVTGKKLR
A0QUX8	MSMEG_2374	248	266	yes	yes	2	0.001917	94.717	MNYSVSDTAEFGGYLSGPR	LKLIVDLIYEGGIARMNYSVSDTAEFGGYL	VSDTAEFGGYLSGPRVIDADTKKRMQDILK
A0QUX8	MSMEG_2374	276	290	yes	yes	2;3	5.82e-151	248.67	MQDILKDIQDGSFVK	YLSGPRVIDADTKKRMQDILKDIQDGSFVK	MQDILKDIQDGSFVKRLVANVEGGNKELEA
A0QUX8	MSMEG_2374	291	307	yes	yes	3	0.00027521	113.28	RLVANVEGGNKELEALR	MQDILKDIQDGSFVKRLVANVEGGNKELEA	VANVEGGNKELEALRKANAEHPIEVTGKKL
A0QUX8	MSMEG_2374	140	146	yes	yes	2	0.0051713	90.777	RQFVDGK	TVGMVAPKGPGHLVRRQFVDGKGVPCLIAI	KGPGHLVRRQFVDGKGVPCLIAIDQDPKGE
A0QUX8	MSMEG_2374	21	38	yes	yes	2;3	1.23e-13	175.01	VAVIGYGSQGHAHSLSLR	FYDDDADLSIIQGRKVAVIGYGSQGHAHSL	IGYGSQGHAHSLSLRDSGVQVKVGLKEGSK
A0QUY2	MSMEG_2378	451	469	yes	yes	2;3	3.36e-79	219.95	AEGHNLIVNYSDKPGALGK	VEKIVQINGRNFDLRAEGHNLIVNYSDKPG	NLIVNYSDKPGALGKIGTLLGGANVNILAA
A0QUY2	MSMEG_2378	291	300	yes	yes	2	0.00070714	102.06	AGTDVAASVK	VTPHLGASTAEAQDRAGTDVAASVKLALAG	EAQDRAGTDVAASVKLALAGEFVPDAVNVG
A0QUY2	MSMEG_2378	72	87	yes	yes	2	0.0001449	115.24	AGVGLDNVDVDAATAR	AEVIAAAPKLKIVARAGVGLDNVDVDAATA	GVGLDNVDVDAATARGVLVVNAPTSNIHSA
A0QUY2	MSMEG_2378	416	438	yes	yes	3	0.0027701	67.396	AVHADGSSINVAGTLSGPQLVEK	TATESPNHRSVVDVRAVHADGSSINVAGTL	INVAGTLSGPQLVEKIVQINGRNFDLRAEG
A0QUY2	MSMEG_2378	354	365	yes	yes	2	1.08e-20	184.71	GELASEDVEILK	ALADAPPVSLQVQVRGELASEDVEILKLSA	QVRGELASEDVEILKLSALRGLFSAVVDEQ
A0QUY2	MSMEG_2378	233	251	yes	yes	2;3	2.6e-05	122.63	GGLIDEQALADAITSGHVR	LAKTKKGVIIVNAARGGLIDEQALADAITS	DEQALADAITSGHVRGAGLDVYATEPCTDS
A0QUY2	MSMEG_2378	394	409	yes	yes	2	7.88e-05	151.26	GVTAEISTATESPNHR	EQVTFVNAPALAADRGVTAEISTATESPNH	VTAEISTATESPNHRSVVDVRAVHADGSSI
A0QUY2	MSMEG_2378	439	450	yes	yes	3	0.016669	43.297	IVQINGRNFDLR	INVAGTLSGPQLVEKIVQINGRNFDLRAEG	VEKIVQINGRNFDLRAEGHNLIVNYSDKPG
A0QUY2	MSMEG_2378	37	50	yes	yes	2	0.00851	73.841	LLAAVPEADALLVR	DEVEVRWVDGPDRAKLLAAVPEADALLVRS	KLLAAVPEADALLVRSATTVDAEVIAAAPK
A0QUY2	MSMEG_2378	132	142	yes	yes	2	0.0014096	111.06	SSFSGTEIFGK	IPAADATLRERSWKRSSFSGTEIFGKTVGV	SWKRSSFSGTEIFGKTVGVVGLGRIGQLVA
A0QUY2	MSMEG_2378	501	510	yes	yes	2	0.0043817	76.17	VDTDVPDDVR	LSQDASGDHATVMLRVDTDVPDDVRAAIAD	TVMLRVDTDVPDDVRAAIADAVGASTLEVV
A0QUY9	MSMEG_2387	244	258	yes	yes	2	0.0077889	76.522	AGMVAPDETTFEFLK	GRMTICNMSIEAGARAGMVAPDETTFEFLK	AGMVAPDETTFEFLKGRPHAPKGADWDAAV
A0QUY9	MSMEG_2387	336	349	yes	yes	3	0.0081673	69.451	ALAYMDLRPGTPMR	PELIVDEGARQAAEKALAYMDLRPGTPMRD	KALAYMDLRPGTPMRDIAVDTVFVGSCTNG
A0QUY9	MSMEG_2387	398	417	yes	yes	2;3	0	316.54	AQAESEGLDQIFTAAGAQWR	DGVRMLIVPGSMRVRAQAESEGLDQIFTAA	EGLDQIFTAAGAQWRQAGCSMCLGMNPDQL
A0QUY9	MSMEG_2387	266	278	yes	yes	2	0.00077618	105.13	GADWDAAVAAWSR	ETTFEFLKGRPHAPKGADWDAAVAAWSRLR	PKGADWDAAVAAWSRLRTDEGAEFDTEVYI
A0QUY9	MSMEG_2387	205	218	yes	yes	2	7.65e-05	145.31	IGTGGGQGHVIEYR	PGVSAKDIILAVIAKIGTGGGQGHVIEYRG	KIGTGGGQGHVIEYRGSAIRSLSMEGRMTI
A0QUY9	MSMEG_2387	473	484	yes	yes	2	0.00010975	107.55	LASPADLPAAAR	LVSPAVAAATAVRGKLASPADLPAAAR___	RGKLASPADLPAAAR_______________
A0QUY9	MSMEG_2387	331	349	yes	yes	2	0.017236	48.467	QAAEKALAYMDLRPGTPMR	EAVPDPELIVDEGARQAAEKALAYMDLRPG	KALAYMDLRPGTPMRDIAVDTVFVGSCTNG
A0QUY9	MSMEG_2387	67	94	yes	yes	3	8.65e-19	137.58	RPDLTIATEDHNVPTIDIDKPIADPVSR	PQAFDGLRLAGRPVRRPDLTIATEDHNVPT	PTIDIDKPIADPVSRTQVETLRRNCEEFGI
A0QUY9	MSMEG_2387	179	195	yes	yes	2	1.13e-61	214.48	TMAVNVDGELPPGVSAK	EHVMATQTLSLKPFKTMAVNVDGELPPGVS	AVNVDGELPPGVSAKDIILAVIAKIGTGGG
A0QUY9	MSMEG_2387	95	101	yes	yes	2	0.010443	80.219	TQVETLR	PTIDIDKPIADPVSRTQVETLRRNCEEFGI	PIADPVSRTQVETLRRNCEEFGIRLHPMGD
A0QUZ0	MSMEG_2388	78	96	yes	yes	3	0.015057	43.454	EHAVWALMDYGFRVVISSR	SVLVAGPDFGTGSSREHAVWALMDYGFRVV	WALMDYGFRVVISSRFADIFRGNAGKAGLL
A0QUZ0	MSMEG_2388	62	77	yes	yes	2	4.66e-05	152.96	GSVLVAGPDFGTGSSR	RNDPSFILNLSPFDKGSVLVAGPDFGTGSS	SVLVAGPDFGTGSSREHAVWALMDYGFRVV
A0QUZ0	MSMEG_2388	36	47	yes	yes	2	4.98e-06	156.35	TGFEDGLFAAWR	TDQIIPAVYLKRVTRTGFEDGLFAAWRNDP	VTRTGFEDGLFAAWRNDPSFILNLSPFDKG
A0QUZ0	MSMEG_2388	143	154	yes	yes	2	1.06e-19	179.8	TVTAGTVVVPFR	EQNPGLEITVNLQDRTVTAGTVVVPFRIDD	QDRTVTAGTVVVPFRIDDYTRWRLLEGLDD
A0QV03	MSMEG_2400	28	37	yes	yes	2;3	1.94e-05	119.29	RWNPNIQPVR	GFGKSVSHSHRRTSRRWNPNIQPVRAVTRP	RRTSRRWNPNIQPVRAVTRPGGNKQRINAC
A0QV03	MSMEG_2400	29	37	yes	yes	2	3.88e-06	122.74	WNPNIQPVR	FGKSVSHSHRRTSRRWNPNIQPVRAVTRPG	RRTSRRWNPNIQPVRAVTRPGGNKQRINAC
A0QV14	MSMEG_2412	711	722	yes	yes	3	0.010258	61.958	APAAHTLVSALR	GAHVLAIKDMAGLLRAPAAHTLVSALRSRF	LLRAPAAHTLVSALRSRFDLPVHVHTHDTP
A0QV14	MSMEG_2412	315	330	yes	yes	2	9.55e-06	158.11	IAAGETLADLGLSQDR	TEEITDVDLVSSQLRIAAGETLADLGLSQD	AAGETLADLGLSQDRLVVRGAAMQCRITTE
A0QV14	MSMEG_2412	439	454	yes	yes	3	0.015521	51.546	VTTSFIDDRPHLLTSR	FLQAVIDDPDFRAGRVTTSFIDDRPHLLTS	TTSFIDDRPHLLTSRSPADRGTRILNYLAD
A0QV14;A0R6R9	MSMEG_2412	342	357	yes	no	3	0.016786	54.598	ITTEDPANGFRPDTGR	SQDRLVVRGAAMQCRITTEDPANGFRPDTG	TTEDPANGFRPDTGRITAYRSPGGAGIRLD
A0QV14;A0R6R9	MSMEG_2412	688	703	yes	no	3	0.0096397	68.262	LAEQIVEAGAHVLAIK	SDPAENLYTLDYYLKLAEQIVEAGAHVLAI	AEQIVEAGAHVLAIKDMAGLLRAPAAHTLV
A0QV18	MSMEG_2416	68	89	yes	yes	3	0.0012979	79.695	EHSESVISGANAEADSVLSHAR	QDVLDARDSLLREAKEHSESVISGANAEAD	SGANAEADSVLSHARAEADRLLADAKAQAD
A0QV18	MSMEG_2416	106	122	yes	yes	2	0.017335	54.143	MVAEARQHSERMVTEAR	EADRLLADAKAQADRMVAEARQHSERMVTE	AEARQHSERMVTEAREEAARLAAAAKREYE
A0QV18	MSMEG_2416	112	122	yes	yes	3	0.016194	41.704	QHSERMVTEAR	ADAKAQADRMVAEARQHSERMVTEAREEAA	AEARQHSERMVTEAREEAARLAAAAKREYE
A0QV18	MSMEG_2416	235	245	yes	yes	3	0.016615	43.297	TTAGTHDYVTR	NGTLRSVGRGRHQLRTTAGTHDYVTR____	HQLRTTAGTHDYVTR_______________
A0QV18	MSMEG_2416	4	19	yes	yes	3	6.57e-06	158.52	VFEALDELGAIVEEAR	______________________________	FEALDELGAIVEEARGVPMTAGCVVPRGDV
A0QV32	MSMEG_2430	59	76	yes	yes	3	0.0096512	67.846	AKGAEVSAALNPAQQVVK	SLPVVRAFVARIKERAKGAEVSAALNPAQQ	AEVSAALNPAQQVVKIVNEELIGILGGETR
A0QV32	MSMEG_2430	373	385	yes	yes	2	0.0012617	107.06	DALAAVDDKQLDR	IGNLLGMLPGAGQMKDALAAVDDKQLDRVQ	MKDALAAVDDKQLDRVQAIIRGMTPQERAD
A0QV32	MSMEG_2430	250	261	yes	yes	2	2.78e-17	139.86	EGVGFTGVVLTK	AMIGQDAVATAEAFREGVGFTGVVLTKLDG	AFREGVGFTGVVLTKLDGDARGGAALSVRE
A0QV32	MSMEG_2430	276	290	yes	yes	2	0.012489	67.749	EVTGVPILFASAGEK	KLDGDARGGAALSVREVTGVPILFASAGEK	EVTGVPILFASAGEKLEDFDVFHPDRMASR
A0QV32	MSMEG_2430	61	76	yes	yes	2	0.00018425	126.71	GAEVSAALNPAQQVVK	PVVRAFVARIKERAKGAEVSAALNPAQQVV	AEVSAALNPAQQVVKIVNEELIGILGGETR
A0QV32	MSMEG_2430	501	516	yes	yes	2	0.0002949	111.63	GLDELPPGLADFDLSK	AGLPGGFPDLSNMPKGLDELPPGLADFDLS	LDELPPGLADFDLSKLKFPNK_________
A0QV32	MSMEG_2430	77	91	yes	yes	2;3	1.1e-35	194.59	IVNEELIGILGGETR	AEVSAALNPAQQVVKIVNEELIGILGGETR	IVNEELIGILGGETRQLAFAKTPPTVIMLA
A0QV32	MSMEG_2430	291	301	yes	yes	3	0.0021826	86.014	LEDFDVFHPDR	EVTGVPILFASAGEKLEDFDVFHPDRMASR	AGEKLEDFDVFHPDRMASRILGMGDVLTLI
A0QV32	MSMEG_2430	22	32	yes	yes	2	1.3e-14	176.48	LTDADIDATTR	DRLTGALQGLRGKGRLTDADIDATTREIRL	GKGRLTDADIDATTREIRLALLEADVSLPV
A0QV32	MSMEG_2430	481	500	yes	yes	2	4.13e-08	161.21	NPLGAAGLPGGFPDLSNMPK	KNAKKGKGPTQPKVRNPLGAAGLPGGFPDL	AGLPGGFPDLSNMPKGLDELPPGLADFDLS
A0QV37	MSMEG_2435	56	75	yes	yes	2	0.0027234	85.45	AQYWLGVGAQPTEPVLALLK	HPKEEPSLIQIDSERAQYWLGVGAQPTEPV	GVGAQPTEPVLALLKITGDWQKFKGLPGAE
A0QV37	MSMEG_2435	44	55	yes	yes	2	0.00012945	123.62	EEPSLIQIDSER	RDGRAIEVIGRYHPKEEPSLIQIDSERAQY	HPKEEPSLIQIDSERAQYWLGVGAQPTEPV
A0QV37	MSMEG_2435	83	94	yes	yes	2;3	6.94e-05	128.01	FKGLPGAEGTLK	EPVLALLKITGDWQKFKGLPGAEGTLKVKE	WQKFKGLPGAEGTLKVKEPKPSKLDLFNAA
A0QV37	MSMEG_2435	132	156	yes	yes	2;3	3.93e-75	208.85	KDEAAEAPAEAAEAPAEAADAASES	TTAAATTPKKKKAPKKDEAAEAPAEAAEAP	AAEAPAEAADAASES_______________
A0QV37	MSMEG_2435	103	125	yes	yes	2	0.012382	55.755	LDLFNAALAEAESGTTAAATTPK	GAEGTLKVKEPKPSKLDLFNAALAEAESGT	AEAESGTTAAATTPKKKKAPKKDEAAEAPA
A0QV37	MSMEG_2435	100	125	yes	yes	3	1.41e-12	148.2	PSKLDLFNAALAEAESGTTAAATTPK	GLPGAEGTLKVKEPKPSKLDLFNAALAEAE	AEAESGTTAAATTPKKKKAPKKDEAAEAPA
A0QV37	MSMEG_2435	40	55	yes	yes	2;3	0.00013967	148.48	YHPKEEPSLIQIDSER	ARTRRDGRAIEVIGRYHPKEEPSLIQIDSE	HPKEEPSLIQIDSERAQYWLGVGAQPTEPV
A0QVB8	MSMEG_2519	59	73	yes	yes	2	0.0014485	97.163	ETVAHGGTVLFVGTK	QQTLTYIDKAYEFVKETVAHGGTVLFVGTK	ETVAHGGTVLFVGTKKQAQESIAEEATRVG
A0QVB8	MSMEG_2519	114	129	yes	yes	2;3	8.91e-75	218.21	LKELEAMEQTGGFEGR	GMLTNFSTVHKRLQRLKELEAMEQTGGFEG	KELEAMEQTGGFEGRTKKEILMLTREKNKL
A0QVB8	MSMEG_2519	75	86	yes	yes	2	0.00044535	106.16	QAQESIAEEATR	TVAHGGTVLFVGTKKQAQESIAEEATRVGM	TKKQAQESIAEEATRVGMPYVNQRWLGGML
A0QVB8	MSMEG_2519	8	21	yes	yes	2;3	0.0059829	79.633	QLLDSGAHFGHQTR	______________________________	KQLLDSGAHFGHQTRRWNPKMKRFIFTDRN
A0QVB8	MSMEG_2519	87	95	yes	yes	2	0.014775	58.604	VGMPYVNQR	TKKQAQESIAEEATRVGMPYVNQRWLGGML	AEEATRVGMPYVNQRWLGGMLTNFSTVHKR
A0QVB8	MSMEG_2519	216	228	yes	yes	2;3	1.35e-42	203.02	VIASAVAEGLQAR	PGNDDAIRSAALLTKVIASAVAEGLQARAG	TKVIASAVAEGLQARAGQGSGEKPAEGAEP
A0QVB8	MSMEG_2519	157	168	yes	yes	2	0.0037172	86.189	VPSAVWVVDTNK	NKLERSLGGIRDMQKVPSAVWVVDTNKEHI	MQKVPSAVWVVDTNKEHIAVGEARKLGIPV
A0QVB8	MSMEG_2519	157	177	yes	yes	3	0.00057368	93.029	VPSAVWVVDTNKEHIAVGEAR	NKLERSLGGIRDMQKVPSAVWVVDTNKEHI	VVDTNKEHIAVGEARKLGIPVIAILDTNCD
A0QVB9	MSMEG_2520	152	172	yes	yes	2	7.03e-18	171.26	AADLPPAVGVLVEYQAGDADK	AAYFDGTVEAYLHKRAADLPPAVGVLVEYQ	AVGVLVEYQAGDADKGKEAAHAVALQIAAL
A0QVB9	MSMEG_2520	137	150	yes	yes	2	0.00023946	119.34	AAYFDGTVEAYLHK	ADLSAKIGEKLELRRAAYFDGTVEAYLHKR	RAAYFDGTVEAYLHKRAADLPPAVGVLVEY
A0QVB9	MSMEG_2520	255	266	yes	yes	2	3.25e-61	215.06	ALLDEAGVTVTR	LLDQPSVSDNKKTVKALLDEAGVTVTRFVR	TVKALLDEAGVTVTRFVRFEVGQA______
A0QVB9	MSMEG_2520	2	10	yes	yes	2	2.13e-09	131.11	ANYTAADVK	______________________________	______________________________
A0QVB9	MSMEG_2520	237	251	yes	yes	2;3	2.05e-208	236.08	DVVLLDQPSVSDNKK	ALPKIVEGRVTGFYKDVVLLDQPSVSDNKK	DVVLLDQPSVSDNKKTVKALLDEAGVTVTR
A0QVB9	MSMEG_2520	175	188	yes	yes	2;3	6.53e-36	196.88	EAAHAVALQIAALK	GVLVEYQAGDADKGKEAAHAVALQIAALKA	KEAAHAVALQIAALKAKYLTREDVPEDIVA
A0QVB9	MSMEG_2520	195	206	yes	yes	2	1.11e-47	201.75	EDVPEDIVANER	VALQIAALKAKYLTREDVPEDIVANERRIA	LTREDVPEDIVANERRIAEETARNEGKPEQ
A0QVB9	MSMEG_2520	12	24	yes	yes	2;3	0.00067389	123.95	LRELTGAGMLDSK	______________________________	KRLRELTGAGMLDSKNALVEADGDFDKAVE
A0QVB9	MSMEG_2520	82	100	yes	yes	2;3	2.14e-264	277.94	NAEFQALADQIVAAAVAAK	GALIELNSETDFVAKNAEFQALADQIVAAA	QALADQIVAAAVAAKANDIETLKAAKTGDT
A0QVB9	MSMEG_2520	25	36	yes	yes	2	0.0076827	72.652	NALVEADGDFDK	KRLRELTGAGMLDSKNALVEADGDFDKAVE	DSKNALVEADGDFDKAVELLRIKGAKDVGK
A0QVB9	MSMEG_2520	25	42	yes	yes	2;3	6.11e-37	196.37	NALVEADGDFDKAVELLR	KRLRELTGAGMLDSKNALVEADGDFDKAVE	VEADGDFDKAVELLRIKGAKDVGKRAERAT
A0QVB9	MSMEG_2520	215	225	yes	yes	2;3	0.00010305	117.02	NEGKPEQALPK	DIVANERRIAEETARNEGKPEQALPKIVEG	ETARNEGKPEQALPKIVEGRVTGFYKDVVL
A0QVB9	MSMEG_2520	136	150	yes	yes	3	0.0061312	75.968	RAAYFDGTVEAYLHK	IADLSAKIGEKLELRRAAYFDGTVEAYLHK	RAAYFDGTVEAYLHKRAADLPPAVGVLVEY
A0QVB9	MSMEG_2520	207	214	yes	yes	2	1.36e-05	110.12	RIAEETAR	LTREDVPEDIVANERRIAEETARNEGKPEQ	DIVANERRIAEETARNEGKPEQALPKIVEG
A0QVB9	MSMEG_2520	112	127	yes	yes	2;3	0.00013867	147.73	TGDTTVEQAIADLSAK	VAAKANDIETLKAAKTGDTTVEQAIADLSA	GDTTVEQAIADLSAKIGEKLELRRAAYFDG
A0QVB9	MSMEG_2520	231	251	yes	yes	3	0.0095177	65.598	VTGFYKDVVLLDQPSVSDNKK	EGKPEQALPKIVEGRVTGFYKDVVLLDQPS	DVVLLDQPSVSDNKKTVKALLDEAGVTVTR
A0QVB9	MSMEG_2520	191	206	yes	yes	2;3	8.34e-06	160.46	YLTREDVPEDIVANER	AAHAVALQIAALKAKYLTREDVPEDIVANE	LTREDVPEDIVANERRIAEETARNEGKPEQ
A0QVD9	MSMEG_2540	173	183	yes	yes	2	0.00060185	102.06	AVDGVFTDDPR	QRALEIGAEVVLMAKAVDGVFTDDPRTNPD	LMAKAVDGVFTDDPRTNPDAELITAISHRE
A0QVD9	MSMEG_2540	24	46	yes	yes	2;3	6.42e-56	202.33	LGGEMFGGGQVGLDPDVVAQVAR	RAAPIRPLYTRVLLKLGGEMFGGGQVGLDP	GQVGLDPDVVAQVARQIAEVVRSGAQVAVV
A0QVD9	MSMEG_2540	184	197	yes	yes	2;3	8.65e-05	140.45	TNPDAELITAISHR	LMAKAVDGVFTDDPRTNPDAELITAISHRE	RTNPDAELITAISHREVIDRGLKVADATAF
A0QVD9	MSMEG_2540	184	202	yes	yes	2	0.016427	58.04	TNPDAELITAISHREVIDR	LMAKAVDGVFTDDPRTNPDAELITAISHRE	AELITAISHREVIDRGLKVADATAFSLCMD
A0QVD9	MSMEG_2540	111	128	yes	yes	2	3.18e-05	149.35	VQTAITMGQVAEPYIPLR	LALQDFLQKEGIDTRVQTAITMGQVAEPYI	AITMGQVAEPYIPLRAVRHLEKGRVVIFGA
A0QVH9	MSMEG_2580	88	102	yes	yes	3	7.37e-05	138.21	HSQIPVIADIHFQPK	CPRQEDADALAEIARHSQIPVIADIHFQPK	HSQIPVIADIHFQPKYIFAAIDAGCAAVRV
A0QVH9	MSMEG_2580	261	274	yes	yes	2;3	0.00047707	117.14	VGNQILESLNLRPR	TIRVSLSAPPAEEVKVGNQILESLNLRPRG	KVGNQILESLNLRPRGLEIVSCPSCGRAQV
A0QVQ3	MSMEG_2654	10	34	yes	yes	2;3	1.01e-13	152.63	EILGQYGLHDTDTGSPEAQVALLTK	______________________________	TDTGSPEAQVALLTKRIQDLTEHLKVHKHD
A0QVQ3	MSMEG_2654	36	44	yes	yes	2	2.61e-08	128.12	IQDLTEHLK	DTGSPEAQVALLTKRIQDLTEHLKVHKHDH	ALLTKRIQDLTEHLKVHKHDHHSRRGLLLL
A0QVQ3	MSMEG_2654	9	34	yes	yes	3	0.0027933	72.316	KEILGQYGLHDTDTGSPEAQVALLTK	______________________________	TDTGSPEAQVALLTKRIQDLTEHLKVHKHD
A0QVQ3	MSMEG_2654	35	44	yes	yes	3	0.0037784	74.944	RIQDLTEHLK	TDTGSPEAQVALLTKRIQDLTEHLKVHKHD	ALLTKRIQDLTEHLKVHKHDHHSRRGLLLL
A0QVQ3	MSMEG_2654	69	77	yes	yes	2	1.57e-08	129.42	YVAQVDVAR	RGLLLLVGRRRRLLKYVAQVDVARYRSLIE	RRRLLKYVAQVDVARYRSLIERLGLRR___
A0QVQ5	MSMEG_2656	358	368	yes	yes	2	0.011153	65.157	ALSAEVAVIPR	TDHFRIDGRGITDIRALSAEVAVIPRAHGS	TDIRALSAEVAVIPRAHGSALFERGETQIL
A0QVQ5	MSMEG_2656	378	392	yes	yes	2	6.48e-60	211.77	GETQILGVTTLDMIK	VAVIPRAHGSALFERGETQILGVTTLDMIK	GETQILGVTTLDMIKMAQQIDSLGPENTKR
A0QVQ5	MSMEG_2656	551	567	yes	yes	2;3	6.47e-05	149.6	LDGIPSQVLAGALSQAK	AGTKDFVTALQLDTKLDGIPSQVLAGALSQ	GIPSQVLAGALSQAKDARLTILDVMAEAID
A0QVQ5	MSMEG_2656	393	406	yes	yes	2	0.00024105	119.74	MAQQIDSLGPENTK	GETQILGVTTLDMIKMAQQIDSLGPENTKR	KMAQQIDSLGPENTKRYMHHYNFPPYSTGE
A0QVQ5	MSMEG_2656	584	598	yes	yes	2	0.005817	82.494	PDEMSPYAPRITTIK	ARLTILDVMAEAIDRPDEMSPYAPRITTIK	PDEMSPYAPRITTIKVPVDKIGEVIGPKGK
Q59560	MSMEG_2723	155	171	yes	yes	2;3	0.00010786	129.54	AEIEGEMGDSHVGLQAR	LDIIVIDSVAALVPRAEIEGEMGDSHVGLQ	IEGEMGDSHVGLQARLMSQALRKMTGALNN
Q59560	MSMEG_2723	11	21	yes	yes	2	7e-07	159.83	ALELAMAQIDK	______________________________	DREKALELAMAQIDKNFGKGSVMRLGEEVR
Q59560	MSMEG_2723	11	25	yes	yes	2;3	1.38e-05	158.3	ALELAMAQIDKNFGK	______________________________	ALELAMAQIDKNFGKGSVMRLGEEVRQPIS
Q59560	MSMEG_2723	235	243	yes	yes	2	0.012366	62.107	DGTDAVGNR	YASVRLDVRRIETLKDGTDAVGNRTRVKVV	RIETLKDGTDAVGNRTRVKVVKNKVSPPFK
Q59560	MSMEG_2723	273	287	yes	yes	2;3	0.0012604	98.353	EGSLIDMGVEHGFIR	KQAEFDILYGQGISREGSLIDMGVEHGFIR	EGSLIDMGVEHGFIRKSGSWFTYEGEQLGQ
Q59560	MSMEG_2723	199	215	yes	yes	3	0.016243	44.925	EKIGVMFGSPETTTGGK	LNNSGTTAIFINQLREKIGVMFGSPETTTG	IGVMFGSPETTTGGKALKFYASVRLDVRRI
Q59560	MSMEG_2723	310	323	yes	yes	2	2.4e-74	216.91	FLLENTDVANEIEK	YEGEQLGQGKENARKFLLENTDVANEIEKK	KFLLENTDVANEIEKKIKEKLGIGAVVTAE
Q59560	MSMEG_2723	310	324	yes	yes	2	8.69e-05	143.42	FLLENTDVANEIEKK	YEGEQLGQGKENARKFLLENTDVANEIEKK	FLLENTDVANEIEKKIKEKLGIGAVVTAEA
Q59560	MSMEG_2723	230	243	yes	yes	2;3	1.54e-46	202	IETLKDGTDAVGNR	KALKFYASVRLDVRRIETLKDGTDAVGNRT	RIETLKDGTDAVGNRTRVKVVKNKVSPPFK
Q59560	MSMEG_2723	201	215	yes	yes	2	0.00021877	123.51	IGVMFGSPETTTGGK	NSGTTAIFINQLREKIGVMFGSPETTTGGK	IGVMFGSPETTTGGKALKFYASVRLDVRRI
Q59560	MSMEG_2723	309	323	yes	yes	2;3	2.97e-60	213.67	KFLLENTDVANEIEK	TYEGEQLGQGKENARKFLLENTDVANEIEK	KFLLENTDVANEIEKKIKEKLGIGAVVTAE
Q59560	MSMEG_2723	309	324	yes	yes	3	0.00022126	125.36	KFLLENTDVANEIEKK	TYEGEQLGQGKENARKFLLENTDVANEIEK	FLLENTDVANEIEKKIKEKLGIGAVVTAEA
Q59560	MSMEG_2723	179	198	yes	yes	3	0.00040466	99.891	KMTGALNNSGTTAIFINQLR	SHVGLQARLMSQALRKMTGALNNSGTTAIF	LNNSGTTAIFINQLREKIGVMFGSPETTTG
Q59560	MSMEG_2723	288	304	yes	yes	2;3	4.52e-37	198.48	KSGSWFTYEGEQLGQGK	EGSLIDMGVEHGFIRKSGSWFTYEGEQLGQ	GSWFTYEGEQLGQGKENARKFLLENTDVAN
Q59560	MSMEG_2723	259	272	yes	yes	2;3	0.00019975	126.1	QAEFDILYGQGISR	TRVKVVKNKVSPPFKQAEFDILYGQGISRE	KQAEFDILYGQGISREGSLIDMGVEHGFIR
Q59560	MSMEG_2723	289	304	yes	yes	2	5.91e-130	241.31	SGSWFTYEGEQLGQGK	GSLIDMGVEHGFIRKSGSWFTYEGEQLGQG	GSWFTYEGEQLGQGKENARKFLLENTDVAN
Q59560	MSMEG_2723	63	74	yes	yes	2	0.0001236	117.67	VIEIYGPESSGK	SLDVALGIGGLPRGRVIEIYGPESSGKTTV	RGRVIEIYGPESSGKTTVALHAVANAQAAG
A0QW02	MSMEG_2758	2	15	yes	yes	2	0.0068159	70.942	AATKASPATEEPVK	______________________________	MAATKASPATEEPVKRTATKTPAKKAPAKR
A0QW02	MSMEG_2758	323	339	yes	yes	2;3	6.28e-77	223.36	ELLQDLGREPTPEELAK	VHMVEVINKLGRIQRELLQDLGREPTPEEL	LQDLGREPTPEELAKEMDITPEKVLEIQQY
A0QW02	MSMEG_2758	306	316	yes	yes	2;3	4.69e-05	115.78	IPVHMVEVINK	QAITRAMADQARTIRIPVHMVEVINKLGRI	RTIRIPVHMVEVINKLGRIQRELLQDLGRE
A0QW02	MSMEG_2758	176	189	yes	yes	2	0.00023124	117.23	VALLNAEEEVELAK	ASADSVRAYLKQIGKVALLNAEEEVELAKR	KVALLNAEEEVELAKRIEAGLYATQKLAEL
A0QW02	MSMEG_2758	348	356	yes	yes	2	0.0002134	110.87	VLEIQQYAR	TPEELAKEMDITPEKVLEIQQYAREPISLD	DITPEKVLEIQQYAREPISLDQTIGDEGDS
A0QW19	MSMEG_2776	474	485	yes	yes	2	0.015974	101.65	GDVGEDIPAVQR	ALAVNDGPTAIRFPKGDVGEDIPAVQRRDG	FPKGDVGEDIPAVQRRDGVDVLAVPATGLT
A0QW19	MSMEG_2776	524	535	yes	yes	2	9.32e-05	127.87	SQGIGVTVVDPR	GSFAKMALAVAELLRSQGIGVTVVDPRWVL	LLRSQGIGVTVVDPRWVLPVPEALADLARD
A0QW19	MSMEG_2776	176	192	yes	yes	2;3	0.011311	70.628	SYAPTIGGLAEHLAALR	TSRRPVVIVVNDNGRSYAPTIGGLAEHLAA	APTIGGLAEHLAALRLQPGYERVLEEGRKA
A0QW41	MSMEG_2799	113	128	yes	yes	2	1.21e-08	167.89	GLINDPGMDGTFDVAR	MRVYFEKPRTTIGWKGLINDPGMDGTFDVA	LINDPGMDGTFDVARGLRIARQLLLDIIDI
A0QW41	MSMEG_2799	246	255	yes	yes	2	0.016693	56.404	GPNYDAESVR	AGNEDCHVILRGGTRGPNYDAESVRAAAAK	RGGTRGPNYDAESVRAAAAKLAKAGLPGRV
A0QW41	MSMEG_2799	286	298	yes	yes	2	4.51e-10	169.58	QAVVATEVAQMVR	VIDCSHANSGKDHIRQAVVATEVAQMVRDG	IRQAVVATEVAQMVRDGQPISGVMLESFLV
A0QW41	MSMEG_2799	19	38	yes	yes	3	0.00023625	110.04	SFSAIPSPHDVLTEFPLGAR	AQIANPPATSDRRIRSFSAIPSPHDVLTEF	PSPHDVLTEFPLGARRAERVAADRDEVADI
A0QW71	MSMEG_2839	590	602	yes	yes	2	0.00010471	152.64	AGVTLAELIGDTR	VHPESYPVVRRILDRAGVTLAELIGDTRTL	DRAGVTLAELIGDTRTLRTLKPAEFADDRF
A0QW71	MSMEG_2839	78	89	yes	yes	2	0.0026426	91.469	EAVLASIEEQGK	LEERLAYLRELDARREAVLASIEEQGKLTD	ARREAVLASIEEQGKLTDELRAALVAADTK
A0QW71	MSMEG_2839	397	410	yes	yes	2	5.78e-36	197.31	ETDALASELIADIR	HGVELIAIGNGTASRETDALASELIADIRK	RETDALASELIADIRKSGANPPIKAMVSEA
A0QW71	MSMEG_2839	50	61	yes	yes	2	4.47e-05	140.07	EVTGSLDDGQLR	LDEGSTVPFIARYRKEVTGSLDDGQLRTLE	YRKEVTGSLDDGQLRTLEERLAYLRELDAR
A0QW71	MSMEG_2839	759	771	yes	yes	2	0.016616	56.404	GGNSGGNKGGNNR	GQNRNQNRGGGQRNKGGNSGGNKGGNNRGN	NKGGNSGGNKGGNNRGNKGGRRDQPMGSMA
A0QW71	MSMEG_2839	563	584	yes	yes	3	1.19e-06	121.47	IRDGEDPLDASGVHPESYPVVR	RLGPKAFEQCAGFLRIRDGEDPLDASGVHP	LDASGVHPESYPVVRRILDRAGVTLAELIG
A0QW71	MSMEG_2839	456	466	yes	yes	2	0.00049425	102.06	RLQDPLAELVK	PDLDVTVRGAVSIARRLQDPLAELVKIDPK	SIARRLQDPLAELVKIDPKSIGVGQYQHDV
A0QW71	MSMEG_2839	471	488	yes	yes	2;3	6.41e-05	122.97	SIGVGQYQHDVTPGSLAR	RLQDPLAELVKIDPKSIGVGQYQHDVTPGS	VGQYQHDVTPGSLARSLDAVVEDAVNAVGV
A0QW71	MSMEG_2839	516	531	yes	yes	3	0.00060682	102.33	VSGVTESLAEAIVAHR	VGVDLNTASVPLLARVSGVTESLAEAIVAH	SGVTESLAEAIVAHRESTGPFRNRKALLDV
A0QWQ4	MSMEG_3025	592	611	yes	yes	3	0.015451	45.618	EVLGPNAVQAGSLNRPGYLR	TQGHSGTHMVHAALREVLGPNAVQAGSLNR	NAVQAGSLNRPGYLRFDFNWQGPLSDDQRT
A0QWQ4	MSMEG_3025	612	625	yes	yes	2	8.93e-91	225.79	FDFNWQGPLSDDQR	NAVQAGSLNRPGYLRFDFNWQGPLSDDQRT	RFDFNWQGPLSDDQRTQIEEVTNQAVEADY
A0QWQ4	MSMEG_3025	209	225	yes	yes	3	0.0079252	72.315	GEGTSKEDFEILGPLPR	RYIEIWNLVFMQNERGEGTSKEDFEILGPL	GTSKEDFEILGPLPRKNIDTGMGIERVACL
A0QWQ4	MSMEG_3025	795	805	yes	yes	2	0.00074329	107.45	MSGGMSANDLR	AGAETVGKVRLVAQRMSGGMSANDLRSLVG	VAQRMSGGMSANDLRSLVGDIRGKLGSEPA
A0QWQ4	MSMEG_3025	227	236	yes	yes	2	0.016891	47.96	NIDTGMGIER	TSKEDFEILGPLPRKNIDTGMGIERVACLL	PLPRKNIDTGMGIERVACLLQGVDNVYETD
A0QWQ4	MSMEG_3025	368	384	yes	yes	3	0.01562	54.393	TLASGSKLFEDAARATK	RINRIAVAEETAFNRTLASGSKLFEDAARA	ASGSKLFEDAARATKKSGATVLSGSDAFTL
A0QWQ4	MSMEG_3025	68	79	yes	yes	2	0.0034783	95.618	TPDIDEVGITTR	TPPWNRATSIQKCIRTPDIDEVGITTRHNT	CIRTPDIDEVGITTRHNTFFQMAGNFSFGD
A0QWQ4	MSMEG_3025	712	722	yes	yes	3	0.015858	54.539	VEAYVGLDSFR	VTILGESSVGSGVRRVEAYVGLDSFRHLAK	GVRRVEAYVGLDSFRHLAKERALMAGLASS
A0QWS4	MSMEG_3046	139	156	yes	yes	2;3	6.01e-62	212.95	AGVFSGDALADVDALLER	TRAVVRHLRTRGSMKAGVFSGDALADVDAL	FSGDALADVDALLERVRNQPSMLGADLAGK
A0QWS4	MSMEG_3046	288	300	yes	yes	3	0.014896	51.841	GINIPVVDHITGR	RALGRSTYKMVFGHRGINIPVVDHITGRVA	HRGINIPVVDHITGRVAITAQNHGFALEGE
A0QWS4	MSMEG_3046	172	187	yes	yes	2;3	3.53e-36	195.87	VTTGQTYVVDPDGDHR	VRNQPSMLGADLAGKVTTGQTYVVDPDGDH	TTGQTYVVDPDGDHRFTVAAVDLGIKTNTP
A0QWS5	MSMEG_3047	476	490	yes	yes	2	0.00012664	129	AELVEAPVLDADLLR	DPWFVEQIAGLVDLRAELVEAPVLDADLLR	AELVEAPVLDADLLRRAKYSGLSDRQISAL
A0QWS5	MSMEG_3047	411	431	yes	yes	2	0.0016647	84.759	AGFWTAPDPDTTVEQLLTNLR	IEALGKVMRSLETTRAGFWTAPDPDTTVEQ	PDPDTTVEQLLTNLRTAQDGRIYDMELALR
A0QWS5	MSMEG_3047	755	768	yes	yes	3	0.015296	50.897	ATQLSPEHPVLVDR	EIVYDEETLRGYITRATQLSPEHPVLVDRF	RATQLSPEHPVLVDRFLEDAIEIDVDALCD
A0QWS5	MSMEG_3047	501	516	yes	yes	3	0.016794	46.206	QISALRPELAGEAGVR	ADLLRRAKYSGLSDRQISALRPELAGEAGV	ISALRPELAGEAGVRALRQRLGIHPVFKTV
A0QWS5	MSMEG_3047	667	681	yes	yes	2	0.0017498	92.856	RLEDAGVPIVGTSPK	VIVQLGGQTPLGLAKRLEDAGVPIVGTSPK	RLEDAGVPIVGTSPKAIDLAEDRGHFGEVL
A0QWS5	MSMEG_3047	960	983	yes	yes	2	0.016326	48.351	SQTAAYGSLPTEGTVFVSVANRDK	EVMGIDHDFGTAFAKSQTAAYGSLPTEGTV	PTEGTVFVSVANRDKRSLVFPVKRLADLGF
A0QWS8	MSMEG_3050	97	105	yes	yes	2	0.00070071	106.68	ALLEKFDQS	APTRRLRGLGDRQRKALLEKFDQS______	GDRQRKALLEKFDQS_______________
A0QWS8	MSMEG_3050	2	11	yes	yes	2	0.0015233	89.827	ALPQLTDEQR	______________________________	______________________________
A0QWS8	MSMEG_3050	72	85	yes	yes	2	0.0021228	113.95	AQEIMTELEIAPTR	VSALLEALPKVGKVKAQEIMTELEIAPTRR	KAQEIMTELEIAPTRRLRGLGDRQRKALLE
A0QWS8	MSMEG_3050	72	86	yes	yes	3	0.016915	41.644	AQEIMTELEIAPTRR	VSALLEALPKVGKVKAQEIMTELEIAPTRR	AQEIMTELEIAPTRRLRGLGDRQRKALLEK
A0QWS8	MSMEG_3050	57	66	yes	yes	2	4.06e-22	182.98	VSALLEALPK	VLTDAETDEVLGKMKVSALLEALPKVGKVK	LGKMKVSALLEALPKVGKVKAQEIMTELEI
A0QWT3	MSMEG_3055	322	341	yes	yes	2	1.66e-05	121.45	AAPVGLFVETFGSETVDPAK	LAERVEVQVAYAIGKAAPVGLFVETFGSET	LFVETFGSETVDPAKIEKAIGEVFDLRPAA
A0QWT3	MSMEG_3055	322	344	yes	yes	2;3	7.1e-05	107.61	AAPVGLFVETFGSETVDPAKIEK	LAERVEVQVAYAIGKAAPVGLFVETFGSET	ETFGSETVDPAKIEKAIGEVFDLRPAAIVR
A0QWT3	MSMEG_3055	345	359	yes	yes	3	0.00033598	108.56	AIGEVFDLRPAAIVR	ETFGSETVDPAKIEKAIGEVFDLRPAAIVR	AIGEVFDLRPAAIVRDLDLLRPIYAPTAAY
A0QWT3	MSMEG_3055	360	379	yes	yes	3	9.46e-08	159.26	DLDLLRPIYAPTAAYGHFGR	AIGEVFDLRPAAIVRDLDLLRPIYAPTAAY	RPIYAPTAAYGHFGRTDIELPWEQTNKVDD
A0QWT3	MSMEG_3055	74	84	yes	yes	2	1.12e-09	140.16	ILDIGYDSSTK	TTTAYADIPKIVRDRILDIGYDSSTKGFDG	VRDRILDIGYDSSTKGFDGASCGVNVAIGA
A0QWT3	MSMEG_3055	290	300	yes	yes	3	0.014135	56.404	SAAYAMRWVAK	GGGAFSGKDPSKVDRSAAYAMRWVAKNVVA	KVDRSAAYAMRWVAKNVVAAGLAERVEVQV
A0QWT3	MSMEG_3055	178	191	yes	yes	2	9e-129	240.37	TQVTIQYDGTTPVR	VRKNGVLDYLRPDGKTQVTIQYDGTTPVRL	KTQVTIQYDGTTPVRLDTVVLSTQHADGID
A0QWT3	MSMEG_3055	219	238	yes	yes	2;3	6.94e-22	183.6	VVNTVLADLGHETLDTSDYR	GIDLEGTLTPDIREKVVNTVLADLGHETLD	LADLGHETLDTSDYRLLVNPTGKFVLGGPM
A0QWT7	MSMEG_3059	134	154	yes	yes	2;3	1.5e-24	179.65	LAVAGDSAGGNLAAVVAQLAR	WVAAHAEELGGDAERLAVAGDSAGGNLAAV	SAGGNLAAVVAQLARDAGAPALRMQLLWYP
A0QWT7	MSMEG_3059	36	47	yes	yes	2	4.5e-05	143.7	TIEGPAGPIGVR	LPRAEIHPELSVHDRTIEGPAGPIGVRVYR	HDRTIEGPAGPIGVRVYRPPTAEGVKLPVV
A0QWV0	MSMEG_3072	111	132	yes	yes	2;3	9.27e-10	154.88	ALANPGSVADDFTKPGHVVPLR	VGTGISASDRATTMRALANPGSVADDFTKP	VADDFTKPGHVVPLRAKDGGVLRRPGHTEA
A0QWV0	MSMEG_3072	41	51	yes	yes	2	0.0011118	98.033	ATPELVAFMVR	EDRENEGDLIFAAEKATPELVAFMVRYTSG	AAEKATPELVAFMVRYTSGYLCVPLDGEIC
A0QWV0	MSMEG_3072	244	259	yes	yes	2	1.73e-36	198.32	GEISGPGSDGDDVLVR	YKSIYEDVEHVALVRGEISGPGSDGDDVLV	EISGPGSDGDDVLVRVHSECLTGDVFGSRR
A0QWV0	MSMEG_3072	94	105	yes	yes	2	0.0010556	118.23	KDVGTGISASDR	QDKHGTAYTVTVDAKKDVGTGISASDRATT	DAKKDVGTGISASDRATTMRALANPGSVAD
A0QWV0	MSMEG_3072	69	81	yes	yes	2	0.0040494	85.963	LGLLPMYAVNQDK	SGYLCVPLDGEICDRLGLLPMYAVNQDKHG	DRLGLLPMYAVNQDKHGTAYTVTVDAKKDV
A0QWV0	MSMEG_3072	313	331	yes	yes	2	5.94e-235	270.21	LQAYQLQDAGEDTVDANLK	YMRGHEGRGIGLMHKLQAYQLQDAGEDTVD	QLQDAGEDTVDANLKLGLPADARDYGIGAQ
A0QWV0	MSMEG_3072	366	379	yes	yes	3	0.016785	41.838	RVGLDGYGLHIIER	LGIRSMRLLTNNPAKRVGLDGYGLHIIERV	KRVGLDGYGLHIIERVPLPVRANKENIRYL
A0QWV0	MSMEG_3072	231	243	yes	yes	2;3	0.00013918	149.23	SIYEDVEHVALVR	RIPTRHGEFRAVGYKSIYEDVEHVALVRGE	YKSIYEDVEHVALVRGEISGPGSDGDDVLV
A0QWV0	MSMEG_3072	2	9	yes	yes	2	0.013368	78.516	TRLDSVER	______________________________	______________________________
A0QWV0	MSMEG_3072	367	379	yes	yes	3	0.0016396	93.345	VGLDGYGLHIIER	GIRSMRLLTNNPAKRVGLDGYGLHIIERVP	KRVGLDGYGLHIIERVPLPVRANKENIRYL
A0QWV9	MSMEG_3081	247	264	yes	yes	2;3	1.93e-14	177.16	ALEILGDSVPDHLAAAGK	RSARAAVAAAARVERALEILGDSVPDHLAA	ILGDSVPDHLAAAGKLRVEHRQASLEELGR
A0QWV9	MSMEG_3081	7	20	yes	yes	2	0.016897	57.836	DELSRLVVNSVSAR	______________________________	KDELSRLVVNSVSARRAEVASLLRFAGGLH
A0QWV9	MSMEG_3081	186	196	yes	yes	2	2.99e-07	161.17	DGEAIGALLTR	AKAREVRGSDRVVVRDGEAIGALLTRMGAQ	VVVRDGEAIGALLTRMGAQDTRLTWEERRM
A0QWV9	MSMEG_3081	130	143	yes	yes	2	0.00083826	102.95	GAFLAHGSLTEPGR	QVVGGSVGDAEAAWRGAFLAHGSLTEPGRS	RGAFLAHGSLTEPGRSSALEVSCPGPEAAL
A0QWV9	MSMEG_3081	111	129	yes	yes	2	0.0017345	95.57	GLPAQVVGGSVGDAEAAWR	ARQTGLLDMRGRPVRGLPAQVVGGSVGDAE	QVVGGSVGDAEAAWRGAFLAHGSLTEPGRS
A0QWV9	MSMEG_3081	80	87	yes	yes	2	0.017329	44.447	KNTRYVVR	GYNAVVHVLSASGIRKNTRYVVRVANDGEA	LSASGIRKNTRYVVRVANDGEALARQTGLL
A0QWV9	MSMEG_3081	222	231	yes	yes	2	0.00085295	99.136	LANFDDANLR	EERRMRREVRATANRLANFDDANLRRSARA	ATANRLANFDDANLRRSARAAVAAAARVER
A0QWV9	MSMEG_3081	197	209	yes	yes	3	0.015213	52.071	MGAQDTRLTWEER	VVVRDGEAIGALLTRMGAQDTRLTWEERRM	TRMGAQDTRLTWEERRMRREVRATANRLAN
A0QWV9	MSMEG_3081	197	210	yes	yes	3	0.0089941	68.463	MGAQDTRLTWEERR	VVVRDGEAIGALLTRMGAQDTRLTWEERRM	RMGAQDTRLTWEERRMRREVRATANRLANF
A0QWV9	MSMEG_3081	88	97	yes	yes	2	4.69e-06	128.35	VANDGEALAR	LSASGIRKNTRYVVRVANDGEALARQTGLL	RYVVRVANDGEALARQTGLLDMRGRPVRGL
A0QWW2	MSMEG_3084	207	221	yes	yes	2	5.06e-05	151.55	AAALNIVPTSTGAAK	QNLQDGPHKDLRRARAAALNIVPTSTGAAK	AAALNIVPTSTGAAKAIGLVLPELKGKLDG
A0QWW2	MSMEG_3084	222	231	yes	yes	2	3.57e-05	117.04	AIGLVLPELK	AAALNIVPTSTGAAKAIGLVLPELKGKLDG	TGAAKAIGLVLPELKGKLDGYALRVPIPTG
A0QWW2	MSMEG_3084	116	124	yes	yes	2	0.017505	49.358	GHLDAGAKK	VVESTGIFTNAAKAKGHLDAGAKKVIISAP	NAAKAKGHLDAGAKKVIISAPATDEDITIV
A0QWW2	MSMEG_3084	180	200	yes	yes	2;3	1.14e-84	222.56	GLMTTIHAYTQDQNLQDGPHK	GPLAKVLNDEFGIVKGLMTTIHAYTQDQNL	HAYTQDQNLQDGPHKDLRRARAAALNIVPT
A0QWW2	MSMEG_3084	329	338	yes	yes	2	3.04e-11	164.57	LADLVALVGK	KVVSWYDNEWGYSNRLADLVALVGKSL___	GYSNRLADLVALVGKSL_____________
A0QWW2	MSMEG_3084	60	78	yes	yes	2	4.09e-158	251.05	LPQDVSLEGDDTIVIGDTK	ATLAHLLKFDSILGRLPQDVSLEGDDTIVI	VSLEGDDTIVIGDTKIKALEVKEGPAALPW
A0QWW2	MSMEG_3084	258	269	yes	yes	2	5.11e-20	182.64	SASVEDINAAMK	IPTGSVTDLTAELAKSASVEDINAAMKAAA	LAKSASVEDINAAMKAAAEGPLKGILKYYD
A0QWW2	MSMEG_3084	170	179	yes	yes	2	6.11e-08	131.62	VLNDEFGIVK	SNASCTTNCLGPLAKVLNDEFGIVKGLMTT	GPLAKVLNDEFGIVKGLMTTIHAYTQDQNL
A0QWW2	MSMEG_3084	241	257	yes	yes	2;3	7.2e-05	149.82	VPIPTGSVTDLTAELAK	VLPELKGKLDGYALRVPIPTGSVTDLTAEL	IPTGSVTDLTAELAKSASVEDINAAMKAAA
A0QWW2	MSMEG_3084	315	328	yes	yes	2	9.83e-199	263.29	VVSWYDNEWGYSNR	LYDAGLTKVIDNQAKVVSWYDNEWGYSNRL	KVVSWYDNEWGYSNRLADLVALVGKSL___
A0QWW2	MSMEG_3084	282	307	yes	yes	2;3	4.97e-14	146.1	YYDAPIVSSDIVTDPHSSLYDAGLTK	AMKAAAEGPLKGILKYYDAPIVSSDIVTDP	VTDPHSSLYDAGLTKVIDNQAKVVSWYDNE
A0QWX9	MSMEG_3102	58	71	yes	yes	2	1.35e-74	219.92	GTAYDAQVNELAAR	GVTTNPSIFQAALSKGTAYDAQVNELAARG	KGTAYDAQVNELAARGADVDATIRTVTTDD
A0QWX9	MSMEG_3102	220	229	yes	yes	2	5.06e-08	133.13	IGSDEALALR	FVSRVDTEIDARLEKIGSDEALALRGKAGV	ARLEKIGSDEALALRGKAGVANARLAYAAY
A0QWX9	MSMEG_3102	116	132	yes	yes	3	0.0017835	95.067	LAHDTDKTILQAIELWK	SDGVDGRVSIEVDPRLAHDTDKTILQAIEL	HDTDKTILQAIELWKIVDRPNLLIKIPATM
A0QWX9	MSMEG_3102	300	328	yes	yes	3	0.012338	42.923	TLEAVADHGEITGNTIAGTAASSQETFDK	TELVAPNTVNTMPEKTLEAVADHGEITGNT	TIAGTAASSQETFDKLAAIGIDLPDVFRVL
A0QWX9	MSMEG_3102	81	96	yes	yes	3	0.0168	46.746	TVTTDDVRNACDLLAK	NELAARGADVDATIRTVTTDDVRNACDLLA	VTTDDVRNACDLLAKEYEASDGVDGRVSIE
A0QWX9	MSMEG_3102	263	274	yes	yes	3	0.005877	72.531	VQRPLWASTGVK	FGSDRFAKLKADGARVQRPLWASTGVKNPE	GARVQRPLWASTGVKNPEYSDTLYVTELVA
A0QWY0	MSMEG_3103	379	391	yes	yes	2	8.22e-09	164.64	AASGAVLSAVGPK	DLPHWDLDAKPVATRAASGAVLSAVGPKLP	TRAASGAVLSAVGPKLPELWGGSADLAGSN
A0QWY0	MSMEG_3103	514	534	yes	yes	2	0.006349	76.85	AIPNLSVVRPGDPNETAYAWK	DGPTHQPIEHLAALRAIPNLSVVRPGDPNE	VVRPGDPNETAYAWKSVLERGSSSGPVGMI
A0QWY0	MSMEG_3103	229	254	yes	yes	3	5.9e-05	89.197	AYGWHVQEVQGGENVVGIEQALEEAR	NTDIAFSEDVVARYRAYGWHVQEVQGGENV	GENVVGIEQALEEARKVTDKPSFIALRTII
A0QWY0	MSMEG_3103	678	692	yes	yes	2	0.0011739	98.902	EFGFTPEAVAAAAER	IEHYGESADDKTLFREFGFTPEAVAAAAER	EFGFTPEAVAAAAERSLEN___________
A0QWY0	MSMEG_3103	441	458	yes	yes	3	0.0073961	72.662	EHAMGAILSGIVLHGPTR	WNATWYGRTLHFGVREHAMGAILSGIVLHG	MGAILSGIVLHGPTRAYGGTFLQFSDYMRP
A0QWY0	MSMEG_3103	412	433	yes	yes	2	0.00018556	99.711	GANSFGPPSISTEDWNATWYGR	GGSADLAGSNNTTIKGANSFGPPSISTEDW	PSISTEDWNATWYGRTLHFGVREHAMGAIL
A0QWY0	MSMEG_3103	540	552	yes	yes	2	0.0072284	74.841	GSSSGPVGMILTR	DPNETAYAWKSVLERGSSSGPVGMILTRQP	ERGSSSGPVGMILTRQPIPVLEGTDPEGVA
A0QWY0	MSMEG_3103	66	76	yes	yes	3	0.017243	39.785	HDPSDTHWLGR	SLAPLAYTLFQRQMRHDPSDTHWLGRDRFI	RQMRHDPSDTHWLGRDRFILSCGHSSLTLY
A0QWY0	MSMEG_3103	298	310	yes	yes	3	0.0044967	78.548	ILGFDPEKNFEVR	HGSALGADEVAATKKILGFDPEKNFEVRDE	KKILGFDPEKNFEVRDEVIAHTRELVARGK
A0QWY0	MSMEG_3103	255	266	yes	yes	3	0.00014336	125.72	KVTDKPSFIALR	GENVVGIEQALEEARKVTDKPSFIALRTII	EARKVTDKPSFIALRTIIGYPAPNKMNTGG
A0QWY0	MSMEG_3103	357	378	yes	yes	3	2.22e-08	125.51	LPEGWDADLPHWDLDAKPVATR	EPERKELLDRLLAGKLPEGWDADLPHWDLD	DLPHWDLDAKPVATRAASGAVLSAVGPKLP
A0QWY0	MSMEG_3103	392	411	yes	yes	2	3.02e-21	178.03	LPELWGGSADLAGSNNTTIK	TRAASGAVLSAVGPKLPELWGGSADLAGSN	GGSADLAGSNNTTIKGANSFGPPSISTEDW
A0QWY0	MSMEG_3103	277	296	yes	yes	2	4.98e-06	126.63	MNTGGVHGSALGADEVAATK	FIALRTIIGYPAPNKMNTGGVHGSALGADE	VHGSALGADEVAATKKILGFDPEKNFEVRD
A0QWY0	MSMEG_3103	277	297	yes	yes	3	0.0084701	61.957	MNTGGVHGSALGADEVAATKK	FIALRTIIGYPAPNKMNTGGVHGSALGADE	HGSALGADEVAATKKILGFDPEKNFEVRDE
A0QWY0	MSMEG_3103	553	568	yes	yes	2	0.00083062	101.72	QPIPVLEGTDPEGVAR	ERGSSSGPVGMILTRQPIPVLEGTDPEGVA	PIPVLEGTDPEGVARGGYVLGGTPEKNPDV
A0QWY0	MSMEG_3103	267	276	yes	yes	2	0.00044163	110.12	TIIGYPAPNK	EARKVTDKPSFIALRTIIGYPAPNKMNTGG	FIALRTIIGYPAPNKMNTGGVHGSALGADE
A0QWY0	MSMEG_3103	2	31	yes	yes	3	5.95e-20	126.29	TTAEEITALTQPNHPDDWTDLDTLSVDTAR	______________________________	DDWTDLDTLSVDTARVLAADAVQKVGNGHP
A0QWY3	MSMEG_3106	297	310	yes	yes	2	4.12e-47	204.85	AGELINAIADGSIK	TLAHHTRTADEFSWRAGELINAIADGSIKI	RAGELINAIADGSIKITVGGTYPLAEASRA
A0QWY3	MSMEG_3106	250	269	yes	yes	2	4.39e-22	184.21	GTLALFGASSGPVPPFDPQR	GATTFDASLASLAVRGTLALFGASSGPVPP	FGASSGPVPPFDPQRLNAAGSVFLTRPTLA
A0QWY3	MSMEG_3106	311	324	yes	yes	2	0.013865	63.694	ITVGGTYPLAEASR	RAGELINAIADGSIKITVGGTYPLAEASRA	KITVGGTYPLAEASRAHTDLQGRKTVGSIV
A0QWY3	MSMEG_3106	196	217	yes	yes	2	1.46e-43	196.97	QAGAVEVLDYPDPDDPQPFASR	VITTASTPEKAELSRQAGAVEVLDYPDPDD	LDYPDPDDPQPFASRVRELTGGAGVAAVYD
A0QWY3	MSMEG_3106	181	190	yes	yes	2	1.45e-05	120.99	VITTASTPEK	VGLILTQWATSLGTRVITTASTPEKAELSR	SLGTRVITTASTPEKAELSRQAGAVEVLDY
A0QWY3	MSMEG_3106	181	195	yes	yes	2	0.00045028	123.26	VITTASTPEKAELSR	VGLILTQWATSLGTRVITTASTPEKAELSR	VITTASTPEKAELSRQAGAVEVLDYPDPDD
A0QX01	MSMEG_3124	130	144	yes	yes	2	0.00010267	141.73	AAMDELEIDPAFGER	RGEAPKLRHWVKEVKAAMDELEIDPAFGER	AAMDELEIDPAFGERSVNEGFSGGEKKRHE
A0QX01	MSMEG_3124	170	186	yes	yes	2	2.21e-93	230.06	IAILDETDSGLDVDALR	KKRHEILQLSLLKPKIAILDETDSGLDVDA	ILDETDSGLDVDALRVVSEGVNRYAAATNG
A0QX01	MSMEG_3124	145	155	yes	yes	2	0.0054471	76.282	SVNEGFSGGEK	AAMDELEIDPAFGERSVNEGFSGGEKKRHE	FGERSVNEGFSGGEKKRHEILQLSLLKPKI
A0QX20	MSMEG_3143	300	327	yes	yes	3	0.006989	50.189	ATLGNMSPEFGSTAAIFPIDEETINYLR	EFYGKGVAEVPLANRATLGNMSPEFGSTAA	AAIFPIDEETINYLRLTGRTDEQLALVEAY
A0QX20	MSMEG_3143	838	846	yes	yes	2	3.72e-12	141.48	AVITESFER	SRDWAAKGTVLLGVKAVITESFERIHRSNL	VLLGVKAVITESFERIHRSNLIGMGVIPLQ
A0QX20	MSMEG_3143	395	410	yes	yes	3	0.0036676	84.759	DIHNYVEQNHPTPETK	QDRIELTDAKNAFRKDIHNYVEQNHPTPET	IHNYVEQNHPTPETKLDEAVEESFPASDPV
A0QX20	MSMEG_3143	290	299	yes	yes	2	0.0017696	109.71	GVAEVPLANR	RRHGVVGKFVEFYGKGVAEVPLANRATLGN	EFYGKGVAEVPLANRATLGNMSPEFGSTAA
A0QX20	MSMEG_3143	277	289	yes	yes	2	0.01751	43.512	HGVVGKFVEFYGK	TATDVVLTVTDMLRRHGVVGKFVEFYGKGV	RRHGVVGKFVEFYGKGVAEVPLANRATLGN
A0QX20	MSMEG_3143	916	926	yes	yes	2	0.0003037	109.83	IDTPGEADYYR	TKEDGSKVEFDAVVRIDTPGEADYYRNGGI	AVVRIDTPGEADYYRNGGILQYVLRNMLKS
A0QX20	MSMEG_3143	686	704	yes	yes	2;3	0.0049902	75.743	KAPYFDGMPAEPEPVSDIK	EGDTFEWDPASTYVRKAPYFDGMPAEPEPV	FDGMPAEPEPVSDIKGARVLALLGDSVTTD
A0QX20	MSMEG_3143	745	753	yes	yes	2	0.0131	57.96	KDYNSLGSR	GTPAAQYLDANGVERKDYNSLGSRRGNHEV	ANGVERKDYNSLGSRRGNHEVMIRGTFANI
A0QX20	MSMEG_3143	32	46	yes	yes	3	0.01129	63.181	LNAVPGTEKLPYSLK	RDTLTVGDQSYEIYRLNAVPGTEKLPYSLK	LNAVPGTEKLPYSLKVLAENLLRTEDGANI
A0QX20	MSMEG_3143	772	784	yes	yes	2	3.55e-36	194.24	NQLLDDVSGGYTR	HEVMIRGTFANIRLRNQLLDDVSGGYTRDF	LRNQLLDDVSGGYTRDFTQPGGPQAFIYDA
A0QX20	MSMEG_3143	148	155	yes	yes	2	0.0092101	72.485	NVELEYER	SVILDVFGNASAFERNVELEYERNAERYQF	NASAFERNVELEYERNAERYQFLRWGQGAF
A0QX20	MSMEG_3143	666	685	yes	yes	2	2.58e-15	175.15	SLPTPEGDTFEWDPASTYVR	TESYADVFKGDDRWRSLPTPEGDTFEWDPA	EGDTFEWDPASTYVRKAPYFDGMPAEPEPV
A0QX20	MSMEG_3143	332	344	yes	yes	2	1.28e-13	174.9	TDEQLALVEAYAK	PIDEETINYLRLTGRTDEQLALVEAYAKAQ	GRTDEQLALVEAYAKAQGMWHDPEREPVFS
A0QX20	MSMEG_3143	510	525	yes	yes	2	3.08e-19	183.89	TNMAPGSQVVTDYYNK	KKAVEKGLTTKPWVKTNMAPGSQVVTDYYN	NMAPGSQVVTDYYNKAGLWPYLEKLGYYLG
A0QX93	MSMEG_3217	99	123	yes	yes	2	2.21e-23	173.51	DNAAAWLGTAPEGAPSGGDPLDALR	WSFIGAGAPSALTVRDNAAAWLGTAPEGAP	PEGAPSGGDPLDALRATLDLLKTEAMAGLP
A0QX93	MSMEG_3217	276	289	yes	yes	2	2.82e-26	188.06	FEMDTAADPLDVYR	DIEAGEAFQVVPSQRFEMDTAADPLDVYRI	RFEMDTAADPLDVYRILRVTNPSPYMYLLN
A0QXA3	MSMEG_3227	53	72	yes	yes	2;3	4.4e-22	184.21	AASDVTGHAVGIMADLQGPK	HGDYSDHEAAYKRVRAASDVTGHAVGIMAD	TGHAVGIMADLQGPKIRLGRFKDGPTYWAT
A0QXA3	MSMEG_3227	291	317	yes	yes	3	0.00043251	69.845	AEASDVANAVLDGADAVMLSGETSVGK	TQMLESMIENSRPTRAEASDVANAVLDGAD	GADAVMLSGETSVGKYPLEAVRTMARIIQA
A0QXA3	MSMEG_3227	291	324	yes	yes	3	0.00040094	54.324	AEASDVANAVLDGADAVMLSGETSVGKYPLEAVR	TQMLESMIENSRPTRAEASDVANAVLDGAD	SGETSVGKYPLEAVRTMARIIQAVEDNSVV
A0QXA3	MSMEG_3227	369	381	yes	yes	2	0.00013261	130.1	ALVAFTQSGDTVR	ISYAARDIGERLDAKALVAFTQSGDTVRRL	AKALVAFTQSGDTVRRLARLHTPLPVLAFT
A0QXA3	MSMEG_3227	369	382	yes	yes	2;3	0.01646	50.791	ALVAFTQSGDTVRR	ISYAARDIGERLDAKALVAFTQSGDTVRRL	KALVAFTQSGDTVRRLARLHTPLPVLAFTA
A0QXA3	MSMEG_3227	23	33	yes	yes	2	5.45e-06	139.43	ALVEAGMDVAR	VCTLGPATSTDETVRALVEAGMDVARLNFS	ETVRALVEAGMDVARLNFSHGDYSDHEAAY
A0QXA3	MSMEG_3227	267	287	yes	yes	3	0.001231	85.054	ENAKPVIVATQMLESMIENSR	EEVPLVQKRAIQMARENAKPVIVATQMLES	IVATQMLESMIENSRPTRAEASDVANAVLD
A0QXA3	MSMEG_3227	78	92	yes	yes	2;3	1.46e-46	202.25	FKDGPTYWATGETVR	GIMADLQGPKIRLGRFKDGPTYWATGETVR	FKDGPTYWATGETVRITVEDCEGTHDRVST
A0QXA3	MSMEG_3227	243	259	yes	yes	2	0.00043342	110.08	GDLGVELPLEEVPLVQK	LEAVVLAFDAVMVARGDLGVELPLEEVPLV	LGVELPLEEVPLVQKRAIQMARENAKPVIV
A0QXA3	MSMEG_3227	243	260	yes	yes	2;3	0.0073513	96.23	GDLGVELPLEEVPLVQKR	LEAVVLAFDAVMVARGDLGVELPLEEVPLV	GVELPLEEVPLVQKRAIQMARENAKPVIVA
A0QXA3	MSMEG_3227	329	348	yes	yes	2;3	3.06e-06	131.86	IIQAVEDNSVVVPPLTHVPR	SVGKYPLEAVRTMARIIQAVEDNSVVVPPL	EDNSVVVPPLTHVPRTKRGVISYAARDIGE
A0QXA3	MSMEG_3227	386	402	yes	yes	3	0.0086896	70.529	LHTPLPVLAFTALPEVR	VAFTQSGDTVRRLARLHTPLPVLAFTALPE	TPLPVLAFTALPEVRSQLALTWGTETFIVP
A0QXA3	MSMEG_3227	34	49	yes	yes	2	0.014119	61.958	LNFSHGDYSDHEAAYK	ETVRALVEAGMDVARLNFSHGDYSDHEAAY	NFSHGDYSDHEAAYKRVRAASDVTGHAVGI
A0QXA3	MSMEG_3227	34	50	yes	yes	3	7.17e-05	132.23	LNFSHGDYSDHEAAYKR	ETVRALVEAGMDVARLNFSHGDYSDHEAAY	FSHGDYSDHEAAYKRVRAASDVTGHAVGIM
A0QXA3	MSMEG_3227	111	118	yes	yes	2	0.0070214	76.774	QLAQDAAR	EDCEGTHDRVSTTYKQLAQDAARGDRLLVD	RVSTTYKQLAQDAARGDRLLVDDGKVALKV
A0QXA3	MSMEG_3227	195	208	yes	yes	2;3	4.13e-91	228.83	SPADIELVHEVMDR	AVRLGVDLVALSFVRSPADIELVHEVMDRV	RSPADIELVHEVMDRVGRRVPVIAKLEKPE
A0QXD0	MSMEG_3257	311	325	yes	yes	2	0.00020985	120.86	GADGLTLVPYLEGER	VDFDEFDRLALSAPRGADGLTLVPYLEGER	GADGLTLVPYLEGERSPNLPRARGALHGVT
A0QXD0	MSMEG_3257	154	164	yes	yes	2	1.85e-06	130.98	LTGSNDLADLR	ATAAVCLPHDWLGWRLTGSNDLADLRTDRS	LGWRLTGSNDLADLRTDRSDASGTGYFSAE
A0QXD0	MSMEG_3257	92	111	yes	yes	2	2.59e-10	164.88	SASSADDLVSELGGPDEWAK	SGQVVRDALLWNDTRSASSADDLVSELGGP	DDLVSELGGPDEWAKTVGVVPVAAITATKL
A0QYE7	MSMEG_3632	299	307	yes	yes	2	6.4e-06	122.13	ALSGSVPQR	LGVPVTGIAEAVFARALSGSVPQRKATVGL	EAVFARALSGSVPQRKATVGLASGALGATP
A0QYE7	MSMEG_3632	406	416	yes	yes	2	8.35e-06	148.56	DAVEAGIDSWR	AEPDLPTLLAAPYFRDAVEAGIDSWRRVVV	PYFRDAVEAGIDSWRRVVVTATQLGIPVPG
A0QYE7	MSMEG_3632	308	333	yes	yes	3	1.65e-12	127.41	KATVGLASGALGATPSDAADFIEAVR	EAVFARALSGSVPQRKATVGLASGALGATP	GATPSDAADFIEAVRRALYASKIVAYAQGF
A0QYE7	MSMEG_3632	447	456	yes	yes	2	1.28e-21	178.08	LPAALIQGLR	FASALSYYDALRTERLPAALIQGLRDYFGA	LRTERLPAALIQGLRDYFGAHTYGRIDAEP
A0QYE7	MSMEG_3632	280	298	yes	yes	3	0.00047017	107.34	SALDLGVPVTGIAEAVFAR	VDEAEQKGTGRWTVKSALDLGVPVTGIAEA	LGVPVTGIAEAVFARALSGSVPQRKATVGL
A0QYE7	MSMEG_3632	65	79	yes	yes	3	0.0002357	112.5	SETIAEFIDALEKPR	DALLAEHGSEGKFVRSETIAEFIDALEKPR	SETIAEFIDALEKPRKVLIMVKAGEATDAV
A0QYE7	MSMEG_3632	256	271	yes	yes	3	0.0061543	77.24	TGKPLVDVIVDEAEQK	LVEITAKVLRQTDAKTGKPLVDVIVDEAEQ	GKPLVDVIVDEAEQKGTGRWTVKSALDLGV
A0QYQ7	MSMEG_3746	28	41	yes	yes	2	3.17e-06	159.99	GLTASSLGQLLTAR	KHLFVTGGVVSSLGKGLTASSLGQLLTARG	KGLTASSLGQLLTARGLQVTMQKLDPYLNV
A0QYQ7	MSMEG_3746	557	585	yes	yes	3	1.51e-08	99.836	LPGMDLPEQFVPVEHSDADAPALEEPLEK	AAFIGAAIDYKAAERLPGMDLPEQFVPVEH	HSDADAPALEEPLEKSDVRG__________
A0QYQ7	MSMEG_3746	1	13	yes	yes	2	0.01655	43.651	MPALRKHPQTATK	______________________________	______________________________
A0QYQ7	MSMEG_3746	114	133	yes	yes	3	8.02e-05	114.56	RGEYLGDTVQVIPHITDEIK	VTTGQVYSSVIAKERRGEYLGDTVQVIPHI	GDTVQVIPHITDEIKSRILAMAEPDAAGVR
A0QYQ7	MSMEG_3746	297	306	yes	yes	2	0.015696	40.058	RVHEPQETVR	PFRDVDWTEWDDLLRRVHEPQETVRIALVG	DDLLRRVHEPQETVRIALVGKYIDLSDAYL
A0QYQ7	MSMEG_3746	409	423	yes	yes	2	1.29e-05	154.67	SVGITEANSAEFDPK	GLCLGLQCIVIEAARSVGITEANSAEFDPK	SVGITEANSAEFDPKTPDPVISTMADQRDA
A0QYQ7	MSMEG_3746	424	436	yes	yes	2	0.0069991	75.416	TPDPVISTMADQR	SVGITEANSAEFDPKTPDPVISTMADQRDA	PKTPDPVISTMADQRDAVAGEADLGGTMRL
A0QYQ7	MSMEG_3746	265	277	yes	yes	3	2.87e-07	147.24	VLHREELDAYVVR	VISTPDAPSIYDIPKVLHREELDAYVVRRL	PKVLHREELDAYVVRRLNLPFRDVDWTEWD
A0QYS6	MSMEG_3770	155	170	yes	yes	2	0.00012188	131.69	AIAFAEENAIPINVTK	QVLAPVRDYAWTREKAIAFAEENAIPINVT	IAFAEENAIPINVTKRSPFSIDQNVWGRAV
A0QYS6	MSMEG_3770	155	171	yes	yes	3	0.014554	55.173	AIAFAEENAIPINVTKR	QVLAPVRDYAWTREKAIAFAEENAIPINVT	AFAEENAIPINVTKRSPFSIDQNVWGRAVE
A0QYS6	MSMEG_3770	323	340	yes	yes	2;3	4.93e-37	193.51	ALESFVAHTQEHVSGEIR	GELVYDGLWYSPLKRALESFVAHTQEHVSG	SFVAHTQEHVSGEIRLVLHGGHISVNGRRS
A0QYS6	MSMEG_3770	184	199	yes	yes	2;3	7.37e-19	181.98	AVETGFLEHLWNAPTK	TKRSPFSIDQNVWGRAVETGFLEHLWNAPT	VETGFLEHLWNAPTKDVYDYTEDPTVHWNT
A0QYS6	MSMEG_3770	200	224	yes	yes	3	4.68e-06	105.38	DVYDYTEDPTVHWNTPDEVVIGFDK	VETGFLEHLWNAPTKDVYDYTEDPTVHWNT	VHWNTPDEVVIGFDKGVPVSIDGRPVSVLQ
A0QYS6	MSMEG_3770	153	170	yes	yes	2;3	5.95e-06	157.23	EKAIAFAEENAIPINVTK	DLQVLAPVRDYAWTREKAIAFAEENAIPIN	IAFAEENAIPINVTKRSPFSIDQNVWGRAV
A0QYS6	MSMEG_3770	128	146	yes	yes	2	1.72e-14	171.29	FEVGFASLAPDLQVLAPVR	VVAHGCTGKGNDQVRFEVGFASLAPDLQVL	FASLAPDLQVLAPVRDYAWTREKAIAFAEE
A0QYS6	MSMEG_3770	380	390	yes	yes	2;3	1.67e-05	125.97	GFVHLHGLSSR	ATYDEGDSFDQSAAKGFVHLHGLSSRISAK	SAAKGFVHLHGLSSRISAKRDLGI______
A0QYS6	MSMEG_3770	256	262	yes	yes	2	3.49e-05	111.82	LDVVEDR	IEELNRRAGAQGVGRLDVVEDRLVGIKSRE	AGAQGVGRLDVVEDRLVGIKSREIYEAPGA
A0QYS6	MSMEG_3770	341	353	yes	yes	3	0.0070964	69.721	LVLHGGHISVNGR	SFVAHTQEHVSGEIRLVLHGGHISVNGRRS	IRLVLHGGHISVNGRRSAESLYDFNLATYD
A0QYS6	MSMEG_3770	234	247	yes	yes	3	0.0044888	79.82	PVSVLQAIEELNRR	VIGFDKGVPVSIDGRPVSVLQAIEELNRRA	RPVSVLQAIEELNRRAGAQGVGRLDVVEDR
A0QYS6	MSMEG_3770	247	255	yes	yes	2	4.1e-05	115.46	RAGAQGVGR	GRPVSVLQAIEELNRRAGAQGVGRLDVVED	IEELNRRAGAQGVGRLDVVEDRLVGIKSRE
A0QYS6	MSMEG_3770	171	183	yes	yes	2;3	0.00012455	149.41	RSPFSIDQNVWGR	IAFAEENAIPINVTKRSPFSIDQNVWGRAV	TKRSPFSIDQNVWGRAVETGFLEHLWNAPT
A0QYS6	MSMEG_3770	355	379	yes	yes	2	6.05e-222	262.82	SAESLYDFNLATYDEGDSFDQSAAK	RLVLHGGHISVNGRRSAESLYDFNLATYDE	ATYDEGDSFDQSAAKGFVHLHGLSSRISAK
A0QYS6	MSMEG_3770	2	24	yes	yes	3	0.014767	55.206	SERVILAYSGGLDTSVAISWIGK	______________________________	SGGLDTSVAISWIGKETGKEVVAVAIDLGQ
A0QYS6	MSMEG_3770	172	183	yes	yes	2	5.66e-07	161.51	SPFSIDQNVWGR	AFAEENAIPINVTKRSPFSIDQNVWGRAVE	TKRSPFSIDQNVWGRAVETGFLEHLWNAPT
A0QYS6	MSMEG_3770	307	321	yes	yes	2	0.0078956	76.326	WGELVYDGLWYSPLK	LERELGRFKRHTDQKWGELVYDGLWYSPLK	WGELVYDGLWYSPLKRALESFVAHTQEHVS
A0QYS6	MSMEG_3770	307	322	yes	yes	3	0.0096591	67.964	WGELVYDGLWYSPLKR	LERELGRFKRHTDQKWGELVYDGLWYSPLK	GELVYDGLWYSPLKRALESFVAHTQEHVSG
A0QYS6	MSMEG_3770	87	100	yes	yes	2;3	0.0081673	93.839	YPLVSAISRPLIVK	YCLPTIQSNALYMDRYPLVSAISRPLIVKH	RYPLVSAISRPLIVKHLVKAAREHGGGVVA
A0QYW6	MSMEG_3811	50	60	yes	yes	3	0.016921	41.117	AADVLKDEGYK	LIIATAYFPQSEDSRAADVLKDEGYKMAGN	EDSRAADVLKDEGYKMAGNAPIYAILREAN
A0QYW6	MSMEG_3811	80	107	yes	yes	3	1.44e-24	163.61	AAGATDIEERPVVGAPVDALVELADEVK	APIYAILREANDRAKAAGATDIEERPVVGA	GAPVDALVELADEVKADLLVVGNVGLSTIA
A0QYW6	MSMEG_3811	108	124	yes	yes	2	0.00046424	159.66	ADLLVVGNVGLSTIAGR	GAPVDALVELADEVKADLLVVGNVGLSTIA	LLVVGNVGLSTIAGRLLGSVPANVARRSKT
A0QYW6	MSMEG_3811	24	34	yes	yes	2	5.28e-06	138.22	AGQIAAASNAK	VGTDGSDSSLRAVDRAGQIAAASNAKLIIA	AVDRAGQIAAASNAKLIIATAYFPQSEDSR
A0QYW6	MSMEG_3811	35	49	yes	yes	2	0.00020149	118.37	LIIATAYFPQSEDSR	AVDRAGQIAAASNAKLIIATAYFPQSEDSR	LIIATAYFPQSEDSRAADVLKDEGYKMAGN
A0QYW6	MSMEG_3811	125	135	yes	yes	2	0.00038899	114.89	LLGSVPANVAR	LLVVGNVGLSTIAGRLLGSVPANVARRSKT	IAGRLLGSVPANVARRSKTDVLIVHTS___
A0QYW6	MSMEG_3811	61	72	yes	yes	2	0.008073	116.37	MAGNAPIYAILR	EDSRAADVLKDEGYKMAGNAPIYAILREAN	GYKMAGNAPIYAILREANDRAKAAGATDIE
A0QYW6	MSMEG_3811	2	19	yes	yes	2	1.07e-178	260.96	SAYQTVVVGTDGSDSSLR	______________________________	QTVVVGTDGSDSSLRAVDRAGQIAAASNAK
A0QYW6	MSMEG_3811	139	147	yes	yes	2	6.37e-12	134.81	TDVLIVHTS	RLLGSVPANVARRSKTDVLIVHTS______	VARRSKTDVLIVHTS_______________
A0QYX0	MSMEG_3816	152	161	yes	yes	2	0.012961	69.628	DSSINDDVER	QPEAYIAQTDTYIEKDSSINDDVERLRHSA	TYIEKDSSINDDVERLRHSATSSLLSRRDV
A0QYX0	MSMEG_3816	469	479	yes	yes	2	5.95e-14	172.61	GQIDDLIGEIR	PTGLVDPKVVVKPTKGQIDDLIGEIRTRTE	KPTKGQIDDLIGEIRTRTERDERVLVTTLT
A0QYX0	MSMEG_3816	282	294	yes	yes	2	0.0024575	91.937	IFPATHYVAGPER	HPLTGDVVRQVESLRIFPATHYVAGPERMA	LRIFPATHYVAGPERMAAAIESIEKELEER
A0QYX0	MSMEG_3816	198	209	yes	yes	2	0.0044839	83.137	SVELQVGQEVPR	SCIYGLGTPQSYLDRSVELQVGQEVPRDGL	LDRSVELQVGQEVPRDGLLRLLVDVQYNRN
A0QYX0	MSMEG_3816	108	118	yes	yes	2	2.23e-05	125.74	TLAAQLANELR	IERLQRPTLVMAPNKTLAAQLANELREMLP	APNKTLAAQLANELREMLPHNAVEYFVSYY
A0QYX0	MSMEG_3816	514	523	yes	yes	3	0.0013703	85.29	YLHSEVDTLR	EDLTDYLLEMGIRVRYLHSEVDTLRRVELL	GIRVRYLHSEVDTLRRVELLRQLRLGEYDV
A0QYX0	MSMEG_3816	514	524	yes	yes	2	0.01085	60.59	YLHSEVDTLRR	EDLTDYLLEMGIRVRYLHSEVDTLRRVELL	IRVRYLHSEVDTLRRVELLRQLRLGEYDVL
A0QYY6	MSMEG_3833	107	120	yes	yes	2	0.0063132	77.744	AQYERAWGTIEELK	TKEDKEGRLILSKKRAQYERAWGTIEELKE	RAQYERAWGTIEELKEKDEAVKGTVIEVVK
A0QYY6	MSMEG_3833	107	122	yes	yes	2;3	0.008086	70.488	AQYERAWGTIEELKEK	TKEDKEGRLILSKKRAQYERAWGTIEELKE	QYERAWGTIEELKEKDEAVKGTVIEVVKGG
A0QYY6	MSMEG_3833	189	199	yes	yes	2	0.0040846	80.916	AWLEQTQSEVR	IELDKNRNNVVLSRRAWLEQTQSEVRSEFL	LSRRAWLEQTQSEVRSEFLNQLQKGAIRKG
A0QYY6	MSMEG_3833	473	479	yes	yes	1	0.014824	48.174	EKLAGNA	SGGTLASDAQLAALREKLAGNA________	DAQLAALREKLAGNA_______________
A0QYY6	MSMEG_3833	146	156	yes	yes	2	1.77e-05	128.27	GFLPASLVEMR	IEVVKGGLILDIGLRGFLPASLVEMRRVRD	IGLRGFLPASLVEMRRVRDLQPYIGKEIEA
A0QYY6	MSMEG_3833	72	93	yes	yes	3	0.0023788	73.294	HDVDPNEVVSVGDEVEALVLTK	YKTEGVIPSRELSIKHDVDPNEVVSVGDEV	VVSVGDEVEALVLTKEDKEGRLILSKKRAQ
A0QYY6	MSMEG_3833	330	347	yes	yes	2;3	1.27e-77	223.14	HVEVPDQVVQVGDDAMVK	EGIEGLVHISELSERHVEVPDQVVQVGDDA	VPDQVVQVGDDAMVKVIDIDLERRRISLSL
A0QYY6	MSMEG_3833	188	199	yes	yes	3	0.010507	61.235	RAWLEQTQSEVR	IIELDKNRNNVVLSRRAWLEQTQSEVRSEF	LSRRAWLEQTQSEVRSEFLNQLQKGAIRKG
A0QYY6	MSMEG_3833	454	472	yes	yes	2;3	1.06e-264	281.68	SEESSGGTLASDAQLAALR	EAEAANAPVSNGSSRSEESSGGTLASDAQL	SGGTLASDAQLAALREKLAGNA________
A0QYY6	MSMEG_3833	200	208	yes	yes	2	0.00044611	101.54	SEFLNQLQK	LSRRAWLEQTQSEVRSEFLNQLQKGAIRKG	TQSEVRSEFLNQLQKGAIRKGVVSSIVNFG
A0QYY6	MSMEG_3833	46	58	yes	yes	3	0.0031678	85.536	VDRDEVLLDIGYK	KYFNDGDIVEGTIVKVDRDEVLLDIGYKTE	VKVDRDEVLLDIGYKTEGVIPSRELSIKHD
A0QYY6	MSMEG_3833	313	329	yes	yes	2;3	2.99e-06	160.48	VEEGIEGLVHISELSER	PGKVTKLVPFGAFVRVEEGIEGLVHISELS	EGIEGLVHISELSERHVEVPDQVVQVGDDA
A0QYY6	MSMEG_3833	348	355	yes	yes	2	2.16e-09	125.31	VIDIDLER	VPDQVVQVGDDAMVKVIDIDLERRRISLSL	GDDAMVKVIDIDLERRRISLSLKQANEDYT
A0QYY6	MSMEG_3833	272	285	yes	yes	2	0.015729	43.308	VSLSLKATQEDPWR	EVTVEVLDVDMDRERVSLSLKATQEDPWRH	RVSLSLKATQEDPWRHFARTHAIGQIVPGK
A0QYY6	MSMEG_3833	32	45	yes	yes	2	5.25e-47	203.88	YFNDGDIVEGTIVK	GSAEDFLAAIDKTIKYFNDGDIVEGTIVKV	KYFNDGDIVEGTIVKVDRDEVLLDIGYKTE
A0QZ11	MSMEG_3858	11	20	yes	yes	2	0.0020415	84.213	LGAVSYETDR	______________________________	LRGSRLGAVSYETDRNHDLAPRQVARYRTD
A0QZ11	MSMEG_3858	11	27	yes	yes	3	0.0055577	78.505	LGAVSYETDRNHDLAPR	______________________________	AVSYETDRNHDLAPRQVARYRTDNGEEFDV
A0QZ11	MSMEG_3858	58	73	yes	yes	2	1.07e-18	180.48	NGLEGTLIEGDVPEPK	PFADDAEIPGTWLCRNGLEGTLIEGDVPEP	GLEGTLIEGDVPEPKKVKPPRTHWDMLLER
A0QZ11	MSMEG_3858	90	99	yes	yes	2	6.06e-08	143.37	SVEELEELLK	VKPPRTHWDMLLERRSVEELEELLKERLDL	LLERRSVEELEELLKERLDLIKAKRRGTGS
A0QZ11	MSMEG_3858	90	101	yes	yes	2;3	0.0040735	85.355	SVEELEELLKER	VKPPRTHWDMLLERRSVEELEELLKERLDL	ERRSVEELEELLKERLDLIKAKRRGTGS__
A0QZ49	MSMEG_3897	150	163	yes	yes	2	0.016046	42.718	GASYGSHENYLMSR	GAAKLQLYKNNVDGKGASYGSHENYLMSRQ	KGASYGSHENYLMSRQTPFSAVIAGLTPFM
A0QZ49	MSMEG_3897	413	431	yes	yes	3	7.04e-06	135.09	LVTEQQVLDAVENPPTDTR	KGLYNRLVARGSMKRLVTEQQVLDAVENPP	QQVLDAVENPPTDTRAYFRGECLRRFGADI
A0QZ49	MSMEG_3897	190	206	yes	yes	2	0.00010589	129.76	VGIGPSGDEPGFQLSQR	TPFMVSRQVVTGSGRVGIGPSGDEPGFQLS	IGPSGDEPGFQLSQRADYIEVEVGLETTLK
A0QZ54	MSMEG_3902	178	188	yes	yes	2	0.0029333	85.355	ALVVGHADEER	GEISTLREILADGHRALVVGHADEERIVWL	DGHRALVVGHADEERIVWLAEPLVAAKDLP
A0QZ54	MSMEG_3902	309	317	yes	yes	2	0.0091389	65.246	AVANSLAKK	LLYGPPGCGKTLIAKAVANSLAKKMAEVRG	KTLIAKAVANSLAKKMAEVRGDDAREAKSY
A0QZ54	MSMEG_3902	516	529	yes	yes	2	1.36e-08	166.62	DFNSGAMIQNVVDR	EVTYANGDKEVMYFKDFNSGAMIQNVVDRA	KDFNSGAMIQNVVDRAKKYAIKSVLETGQK
A0QZ54	MSMEG_3902	422	434	yes	yes	3	0.016906	43.502	EDMIDPAILRPGR	VEGLENVIVIGASNREDMIDPAILRPGRLD	NREDMIDPAILRPGRLDVKIKIERPDAEAA
A0QZ54	MSMEG_3902	42	55	yes	yes	2	8.73e-20	184.98	EQLENAVGPQSGLR	AAELEALRREAAMLREQLENAVGPQSGLRS	REQLENAVGPQSGLRSARDVHQLEARIDSL
A0QZ54	MSMEG_3902	439	455	yes	yes	2	0.00088261	109.07	IKIERPDAEAAQDIFSK	MIDPAILRPGRLDVKIKIERPDAEAAQDIF	IERPDAEAAQDIFSKYLTEDLPVHADDLTE
A0QZ54	MSMEG_3902	189	200	yes	yes	2	0.00011734	126.07	IVWLAEPLVAAK	DGHRALVVGHADEERIVWLAEPLVAAKDLP	EERIVWLAEPLVAAKDLPDEPTDYFDDSRP
A0QZ54	MSMEG_3902	217	229	yes	yes	2;3	0.0097622	105.03	KLRPGDSLLVDTK	LPDEPTDYFDDSRPRKLRPGDSLLVDTKAG	PRKLRPGDSLLVDTKAGYAFERIPKAEVED
A0QZ54	MSMEG_3902	218	229	yes	yes	2	0.00025154	125.74	LRPGDSLLVDTK	PDEPTDYFDDSRPRKLRPGDSLLVDTKAGY	PRKLRPGDSLLVDTKAGYAFERIPKAEVED
A0QZ54	MSMEG_3902	7	35	yes	yes	3	0.0053467	50.536	SEGFPEGFAGAGSGSLSSEDAAELEALRR	______________________________	SLSSEDAAELEALRREAAMLREQLENAVGP
A0QZX6	MSMEG_4185	1096	1112	yes	yes	3	7.91e-05	134.9	ADHDDYSAILLESLADR	VTAGLGSAEKIAEFKADHDDYSAILLESLA	HDDYSAILLESLADRLAEAFAERMHQRVRT
A0QZX6	MSMEG_4185	430	439	yes	yes	2	0.016675	56.434	LIASEPDISR	EGMIDGVAAMDRFTKLIASEPDISRVPVMI	DRFTKLIASEPDISRVPVMIDSSKWEVIEA
A0QZX6	MSMEG_4185	726	733	yes	yes	2	0.016862	41.502	MFLPQVVK	MDGMNVVGDLFGSGKMFLPQVVKSARVMKK	DLFGSGKMFLPQVVKSARVMKKAVAYLLPY
A0QZX6	MSMEG_4185	164	179	yes	yes	2	6.64e-13	175.15	NVSYDQLAEAYLEAAR	RTASISPDVNDPGARNVSYDQLAEAYLEAA	VSYDQLAEAYLEAARGLVDGGADLIIVETI
A0QZX6	MSMEG_4185	929	948	yes	yes	2	7.98e-30	190.34	TPIDWDGYTPPVPAQGLGIR	NERPMVTLEKARANRTPIDWDGYTPPVPAQ	DGYTPPVPAQGLGIREFENYDLSELRQYID
A0QZY0	MSMEG_4189	208	222	yes	yes	3	0.0040165	82.651	AERPGEPSWPSPFGR	DRPGKSDQLDALLWRAERPGEPSWPSPFGR	AERPGEPSWPSPFGRGRPGWHVECSAIALT
A0QZY0	MSMEG_4189	327	339	yes	yes	2	1.39e-09	168.98	FWSNEVLDEANAR	AIRLGLFSGHYREDRFWSNEVLDEANARLA	DRFWSNEVLDEANARLARWRSATALPEAPD
A0QZY0	MSMEG_4189	276	294	yes	yes	3	0.014597	50.053	HYVHTGMIGWDGHKMSKSR	AAHAESVTGERRFARHYVHTGMIGWDGHKM	TGMIGWDGHKMSKSRGNLVLVSQLRAQGVD
A0QZY0	MSMEG_4189	364	374	yes	yes	2	0.00094937	98.943	QYLADDLDTPK	LPEAPDATDVIARVRQYLADDLDTPKALAA	ARVRQYLADDLDTPKALAALDGWCTDALSY
A0QZY0	MSMEG_4189	345	361	yes	yes	2	0.00054882	107.97	SATALPEAPDATDVIAR	NEVLDEANARLARWRSATALPEAPDATDVI	TALPEAPDATDVIARVRQYLADDLDTPKAL
A0QZY0	MSMEG_4189	198	207	yes	yes	2	8.36e-08	148.32	SDQLDALLWR	TLFAERGGDPDRPGKSDQLDALLWRAERPG	DRPGKSDQLDALLWRAERPGEPSWPSPFGR
A0QZY4	MSMEG_4193	159	174	yes	yes	2;3	0.00099559	98.902	AVLADALGVHLDGFQR	ADVLWVACTHGDVIKAVLADALGVHLDGFQ	VLADALGVHLDGFQRITADPASMSVVRYTE
A0QZY4	MSMEG_4193	80	91	yes	yes	2	5.94e-62	215.87	LTEVDYGSWTGR	PLATALGLQPIVDERLTEVDYGSWTGRKIS	DERLTEVDYGSWTGRKISDLLKEPLWSVVQ
A0QZY4	MSMEG_4193	62	79	yes	yes	2;3	0.00080863	101.32	TIDPLATALGLQPIVDER	PVRAIVRSPMLRCERTIDPLATALGLQPIV	PLATALGLQPIVDERLTEVDYGSWTGRKIS
A0R006	MSMEG_4217	190	199	yes	yes	2	0.0066326	99.973	ADALQADAER	AQTRSEAQLRQAQEKADALQADAERKHSEI	QAQEKADALQADAERKHSEIMGTINQQRTV
A0R006	MSMEG_4217	168	178	yes	yes	2	0.00032972	108.43	ADAMLADAQTR	ARQTAETTVSEARQRADAMLADAQTRSEAQ	ARQRADAMLADAQTRSEAQLRQAQEKADAL
A0R006	MSMEG_4217	168	189	yes	yes	4	0.016722	49.655	ADAMLADAQTRSEAQLRQAQEK	ARQTAETTVSEARQRADAMLADAQTRSEAQ	AQTRSEAQLRQAQEKADALQADAERKHSEI
A0R006	MSMEG_4217	133	143	yes	yes	2	0.0056089	87.184	AEADKLLSDAR	SLAQDTADRLTSTAKAEADKLLSDARAQAE	STAKAEADKLLSDARAQAEAMVSDARQTAE
A0R006	MSMEG_4217	248	269	yes	yes	2	5.19e-242	273.54	GSAAPVDSSANSDASGFGQFNR	LKTYLESQLEELGQRGSAAPVDSSANSDAS	SSANSDASGFGQFNRGNN____________
A0R006	MSMEG_4217	42	50	yes	yes	2	0.014004	79.148	LIEENADLR	EVDAFLDLVENELTRLIEENADLRQRVAEL	ENELTRLIEENADLRQRVAELDQELAAARS
A0R006	MSMEG_4217	233	247	yes	yes	3	0.015473	64.244	LKTYLESQLEELGQR	RLEQLRTFEREYRTRLKTYLESQLEELGQR	LKTYLESQLEELGQRGSAAPVDSSANSDAS
A0R006	MSMEG_4217	166	178	yes	yes	2	0.006905	77.192	QRADAMLADAQTR	SDARQTAETTVSEARQRADAMLADAQTRSE	ARQRADAMLADAQTRSEAQLRQAQEKADAL
A0R006	MSMEG_4217	155	165	yes	yes	2	0.00058411	102.53	QTAETTVSEAR	SDARAQAEAMVSDARQTAETTVSEARQRAD	SDARQTAETTVSEARQRADAMLADAQTRSE
A0R006	MSMEG_4217	235	247	yes	yes	2	0.0082468	72.289	TYLESQLEELGQR	EQLRTFEREYRTRLKTYLESQLEELGQRGS	LKTYLESQLEELGQRGSAAPVDSSANSDAS
A0R006	MSMEG_4217	53	64	yes	yes	2	0.00013126	119.45	VAELDQELAAAR	ELTRLIEENADLRQRVAELDQELAAARSGA	RQRVAELDQELAAARSGAGASSQATSSIPL
A0R006	MSMEG_4217	116	126	yes	yes	2	8.71e-10	159.09	VLSLAQDTADR	PAAPQSEDTAVRAARVLSLAQDTADRLTST	RAARVLSLAQDTADRLTSTAKAEADKLLSD
A0R012	MSMEG_4222	78	91	yes	yes	2;3	0.0007313	123.95	AAEDAKDDIEELLR	TRGLGAGADPEVGRKAAEDAKDDIEELLRG	KAAEDAKDDIEELLRGADMVFVTAGEGGGT
A0R012	MSMEG_4222	320	337	yes	yes	3	0.012842	69.289	KPVVSPSQAQTQPIASAR	VTVIAAGFDSAGPSRKPVVSPSQAQTQPIA	VSPSQAQTQPIASARAGKVTTSLFEPQDAA
A0R012	MSMEG_4222	141	152	yes	yes	2	5.27e-06	156.01	SNQAEAGIQALR	VGVVTRPFSFEGKRRSNQAEAGIQALRESC	KRRSNQAEAGIQALRESCDTLIVIPNDRLL
A0R012	MSMEG_4222	305	319	yes	yes	2	9.44e-19	182.71	VTVIAAGFDSAGPSR	IFGTVIDDSLGDEVRVTVIAAGFDSAGPSR	VTVIAAGFDSAGPSRKPVVSPSQAQTQPIA
A0R012	MSMEG_4222	13	26	yes	yes	2	7.65e-05	133.99	VVGIGGGGVNAVNR	______________________________	KVVGIGGGGVNAVNRMIEQGLKGVEFIAIN
A0R029	MSMEG_4240	332	347	yes	yes	2;3	0.00012331	147.26	DALDVLAAANVHPQAK	GALAAVEQRIETLTRDALDVLAAANVHPQA	ALDVLAAANVHPQAKAGLSELARSAANRTA
A0R029	MSMEG_4240	246	267	yes	yes	3	0.0053069	65.022	DDVLGVFGDPAVTGKPSGDDLR	FHRIGNDLGVAFQLRDDVLGVFGDPAVTGK	GDPAVTGKPSGDDLRSGKRTVLLAEALELA
A0R029	MSMEG_4240	28	53	yes	yes	3	0.0080691	53.779	SDCAYIGPVYAELTAGVEEFVLRGGK	GAVTEQLREYLRERRSDCAYIGPVYAELTA	ELTAGVEEFVLRGGKRVRPAFAYWGWRSVI
A0R033	MSMEG_4244	185	202	yes	yes	3	0.0064654	74.783	ALTSSGLASLHLVHEWNR	VRAYANASAAMNLMRALTSSGLASLHLVHE	SSGLASLHLVHEWNREFVRTSPAGARYEAL
A0R033	MSMEG_4244	149	162	yes	yes	2	0.0080474	74.76	GDMINGFAPDAAAR	PRSSDVDALGLKSYRGDMINGFAPDAAARE	RGDMINGFAPDAAAREHDPSRLVRAYANAS
A0R033	MSMEG_4244	69	78	yes	yes	2	0.013932	60.828	GLLADVAQGK	SVPPVTVPSEIEKLKGLLADVAQGKAFLLQ	IEKLKGLLADVAQGKAFLLQGGDCAETFVD
A0R033	MSMEG_4244	325	333	yes	yes	2	0.00068465	98.033	LDPNNEPGR	GPTTTPELAVEYVERLDPNNEPGRLTLVTR	VEYVERLDPNNEPGRLTLVTRMGNNKVRDL
A0R033	MSMEG_4244	26	46	yes	yes	2;3	1.28e-08	134.88	LDSALAKPAVQQPSWDPDAAK	QLPPLPPLSDELRQRLDSALAKPAVQQPSW	KPAVQQPSWDPDAAKAMRTVLESVPPVTVP
A0R033	MSMEG_4244	261	272	yes	yes	2	6.23e-05	141.89	LSNPAETDGAAK	SHEALVLDYERAMLRLSNPAETDGAAKLYD	MLRLSNPAETDGAAKLYDQSAHYLWIGERT
A0R033	MSMEG_4244	237	256	yes	yes	3	0.007348	67.274	NLQTAEIFASHEALVLDYER	DRGLNFMSACGVADRNLQTAEIFASHEALV	EIFASHEALVLDYERAMLRLSNPAETDGAA
A0R033	MSMEG_4244	289	308	yes	yes	2	3.36e-06	130.47	QLDGAHVAFAEVIANPIGVK	YDQSAHYLWIGERTRQLDGAHVAFAEVIAN	HVAFAEVIANPIGVKLGPTTTPELAVEYVE
A0R033	MSMEG_4244	136	145	yes	yes	2	1.02e-07	128.36	SSDVDALGLK	VVKVARIAGQYAKPRSSDVDALGLKSYRGD	YAKPRSSDVDALGLKSYRGDMINGFAPDAA
A0R033	MSMEG_4244	50	66	yes	yes	2	0.013824	66.023	TVLESVPPVTVPSEIEK	VQQPSWDPDAAKAMRTVLESVPPVTVPSEI	LESVPPVTVPSEIEKLKGLLADVAQGKAFL
A0R033	MSMEG_4244	345	355	yes	yes	2	0.0085558	80.706	VRDLLPPIIEK	EPGRLTLVTRMGNNKVRDLLPPIIEKVQAT	GNNKVRDLLPPIIEKVQATGHQVIWQCDPM
A0R033	MSMEG_4244	214	223	yes	yes	2	0.00037753	111.06	YEALAGEIDR	EWNREFVRTSPAGARYEALAGEIDRGLNFM	PAGARYEALAGEIDRGLNFMSACGVADRNL
A0R048	MSMEG_4258	134	151	yes	yes	2	3.46e-05	145.81	AASSLSGGADTLEALGVR	VVAACGVPVVKHGNRAASSLSGGADTLEAL	SLSGGADTLEALGVRIDLGPDDVARSVREV
A0R048	MSMEG_4258	341	356	yes	yes	2	3.6e-19	183.66	AVEAIDSGAAEQLLAR	SDAQWLPAWEAGLARAVEAIDSGAAEQLLA	VEAIDSGAAEQLLARWVRFGQQL_______
A0R048	MSMEG_4258	152	161	yes	yes	2	0.0010459	96.668	IDLGPDDVAR	SLSGGADTLEALGVRIDLGPDDVARSVREV	ALGVRIDLGPDDVARSVREVGIGFAFAPQF
A0R048	MSMEG_4258	266	276	yes	yes	2	0.013504	61.78	LTFDPAAFGFK	TTSTIWRVQGGTMERLTFDPAAFGFKRAEI	TMERLTFDPAAFGFKRAEISELVGGDASEN
A0R061	MSMEG_4272	26	39	yes	yes	3	0.00017345	115.92	ALLDQEGRDDLALR	THGVTLTDAAAAKAKALLDQEGRDDLALRI	KALLDQEGRDDLALRIAVQPGGCAGLRYNL
A0R061	MSMEG_4272	79	97	yes	yes	2;3	3.58e-115	236.03	MSAPYVQGATIDFVDTIEK	DLTAEFGGVTLTVDRMSAPYVQGATIDFVD	YVQGATIDFVDTIEKQGFTIDNPNATGSCA
A0R061	MSMEG_4272	2	23	yes	yes	2;3	4.01e-188	257.16	TVQDATATETHGVTLTDAAAAK	______________________________	TETHGVTLTDAAAAKAKALLDQEGRDDLAL
A0R061	MSMEG_4272	52	59	yes	yes	2	0.0040071	87.476	YNLFFDDR	ALRIAVQPGGCAGLRYNLFFDDRTLDGDLT	GGCAGLRYNLFFDDRTLDGDLTAEFGGVTL
A0R072	MSMEG_4283	260	279	yes	yes	2	1.79e-39	196.18	AEPAPAASSDGSPYVTPLVR	EPKPEPKPEPKPEPKAEPAPAASSDGSPYV	AASSDGSPYVTPLVRKLAAENGIDLSTVKG
A0R072	MSMEG_4283	2	21	yes	yes	2	1.32e-51	207.08	AISVQMPALGESVTEGTVTR	______________________________	MPALGESVTEGTVTRWLKQEGDTVELDEPL
A0R072	MSMEG_4283	420	433	yes	yes	2;3	5.83e-05	137.4	IHPNVNASYNEDTK	TFLPFIARAVIDALKIHPNVNASYNEDTKE	KIHPNVNASYNEDTKEITYYDAEHLGFAVD
A0R072	MSMEG_4283	318	347	yes	yes	3	0.0001059	67.848	QAPAASPAAAAPAAPAAASATPAPALAHLR	KQDVLAAAEKAKEAKQAPAASPAAAAPAAP	AAASATPAPALAHLRGTTQKANRIRQITAK
A0R079	MSMEG_4290	284	303	yes	yes	3	0.0018123	87.49	DGQPLFHDESGYAGLSDIAR	GDNGSGMHAHQSLWKDGQPLFHDESGYAGL	FHDESGYAGLSDIARHYIGGILHHAPSLLA
A0R079	MSMEG_4290	200	215	yes	yes	2	2.38e-200	262.48	DQMATNLQNAGFTLER	GYFPVAPYDHYVDLRDQMATNLQNAGFTLE	QMATNLQNAGFTLERGHHEVGTAGQAEINY
A0R079	MSMEG_4290	216	231	yes	yes	3	9.85e-05	143.58	GHHEVGTAGQAEINYK	QMATNLQNAGFTLERGHHEVGTAGQAEINY	HHEVGTAGQAEINYKFNTLLAAADDVLLFK
A0R079	MSMEG_4290	12	24	yes	yes	2;3	5.59e-05	144.57	LIKDENVEYVDIR	______________________________	FKLIKDENVEYVDIRFCDLPGVVQHFSIPA
A0R079	MSMEG_4290	330	345	yes	yes	2;3	0.00010119	117.2	LVPGYEAPINLVYSQR	SLLAFTNPTVNSYKRLVPGYEAPINLVYSQ	VPGYEAPINLVYSQRNRSACVRIPITGNNP
A0R079	MSMEG_4290	88	101	yes	yes	3	0.012832	58.098	TLNMNFFVHDPFTR	PDPNTARIDPFRAAKTLNMNFFVHDPFTRE	KTLNMNFFVHDPFTREAYSRDPRNVARKAE
A0R083	MSMEG_4294	299	316	yes	yes	2;3	0.00012942	115.26	LVHGGEAPTAASWGAANR	EISAVTNQWVNSYKRLVHGGEAPTAASWGA	GGEAPTAASWGAANRSALVRVPMYTPHKVS
A0R083	MSMEG_4294	433	446	yes	yes	3	0.016969	46.159	SHVTPYELKNYLSL	DYFLRNKRSEWENYRSHVTPYELKNYLSL_	RSHVTPYELKNYLSL_______________
A0R083	MSMEG_4294	201	215	yes	yes	2	2.75e-18	177.83	YADALSMADNVMTFR	SHHEGAPGQQEIDLRYADALSMADNVMTFR	YADALSMADNVMTFRYLVKEVALADGVRAS
A0R090	MSMEG_4301	538	548	yes	yes	2	0.014632	59.931	ADPAPIVDAIR	ERLVIVAERAPGAGRADPAPIVDAIRAAIS	GAGRADPAPIVDAIRAAISKRHAVAVHDIK
A0R090	MSMEG_4301	509	524	yes	yes	3	0.0033232	86.288	AGYIAAFSVPSEHGER	QDLEATVAEASSQVRAGYIAAFSVPSEHGE	GYIAAFSVPSEHGERLVIVAERAPGAGRAD
A0R090	MSMEG_4301	263	286	yes	yes	3	3.04e-06	112.74	ELGASDVPTFAAAPNFAYELAAHR	MSPVSFVRRPYRWIKELGASDVPTFAAAPN	FAAAPNFAYELAAHRGLPPAGDELDLSNVA
A0R090	MSMEG_4301	480	489	yes	yes	2	0.013057	66.962	IKDMVIVDGR	DLGMYLGGELYITGRIKDMVIVDGRNHYPQ	YITGRIKDMVIVDGRNHYPQDLEATVAEAS
A0R090	MSMEG_4301	28	39	yes	yes	2	0.0030726	89.356	NVAELADTPAYR	IAIPDGVTLTSYFDRNVAELADTPAYRYLD	FDRNVAELADTPAYRYLDFEHDGRVVELTW
A0R090	MSMEG_4301	40	48	yes	yes	2	0.00083096	96.331	YLDFEHDGR	FDRNVAELADTPAYRYLDFEHDGRVVELTW	DTPAYRYLDFEHDGRVVELTWKELDTRVRA
A0R092	MSMEG_4303	496	515	yes	yes	2	0.0063459	72.815	EATGPDGQPMPMVDNVMVLR	PASEWERVRVEAVHREATGPDGQPMPMVDN	DGQPMPMVDNVMVLRRTS____________
A0R092	MSMEG_4303	328	341	yes	yes	2	0.014223	61.958	EQIWSGRVNPQLEK	GLSPAEYWERHYGEREQIWSGRVNPQLEKV	REQIWSGRVNPQLEKVASDLPAGHALDLGC
A0R092	MSMEG_4303	88	102	yes	yes	2	0.0021148	92.943	GFALDLADGGHEHAR	PSVQVRRGEVIAGRRGFALDLADGGHEHAR	GFALDLADGGHEHARTVLLAAGMDYLPPNI
A0R092	MSMEG_4303	87	102	yes	yes	3	0.011563	62.525	RGFALDLADGGHEHAR	YPSVQVRRGEVIAGRRGFALDLADGGHEHA	GFALDLADGGHEHARTVLLAAGMDYLPPNI
A0R092	MSMEG_4303	233	260	yes	yes	3	4.61e-16	131.04	SPLAAQLGAIGAPTPLAGDAVVVDTFGR	LSRRGALVATTLHQRSPLAAQLGAIGAPTP	TPLAGDAVVVDTFGRTTVPGLFAAGDLTGN
A0R092	MSMEG_4303	31	56	yes	yes	3	0.0018388	75.224	VLLVDAGEQSNLPAHGIGGLLGSDGR	AGLSAALVLGRARRRVLLVDAGEQSNLPAH	LPAHGIGGLLGSDGRAPADLYAAGHAELAA
A0R092	MSMEG_4303	372	384	yes	yes	2;3	8.82e-05	141.71	VTAVDISHTALSR	GEGGDAVWLAERGWRVTAVDISHTALSRAA	WRVTAVDISHTALSRAAAEAGRRGVADRIT
A0R095	MSMEG_4306	153	163	yes	yes	2	3.89e-05	120.09	DAALVELDQAR	VDELQTELTEAQQARDAALVELDQARHQCA	QQARDAALVELDQARHQCATRRDALVNAID
A0R095	MSMEG_4306	125	136	yes	yes	2	0.01604	64.654	EELMAERSEELR	QASLEEQLLEVMERREELMAERSEELRRVD	ERREELMAERSEELRRVDELQTELTEAQQA
A0R095	MSMEG_4306	219	229	yes	yes	2	0.00075748	100.02	ITAAADDDVVR	CGACRIEIDRGEIARITAAADDDVVRCPEC	EIARITAAADDDVVRCPECGAILLRVKQ__
A0R095	MSMEG_4306	51	67	yes	yes	2	0.0054559	83.617	LAALGIALEDLDAQVAK	RLDELTAQRGEVNDRLAALGIALEDLDAQV	ALGIALEDLDAQVAKYESEIDSVRQREDRD
A0R095	MSMEG_4306	95	108	yes	yes	3	0.0017733	91.62	QVTEIQHELETLQR	DRDRALLEGGSVGAKQVTEIQHELETLQRR	KQVTEIQHELETLQRRQASLEEQLLEVMER
A0R095	MSMEG_4306	137	152	yes	yes	2;3	0.00013283	145.61	RVDELQTELTEAQQAR	ERREELMAERSEELRRVDELQTELTEAQQA	VDELQTELTEAQQARDAALVELDQARHQCA
A0R095	MSMEG_4306	10	23	yes	yes	2	7.75e-75	221.55	SLLTLSEVDAELAR	______________________________	RSLLTLSEVDAELARIAHRGKNLAEQKRLD
A0R098	MSMEG_4309	116	131	yes	yes	3	0.0025053	90.707	AGAHTPDVEDPYYGTR	VEPDRLRMLRSFDPRAGAHTPDVEDPYYGT	GAHTPDVEDPYYGTRDDFEAVFEVIEAALP
A0R098	MSMEG_4309	95	107	yes	yes	2;3	0.0031855	97.813	ILADLGVEPDRLR	LSADLVVAMGRNHARILADLGVEPDRLRML	ARILADLGVEPDRLRMLRSFDPRAGAHTPD
A0R098	MSMEG_4309	39	56	yes	yes	2;3	4.35e-05	141.54	VTSAGTGSWHAGDGADER	FAHQIAERGLRDVVRVTSAGTGSWHAGDGA	AGTGSWHAGDGADERACLVLADRGYPTAHR
A0R0A1	MSMEG_4313	71	80	yes	yes	2	9.22e-22	180.09	AEAEQFTEFR	LPGGTLFGIHQHDKRAEAEQFTEFRVGLDH	QHDKRAEAEQFTEFRVGLDHVSFGVGSRDD
A0R0A1	MSMEG_4313	33	44	yes	yes	2	0.00014224	114.97	ALIGADPVLDER	AVTVRDLAVSGPWYRALIGADPVLDERTDA	WYRALIGADPVLDERTDAGFHHIVWALPGG
A0R0A1	MSMEG_4313	94	102	yes	yes	2	3.77e-12	146.69	DDLQVWQNR	FRVGLDHVSFGVGSRDDLQVWQNRLDELGI	FGVGSRDDLQVWQNRLDELGIAHGGIVDAP
A0R0A1	MSMEG_4313	23	32	yes	yes	2	1.56e-07	124.23	DLAVSGPWYR	APSFPTLNHVAVTVRDLAVSGPWYRALIGA	AVTVRDLAVSGPWYRALIGADPVLDERTDA
A0R0A1	MSMEG_4313	103	125	yes	yes	2;3	6.41e-11	156.57	LDELGIAHGGIVDAPYGSGLSFR	FGVGSRDDLQVWQNRLDELGIAHGGIVDAP	GGIVDAPYGSGLSFRDPDGIALEFFAGN__
A0R0A1	MSMEG_4313	81	93	yes	yes	3	0.0013588	103.43	VGLDHVSFGVGSR	QHDKRAEAEQFTEFRVGLDHVSFGVGSRDD	FRVGLDHVSFGVGSRDDLQVWQNRLDELGI
A0R0B2	MSMEG_4325	243	267	yes	yes	3	3.66e-06	108.25	DRFQNAESAGIVEFPPAGTLVGIAK	LTKPVRWDLCTATLRDRFQNAESAGIVEFP	IVEFPPAGTLVGIAKRELKGTPTRAIKSPE
A0R0B2	MSMEG_4325	245	267	yes	yes	2;3	3e-05	109.04	FQNAESAGIVEFPPAGTLVGIAK	KPVRWDLCTATLRDRFQNAESAGIVEFPPA	IVEFPPAGTLVGIAKRELKGTPTRAIKSPE
A0R0B2	MSMEG_4325	130	140	yes	yes	2	0.00032567	109.29	LEALDLVPANR	MAAVLGGDEAEVLARLEALDLVPANRNAAG	VLARLEALDLVPANRNAAGQIVAAGAVAAL
A0R0B2	MSMEG_4325	141	157	yes	yes	2;3	1.78e-111	236.42	NAAGQIVAAGAVAALDK	VLARLEALDLVPANRNAAGQIVAAGAVAAL	AGQIVAAGAVAALDKLAEDPPAKARVRKLA
A0R0B2	MSMEG_4325	141	165	yes	yes	2;3	0.00024289	83.251	NAAGQIVAAGAVAALDKLAEDPPAK	VLARLEALDLVPANRNAAGQIVAAGAVAAL	AVAALDKLAEDPPAKARVRKLATAGAFHTH
A0R0B3	MSMEG_4326	59	68	yes	yes	2	5.06e-08	133.13	IPDEDLAGLR	MVEIAVQTEDKYGVKIPDEDLAGLRTVGDV	KYGVKIPDEDLAGLRTVGDVVAYIQKLEEE
A0R0B3	MSMEG_4326	80	92	yes	yes	2	2.64e-98	196.16	LEEENPEAAAALR	AGLRTVGDVVAYIQKLEEENPEAAAALREK	QKLEEENPEAAAALREKFAADQ________
A0R0B3	MSMEG_4326	69	79	yes	yes	2	9.71e-131	245.99	TVGDVVAYIQK	KYGVKIPDEDLAGLRTVGDVVAYIQKLEEE	AGLRTVGDVVAYIQKLEEENPEAAAALREK
A0R0B3	MSMEG_4326	69	92	yes	yes	3	4.25e-06	111.38	TVGDVVAYIQKLEEENPEAAAALR	KYGVKIPDEDLAGLRTVGDVVAYIQKLEEE	QKLEEENPEAAAALREKFAADQ________
A0R0B4	MSMEG_4327	304	327	yes	yes	2;3	2.49e-171	252.01	DIDHVNAHATATPIGDTAEANALR	QAMKRAMETAGLDPKDIDHVNAHATATPIG	TATPIGDTAEANALRVAGVEHAAVYAPKSA
A0R0B4	MSMEG_4327	60	74	yes	yes	2;3	2.79e-36	199.12	IGGHLVDNIDDHMTR	VLEDEFVTKWDLPVRIGGHLVDNIDDHMTR	IGGHLVDNIDDHMTRLDMRRMSYVQRMSKF
A0R0B4	MSMEG_4327	122	135	yes	yes	2	1.24e-74	220.23	IVETYDAMNEGGPR	RFAVVIGTGLGGGEKIVETYDAMNEGGPRK	KIVETYDAMNEGGPRKVSPLAVQMIMPNGA
A0R0B4	MSMEG_4327	265	286	yes	yes	2;3	2.55e-13	163.62	LMGAGITSDAFHMVAPAADGLR	TEEHAKARGAKPLARLMGAGITSDAFHMVA	SDAFHMVAPAADGLRAGQAMKRAMETAGLD
A0R0B4	MSMEG_4327	80	92	yes	yes	2	0.017474	49.189	MSYVQRMSKFLSK	VDNIDDHMTRLDMRRMSYVQRMSKFLSKQL	RRMSYVQRMSKFLSKQLWENAGAPEVDPDR
A0R0B4	MSMEG_4327	328	340	yes	yes	2;3	0.00011849	150.61	VAGVEHAAVYAPK	TATPIGDTAEANALRVAGVEHAAVYAPKSA	LRVAGVEHAAVYAPKSALGHSIGAVGALES
A0R0B4	MSMEG_4327	45	53	yes	yes	2	0.00015696	128.12	VLEDEFVTK	ESTWKGLLAGESGIRVLEDEFVTKWDLPVR	GESGIRVLEDEFVTKWDLPVRIGGHLVDNI
A0R0B5	MSMEG_4328	325	341	yes	yes	2;3	0.00019003	138.99	AINNAMGGHKPAVYAPK	AHATGTNVGDVAESKAINNAMGGHKPAVYA	NNAMGGHKPAVYAPKGALGHSVGAVGAVES
A0R0B5	MSMEG_4328	59	73	yes	yes	3	1.02e-18	181.67	IGGHLLEEFDSELTR	TLTDPFVEEYNLPVRIGGHLLEEFDSELTR	IGGHLLEEFDSELTRVELRRLSYLQKMATV
A0R0B5	MSMEG_4328	265	293	yes	yes	3	9.15e-05	76.152	LMGASVTSDGYHIVAPDPNGEQAGYAMTR	TEEHAKARGANILGRLMGASVTSDGYHIVA	APDPNGEQAGYAMTRAIELAGLKPTDIDHV
A0R0B5	MSMEG_4328	373	391	yes	yes	2	6.03e-39	194.77	NLNNLDPEIDLDVVAGEPR	LTVLALRDGIIPPTRNLNNLDPEIDLDVVA	LDPEIDLDVVAGEPRQGDYKYAINNSFGFG
A0R0B5	MSMEG_4328	44	58	yes	yes	2;3	2.39e-207	229	TLTDPFVEEYNLPVR	ESTWKKLLDGQSGIRTLTDPFVEEYNLPVR	TLTDPFVEEYNLPVRIGGHLLEEFDSELTR
A0R0B5	MSMEG_4328	93	105	yes	yes	2	3.55e-06	159.83	VWANAGSPEVDAR	RLSYLQKMATVLGRRVWANAGSPEVDARRL	RRVWANAGSPEVDARRLMVSMGTGLGSTEE
A0R0B5	MSMEG_4328	397	416	yes	yes	3	0.0022067	84.508	YAINNSFGFGGHNVALAFGK	DLDVVAGEPRQGDYKYAINNSFGFGGHNVA	SFGFGGHNVALAFGKY______________
A0R0C7	MSMEG_4340	337	348	yes	yes	2;3	0.00010502	120.86	IGLDGIEDAFHK	YLQGRLPLEKFVSERIGLDGIEDAFHKMHA	SERIGLDGIEDAFHKMHAGEVLRSVVVLDR
A0R0C7	MSMEG_4340	117	137	yes	yes	2	2.15e-06	129.29	MTLTDGTELTPALGIGAFADK	GRPHLCFDTFNATQKMTLTDGTELTPALGI	TELTPALGIGAFADKTLVHEGQCTKVDADA
A0R0Q9	MSMEG_4474	411	432	yes	yes	3	0.00010138	105.9	ADTDVFTTFEGDNHVLTQLVAK	GGAGYLAENRLIALRADTDVFTTFEGDNHV	TFEGDNHVLTQLVAKELLTAYADDIKGMSP
A0R0Q9	MSMEG_4474	433	443	yes	yes	2	6.85e-06	136.63	ELLTAYADDIK	TFEGDNHVLTQLVAKELLTAYADDIKGMSP	LVAKELLTAYADDIKGMSPVEWVRFAANFA
A0R0Q9	MSMEG_4474	453	461	yes	yes	2	2.42e-05	117.81	FAANFAGER	YADDIKGMSPVEWVRFAANFAGERVLKRTA	PVEWVRFAANFAGERVLKRTAAQTIIQTIL
A0R0Q9	MSMEG_4474	480	491	yes	yes	2	3.39e-09	166.29	QDNEEEGSLFNR	RTAAQTIIQTILDTRQDNEEEGSLFNRGTQ	DTRQDNEEEGSLFNRGTQIKMFEDREEYMV
A0R0Q9	MSMEG_4474	338	351	yes	yes	2	3.8e-47	205.12	SYALQFAQNELVAK	DYLVHQRRLLPLIAKSYALQFAQNELVAKC	KSYALQFAQNELVAKCHELQTSDDPDPEEQ
A0R0Q9	MSMEG_4474	466	479	yes	yes	2	3.37e-26	187.11	TAAQTIIQTILDTR	VRFAANFAGERVLKRTAAQTIIQTILDTRQ	RTAAQTIIQTILDTRQDNEEEGSLFNRGTQ
A0R0Q9	MSMEG_4474	283	294	yes	yes	2	0.011373	112.36	VTVGGSAAAAAR	GRRFFTMLGTLIRGRVTVGGSAAAAARVAL	RGRVTVGGSAAAAARVALDIATRYALQRTQ
A0R0R9	MSMEG_4485	2	13	yes	yes	2	4.53e-91	225.67	ASIIDTVANLAK	______________________________	______________________________
A0R0R9	MSMEG_4485	438	444	yes	yes	2	0.011832	65.672	DAMTQER	DFDSLEDNAVTIRERDAMTQERIAIDKVSD	NAVTIRERDAMTQERIAIDKVSDYLAVRLK
A0R0R9	MSMEG_4485	273	289	yes	yes	2;3	2.69e-178	261.38	FGFQGNPWGELEGVANR	KLSHYSDRTVDIEYKFGFQGNPWGELEGVA	FQGNPWGELEGVANRTNFDLSTHAKHSGVD
A0R0R9	MSMEG_4485	16	29	yes	yes	2	1.59e-12	171.62	GLVYQSGEIYGGTK	MASIIDTVANLAKRRGLVYQSGEIYGGTKS	RGLVYQSGEIYGGTKSAWDYGPLGVELKEN
A0R0R9	MSMEG_4485	330	348	yes	yes	2	1.33e-05	126.1	SLMAFLVDAYTEDEAPNAK	RYVPYVIEPAAGLTRSLMAFLVDAYTEDEA	FLVDAYTEDEAPNAKGGVDKRTVLKLDPRL
A0R0R9	MSMEG_4485	52	71	yes	yes	3	0.0018168	87.388	SVVTGRDDVVGLDSAIILPR	LGVELKENIKRQWWKSVVTGRDDVVGLDSA	RDDVVGLDSAIILPRQVWVASGHVEVFNDP
A0R0R9	MSMEG_4485	450	457	yes	yes	2	2.5e-18	139.28	VSDYLAVR	RERDAMTQERIAIDKVSDYLAVRLKGA___	ERIAIDKVSDYLAVRLKGA___________
A0R0R9	MSMEG_4485	316	329	yes	yes	2	0.0043503	84.687	YVPYVIEPAAGLTR	SGVDLSFYDQAADTRYVPYVIEPAAGLTRS	RYVPYVIEPAAGLTRSLMAFLVDAYTEDEA
A0R0T8	MSMEG_4504	4	13	yes	yes	2	0.00095123	114.51	DYYGLLGVSK	______________________________	______________________________
A0R0T8	MSMEG_4504	30	44	yes	yes	2;3	6.44e-201	269.44	ELHPDVNPDEEAQHR	ASDSEIKRAYRRLARELHPDVNPDEEAQHR	ELHPDVNPDEEAQHRFTEIQQAYEVLSDPE
A0R0T8	MSMEG_4504	45	60	yes	yes	2	0.0020045	95.981	FTEIQQAYEVLSDPEK	ELHPDVNPDEEAQHRFTEIQQAYEVLSDPE	TEIQQAYEVLSDPEKRRIVDMGGDPMESVG
A0R0T8	MSMEG_4504	45	61	yes	yes	3	0.0023402	92.265	FTEIQQAYEVLSDPEKR	ELHPDVNPDEEAQHRFTEIQQAYEVLSDPE	EIQQAYEVLSDPEKRRIVDMGGDPMESVGG
A0R0T8	MSMEG_4504	14	22	yes	yes	2	0.00071882	95.815	GASDSEIKR	______________________________	LLGVSKGASDSEIKRAYRRLARELHPDVNP
A0R0T8	MSMEG_4504	321	334	yes	yes	3	0.0028441	86.803	GDLHAHIDVVVPTR	TLRGHGMPHLRSGVRGDLHAHIDVVVPTRL	RGDLHAHIDVVVPTRLENSDIELLRKFKEN
A0R0T8	MSMEG_4504	217	226	yes	yes	2	0.00065508	101.64	IPAGVGDGMR	GGDGRVRARRDISVKIPAGVGDGMRVRLAA	DISVKIPAGVGDGMRVRLAAQGEVGPGGGP
A0R0T8	MSMEG_4504	335	344	yes	yes	2	1.62e-63	210.08	LENSDIELLR	RGDLHAHIDVVVPTRLENSDIELLRKFKEN	VVPTRLENSDIELLRKFKENRTRDTASVRT
A0R0T8	MSMEG_4504	359	373	yes	yes	2	0.005202	82.85	TAQGSAGSGGGLFSR	RKFKENRTRDTASVRTAQGSAGSGGGLFSR	TAQGSAGSGGGLFSRLRETFTGR_______
A0R0W1	MSMEG_4527	411	426	yes	yes	3	0.0022544	92.063	AGLDALGLPSTPSHWR	LIILDVPDDKIDELRAGLDALGLPSTPSHW	GLDALGLPSTPSHWRRNLMACTGIEFCKLS
A0R0W1	MSMEG_4527	449	459	yes	yes	2	0.015367	59.542	AQVLVPELEKR	GIEFCKLSFAETRKRAQVLVPELEKRLDDI	TRKRAQVLVPELEKRLDDINAQLDVPITVN
A0R0W1	MSMEG_4527	396	410	yes	yes	3	0.00016465	123.84	LIILDVPDDKIDELR	EAAGSDRIRFTPYQKLIILDVPDDKIDELR	LIILDVPDDKIDELRAGLDALGLPSTPSHW
A0R0W1	MSMEG_4527	1	13	yes	yes	2	0.012258	66.56	MTSSEAPAKTAEK	______________________________	______________________________
A0R0W1	MSMEG_4527	545	555	yes	yes	2	0.0165	41.448	NFVKQREDGER	VLSSELGDYIERVVRNFVKQREDGERFAQW	RVVRNFVKQREDGERFAQWAVRADEADLR_
A0R0W1	MSMEG_4527	127	137	yes	yes	2	9.22e-06	134.25	TLGGISTEFAR	RVRCDGGALTTAALRTLGGISTEFARDTAD	AALRTLGGISTEFARDTADISDRENVQYHW
A0R0W1	MSMEG_4527	210	221	yes	yes	2;3	0.0026149	90.827	YIGKPEYSNLPR	EVIDGTPAIDEIVRRYIGKPEYSNLPRKFK	VRRYIGKPEYSNLPRKFKTAISGLQDVVHE
A0R115	MSMEG_4584	49	76	yes	yes	3	0.01512	41.188	ALHAAADSVLANVDAVLAANAADVDAAR	AARTLATLSAEAKNRALHAAADSVLANVDA	DAVLAANAADVDAARQGGTPEAMIDRLALN
A0R115	MSMEG_4584	9	21	yes	yes	2	6.81e-06	157.68	SGAVDTQEPADLR	______________________________	SRSGAVDTQEPADLREQVHSAARRARVAAR
A0R115	MSMEG_4584	173	182	yes	yes	2	5.9e-13	169.76	SNQALVDALR	SGNAALLRGSSSAARSNQALVDALRSALAE	SSAARSNQALVDALRSALAEEGLPLDAVQL
A0R151	MSMEG_4625	27	51	yes	yes	2	3.51e-15	159.69	LDSEPGASVSLPVALVVDGANVTSK	KQYKVAAGDVVKVEKLDSEPGASVSLPVAL	LPVALVVDGANVTSKADDLAKVAVTAEVLE
A0R151	MSMEG_4625	58	69	yes	yes	2;3	1.56e-23	175.33	VAVTAEVLEHTK	VDGANVTSKADDLAKVAVTAEVLEHTKGPK	LAKVAVTAEVLEHTKGPKIRIHKFKNKTGY
A0R151	MSMEG_4625	24	51	yes	yes	3	2.06e-05	89.968	VEKLDSEPGASVSLPVALVVDGANVTSK	TGGKQYKVAAGDVVKVEKLDSEPGASVSLP	LPVALVVDGANVTSKADDLAKVAVTAEVLE
A0R196	MSMEG_4671	13	24	yes	yes	2	0.016686	47.869	CSFCGKSQKQVK	______________________________	LLKCSFCGKSQKQVKKLIAGPGVYICDECI
A0R196	MSMEG_4671	69	82	yes	yes	2	2.66e-47	206.1	EFLEGYVIGQDSAK	DDVKLDELPKPAEIREFLEGYVIGQDSAKR	REFLEGYVIGQDSAKRTLAVAVYNHYKRIQ
A0R196	MSMEG_4671	401	414	yes	yes	2	0.00037001	111.52	ETVQDNVLPTIVPR	DIPSRDDVAKVVVTKETVQDNVLPTIVPRK	KETVQDNVLPTIVPRKPSRSERRDKSA___
A0R196	MSMEG_4671	167	176	yes	yes	2	0.00061446	106.2	LIQAADYDVK	EAGYVGEDVENILLKLIQAADYDVKRAETG	NILLKLIQAADYDVKRAETGIIYIDEVDKI
A0R196	MSMEG_4671	308	319	yes	yes	2	0.00012164	125.75	LPVVASVTNLDK	EDLIKFGLIPEFIGRLPVVASVTNLDKASL	IGRLPVVASVTNLDKASLVKILSEPKNALV
A0R196	MSMEG_4671	102	114	yes	yes	2	5.54e-09	125.72	SRDSRSEPVELTK	VAVYNHYKRIQAGEKSRDSRSEPVELTKSN	EKSRDSRSEPVELTKSNILMLGPTGCGKTY
A0R196	MSMEG_4671	84	94	yes	yes	2	1.22e-14	172.25	TLAVAVYNHYK	EFLEGYVIGQDSAKRTLAVAVYNHYKRIQA	SAKRTLAVAVYNHYKRIQAGEKSRDSRSEP
A0R1B0	MSMEG_4687	16	43	yes	yes	3	9.83e-08	98.632	KGLSEGGIPIGAALFSADGELLGSGHNR	MTPEQMLDVAVEEARKGLSEGGIPIGAALF	LFSADGELLGSGHNRRVQDGDPSIHAETDA
A0R1B0	MSMEG_4687	45	60	yes	yes	2;3	0.00017687	120.29	VQDGDPSIHAETDAFR	FSADGELLGSGHNRRVQDGDPSIHAETDAF	QDGDPSIHAETDAFRAAGRQRGYRKTIMVT
A0R1C3	MSMEG_4700	233	246	yes	yes	2	0.0061318	85.845	AYPYEGNYSTYLEK	LDNVAEWILELDRGRAYPYEGNYSTYLEKK	RAYPYEGNYSTYLEKKAERLEVQGKKDQKL
A0R1C3	MSMEG_4700	302	315	yes	yes	2;3	0.0025942	116.51	KLDFEEIQIPTPPR	LDRYEEMVAEAEKTRKLDFEEIQIPTPPRL	RKLDFEEIQIPTPPRLGSVVVEVEHLDKGF
A0R1C3	MSMEG_4700	287	299	yes	yes	2;3	0.00014357	152.38	LDRYEEMVAEAEK	VRSGAKARQAKNKARLDRYEEMVAEAEKTR	ARLDRYEEMVAEAEKTRKLDFEEIQIPTPP
A0R1C3	MSMEG_4700	316	328	yes	yes	3	0.011592	59.418	LGSVVVEVEHLDK	RKLDFEEIQIPTPPRLGSVVVEVEHLDKGF	PRLGSVVVEVEHLDKGFNGRTLIKDLSFTL
A0R1C3	MSMEG_4700	265	273	yes	yes	2	0.0092875	79.489	LKEELAWVR	RLEVQGKKDQKLQKRLKEELAWVRSGAKAR	QKLQKRLKEELAWVRSGAKARQAKNKARLD
A0R1C3	MSMEG_4700	365	378	yes	yes	2	3.57e-26	186.76	TIVGLEQPDSGTVK	GVIGPNGVGKTTLFKTIVGLEQPDSGTVKI	KTIVGLEQPDSGTVKIGETVKLSYVDQTRA
A0R1E4	MSMEG_4722	65	74	yes	yes	2	0.0047714	75.378	AVDLTDPAAR	AQRLTERYGVTVEVRAVDLTDPAARATLCD	TVEVRAVDLTDPAARATLCDELAEREISIL
A0R1E4	MSMEG_4722	12	32	yes	yes	2;3	5.22e-43	193.54	AVVTGASQNIGEALATELAAR	______________________________	SQNIGEALATELAARGHHLIITARREEVLT
A0R1E4	MSMEG_4722	42	52	yes	yes	2	0.012668	58.63	REEVLTSLAQR	TELAARGHHLIITARREEVLTSLAQRLTER	ITARREEVLTSLAQRLTERYGVTVEVRAVD
A0R1E4	MSMEG_4722	192	205	yes	yes	2	0.0053395	81.625	TELPDPSEQSLVER	GVGVHVTLLAPGPVRTELPDPSEQSLVERL	RTELPDPSEQSLVERLIPDFLWIDTEYTAK
A0R1E8	MSMEG_4727	445	462	yes	yes	2	0.00099105	99.941	AGNALVFPVSASSADALR	PESPAETAAEAISPKAGNALVFPVSASSAD	ALVFPVSASSADALRSTAQHLADWLLRSGD
A0R1E8	MSMEG_4727	1360	1376	yes	yes	2	3.82e-19	182.02	ATQIDVDDSTAHEALVR	RGLIRVVGMEHPRLRATQIDVDDSTAHEAL	QIDVDDSTAHEALVRQLLSGSPEDETAWRD
A0R1E8	MSMEG_4727	362	379	yes	yes	3	0.00060045	102.72	AVLALQHNVIPQNLHFTR	FGHTQSAAGALGVMKAVLALQHNVIPQNLH	ALQHNVIPQNLHFTRLPDQMAEIETGLFVP
A0R1E8	MSMEG_4727	1601	1611	yes	yes	3	0.0074238	67.207	DWGIEHVYDSR	IYATAGSEKRRQLLRDWGIEHVYDSRTTAF	QLLRDWGIEHVYDSRTTAFADQIRTDTDGY
A0R1E8	MSMEG_4727	482	496	yes	yes	2	0.00071289	103.88	GPAIDLGDLAYTLAR	HLADWLLRSGDGNGRGPAIDLGDLAYTLAR	GPAIDLGDLAYTLARRRGFRAARSAVLAGD
A0R1E8	MSMEG_4727	1442	1454	yes	yes	2	0.0049464	82.417	GTPGPGQIEVAVK	NPGDLESMELVTFERGTPGPGQIEVAVKAS	ERGTPGPGQIEVAVKASSINFADVLVAFGR
A0R1E8	MSMEG_4727	1266	1295	yes	yes	3	0.015171	57.673	LDEQPLAGVAVIVGDSETGTDAHDVGADAR	HDADHDAQAAALTARLDEQPLAGVAVIVGD	SETGTDAHDVGADARRGADHVRHLVRIART
A0R1E8	MSMEG_4727	1427	1441	yes	yes	2	0.00010518	130.24	NPGDLESMELVTFER	AVADNASEGMRLVVRNPGDLESMELVTFER	NPGDLESMELVTFERGTPGPGQIEVAVKAS
A0R1E8	MSMEG_4727	1377	1390	yes	yes	2	0.00023723	118.77	QLLSGSPEDETAWR	QIDVDDSTAHEALVRQLLSGSPEDETAWRD	RQLLSGSPEDETAWRDGQWYAARLCPSPLR
A0R1E8	MSMEG_4727	252	262	yes	yes	2	0.016876	53.124	RLDDAVADGDR	DGFVSAEGCVVLTLKRLDDAVADGDRILAV	LTLKRLDDAVADGDRILAVIRGTATNQDGR
A0R1E8	MSMEG_4727	2000	2018	yes	yes	3	0.01339	60.541	SPFAELFLADTQGASETRK	APVLGASWLTAFAQRSPFAELFLADTQGAS	ELFLADTQGASETRKLRSELAALPREEWPT
A0R1E8	MSMEG_4727	1328	1345	yes	yes	3	3.1e-05	128.99	SQHVLDTDEPYLEHSGLR	DAVGEPPRLYVVTHRSQHVLDTDEPYLEHS	VLDTDEPYLEHSGLRGLIRVVGMEHPRLRA
A0R1E8	MSMEG_4727	1804	1812	yes	yes	2	0.00042588	102.51	SSEIIELIR	CGRIVVNSRSAPSTRSSEIIELIRATGADI	SAPSTRSSEIIELIRATGADIVVECGDIAE
A0R1E8	MSMEG_4727	803	822	yes	yes	3	0.0052697	71.685	VFAELSPHPLLTHPVEQTAR	RFSAAVQAALEDGHRVFAELSPHPLLTHPV	SPHPLLTHPVEQTARSLDMPLAVFAAMRRQ
A0R1H7	MSMEG_4757	2579	2603	yes	yes	3	0.00014103	85.397	AFVQFDPEHTVARPLPDSSDWEVTR	DKDFTFVVSSEADARAFVQFDPEHTVARPL	VARPLPDSSDWEVTRKAGTEIRVPRKTKLS
A0R1H7	MSMEG_4757	106	117	yes	yes	2	5.91e-05	130.41	ALAAEEPVPSDK	VVVRPIGFEPLQWVRALAAEEPVPSDKQLT	WVRALAAEEPVPSDKQLTSAAVSVPGVLLT
A0R1H7	MSMEG_4757	2917	2928	yes	yes	2	1.08e-20	184.71	APGNPLFIVSQK	NETELHERIADSMGRAPGNPLFIVSQKTLT	MGRAPGNPLFIVSQKTLTGHAKGGAAVFQM
A0R1H7	MSMEG_4757	1158	1168	yes	yes	2	2.32e-28	188.87	ASAATDTEVGR	AELPKEPAEFTVTAKASAATDTEVGRVVPV	VTAKASAATDTEVGRVVPVSVEVRNAADGA
A0R1H7	MSMEG_4757	1044	1060	yes	yes	2	0.0010099	100.04	AVLAIAAGVEGPENLPK	GAPIVEVDDAATAMRAVLAIAAGVEGPENL	LAIAAGVEGPENLPKVVDNTATVTVDWDPE
A0R1H7	MSMEG_4757	2230	2244	yes	yes	2	7.64e-27	191.79	DAQTPTLLFPFAAPR	TEQTESLGPQSIHLKDAQTPTLLFPFAAPR	DAQTPTLLFPFAAPRVAGDMSEVGSRAEME
A0R1H7	MSMEG_4757	942	961	yes	yes	2	3.65e-06	129.77	DASGPLAVVLDAPDVLWAGR	GAEPVEVLSRRQARRDASGPLAVVLDAPDV	LAVVLDAPDVLWAGRMSVNPVHRIAAPTEW
A0R1H7	MSMEG_4757	1604	1613	yes	yes	2	0.0019517	97.965	DKDPELIIGR	GVADFRRSLERVMPRDKDPELIIGRYIPNL	RVMPRDKDPELIIGRYIPNLVPRPFTLDRD
A0R1H7	MSMEG_4757	1635	1653	yes	yes	2	6.97e-05	118.13	DLVPAEPLDEVLADYDTWR	PRPFTLDRDFIQEIRDLVPAEPLDEVLADY	AEPLDEVLADYDTWRNEKPKELCRKVVIEL
A0R1H7	MSMEG_4757	1386	1397	yes	yes	3	0.017529	33.875	ETLGFSVLHVVR	KAARKVWDSADKFTRETLGFSVLHVVRDNP	FTRETLGFSVLHVVRDNPTSLIASGVHYHH
A0R1H7	MSMEG_4757	2089	2106	yes	yes	3	0.0043455	82.837	FEGTGHVVATQANWWQGK	EEGDIDAQWEQLSQRFEGTGHVVATQANWW	TGHVVATQANWWQGKALAAGRNVHASLFGR
A0R1H7	MSMEG_4757	1932	1963	yes	yes	3	0.015609	40.044	GGDLGGLHAGALASAADVDKVIDGAVAAVAAR	TVEFALGTREGSSVRGGDLGGLHAGALASA	VDKVIDGAVAAVAARRGISVSLPSAGGASG
A0R1H7	MSMEG_4757	2298	2310	yes	yes	2	0.0081018	72.652	GMFGGDGAYGEAK	IASRLHVVLPGSPNRGMFGGDGAYGEAKSA	NRGMFGGDGAYGEAKSALDALENRWSAEKS
A0R1H7	MSMEG_4757	2892	2909	yes	yes	2;3	2.21e-93	226.24	HDTSTLANDPNETELHER	AQLGVGADDIAVISKHDTSTLANDPNETEL	STLANDPNETELHERIADSMGRAPGNPLFI
A0R1H7	MSMEG_4757	563	580	yes	yes	3	0.00044722	109.67	IAAEVPTKPVIVHIEGGR	VFKPGTVEQIRSVIRIAAEVPTKPVIVHIE	EVPTKPVIVHIEGGRAGGHHSWEDLDDLLL
A0R1H7	MSMEG_4757	2122	2131	yes	yes	2	0.0070178	70.816	IAAGAENPGK	ALAAGRNVHASLFGRIAAGAENPGKGRYSD	SLFGRIAAGAENPGKGRYSDEVAVVTGASK
A0R1H7	MSMEG_4757	444	471	yes	yes	3	7.33e-05	84.127	IVAAAANAGHWAELAGGGQVTEQIFNDR	PILLAGMTPTTVDAKIVAAAANAGHWAELA	LAGGGQVTEQIFNDRIAELETLLEPGRAIQ
A0R1H7	MSMEG_4757	1375	1385	yes	yes	3	0.013467	63.473	KVWDSADKFTR	KGMGMEVRARSKAARKVWDSADKFTRETLG	KAARKVWDSADKFTRETLGFSVLHVVRDNP
A0R1H7	MSMEG_4757	794	814	yes	yes	3	4.26e-08	125.23	LHPQDFGPIETLFDADADGER	WRDRFEQMLKRAEARLHPQDFGPIETLFDA	GPIETLFDADADGERLLEDPEAAITALLQR
A0R1H7	MSMEG_4757	2287	2297	yes	yes	2	0.0026598	87.639	LHVVLPGSPNR	SGLSKIGAERDIASRLHVVLPGSPNRGMFG	IASRLHVVLPGSPNRGMFGGDGAYGEAKSA
A0R1H7	MSMEG_4757	1141	1157	yes	yes	2;3	0.00026827	119.88	LLAELPKEPAEFTVTAK	IEGLLSLVHLDHAARLLAELPKEPAEFTVT	AELPKEPAEFTVTAKASAATDTEVGRVVPV
A0R1H7	MSMEG_4757	708	722	yes	yes	2	2.65e-32	198.57	LLDEVAGDADAVAER	ADIHEIDNAASRCGRLLDEVAGDADAVAER	LLDEVAGDADAVAERRDEIIAAMAQTAKPY
A0R1H7	MSMEG_4757	815	829	yes	yes	2;3	2.65e-12	169.89	LLEDPEAAITALLQR	GPIETLFDADADGERLLEDPEAAITALLQR	LLEDPEAAITALLQRYPDAETVVLHPADVP
A0R1H7	MSMEG_4757	1721	1736	yes	yes	2	3.95e-14	177.42	LPEYSHSTVEVLNSER	KSAPTVAGLATNTLKLPEYSHSTVEVLNSE	PEYSHSTVEVLNSERDAAVLFATDTDPEPE
A0R1H7	MSMEG_4757	301	310	yes	yes	2	4.74e-61	207.68	LSDGIEIVGR	VFDPVQVEVGFHTPRLSDGIEIVGRWAETV	FHTPRLSDGIEIVGRWAETVGLDVELAKEL
A0R1H7	MSMEG_4757	1178	1191	yes	yes	2	0.0049436	82.85	NAADGALLATLEER	DTEVGRVVPVSVEVRNAADGALLATLEERF	RNAADGALLATLEERFAIRGRTGAAELTDP
A0R1H7	MSMEG_4757	386	409	yes	yes	3	9.7e-08	117.29	NLFTVGAVPEVARPWSSYAPTVVK	LGIGIVPAATRGGQRNLFTVGAVPEVARPW	EVARPWSSYAPTVVKLPDGSVKLETKFTRL
A0R1H7	MSMEG_4757	1622	1634	yes	yes	3	0.00021222	120.03	PFTLDRDFIQEIR	PELIIGRYIPNLVPRPFTLDRDFIQEIRDL	PRPFTLDRDFIQEIRDLVPAEPLDEVLADY
A0R1H7	MSMEG_4757	399	409	yes	yes	2	0.017359	55.461	PWSSYAPTVVK	QRNLFTVGAVPEVARPWSSYAPTVVKLPDG	EVARPWSSYAPTVVKLPDGSVKLETKFTRL
A0R1H7	MSMEG_4757	736	751	yes	yes	3	0.015749	53.869	PYFGDVAEMTYLQWLR	ERRDEIIAAMAQTAKPYFGDVAEMTYLQWL	YFGDVAEMTYLQWLRRYVELAIGDGNSTAD
A0R1H7	MSMEG_4757	333	349	yes	yes	3	9.27e-05	147.1	QVDWVDEITELHEAGAR	DVELAKELTESILVRQVDWVDEITELHEAG	DWVDEITELHEAGARWILDLGPGDILTRLT
A0R1H7	MSMEG_4757	1964	1992	yes	yes	3	1.42e-09	107.34	RGISVSLPSAGGASGGVVDSAALGEFAEK	VDKVIDGAVAAVAARRGISVSLPSAGGASG	GGVVDSAALGEFAEKVTGPDGVLASAARLV
A0R1H7	MSMEG_4757	2311	2319	yes	yes	2	0.01468	75.378	SALDALENR	NRGMFGGDGAYGEAKSALDALENRWSAEKS	AYGEAKSALDALENRWSAEKSWAERVSLAH
A0R1H7	MSMEG_4757	1707	1720	yes	yes	2	7.65e-05	150.09	SAPTVAGLATNTLK	AGGLGVERFVEIGVKSAPTVAGLATNTLKL	KSAPTVAGLATNTLKLPEYSHSTVEVLNSE
A0R1H7	MSMEG_4757	1027	1043	yes	yes	2	8.93e-93	225.79	SGGAPIVEVDDAATAMR	GTWIEIRFTLTDVVRSGGAPIVEVDDAATA	GAPIVEVDDAATAMRAVLAIAAGVEGPENL
A0R1H7	MSMEG_4757	2875	2891	yes	yes	2	3.22e-13	175.66	SLAQLGVGADDIAVISK	ALGAARGGRESTLARSLAQLGVGADDIAVI	AQLGVGADDIAVISKHDTSTLANDPNETEL
A0R1H7	MSMEG_4757	428	443	yes	yes	2	0.0019196	96.334	SPILLAGMTPTTVDAK	GSVKLETKFTRLTGRSPILLAGMTPTTVDA	PILLAGMTPTTVDAKIVAAAANAGHWAELA
A0R1H7	MSMEG_4757	689	704	yes	yes	2;3	2.79e-19	184.02	SQLGADIHEIDNAASR	WVGAGKAANGMASGRSQLGADIHEIDNAAS	QLGADIHEIDNAASRCGRLLDEVAGDADAV
A0R1H7	MSMEG_4757	245	257	yes	yes	2	2.39e-27	190.86	SVVITGTPEQLSR	RTVLPPVLSIRNGRRSVVITGTPEQLSRFE	RRSVVITGTPEQLSRFELYCTQIAEKEEAE
A0R1H7	MSMEG_4757	22	37	yes	yes	2;3	4.52e-08	162.48	TADGNAADTAHALVDR	DRVPAGWNDESGSDRTADGNAADTAHALVD	ADGNAADTAHALVDRLSAGEPYAVAFGGQG
A0R1H7	MSMEG_4757	1198	1208	yes	yes	2	1.19e-05	131.52	TGAAELTDPVR	ALLATLEERFAIRGRTGAAELTDPVRAGGA	IRGRTGAAELTDPVRAGGAISDNATDTPRR
A0R1H7	MSMEG_4757	852	868	yes	yes	3	0.015467	78.932	TLGKPVNFVPVIDKDVR	VLHPADVPFFVELCKTLGKPVNFVPVIDKD	GKPVNFVPVIDKDVRRWWRSDSLWQAHDAR
A0R1H7	MSMEG_4757	1348	1360	yes	yes	2	7.85e-05	121.5	TVYAFPGQGIQHK	SELVMAATARLAAPKTVYAFPGQGIQHKGM	PKTVYAFPGQGIQHKGMGMEVRARSKAARK
A0R1H7	MSMEG_4757	1905	1914	yes	yes	2	0.00058162	107.66	TWELGPGWAK	PSGKRPAYITERVTKTWELGPGWAKHVTVE	ERVTKTWELGPGWAKHVTVEFALGTREGSS
A0R1H7	MSMEG_4757	1868	1885	yes	yes	3	2.09e-06	157.47	TYKPFGPVLSDAINDQLR	ADLGALKGQVTKLARTYKPFGPVLSDAIND	PFGPVLSDAINDQLRTVLGPSGKRPAYITE
A0R1H7	MSMEG_4757	2330	2341	yes	yes	2	0.00077234	100.82	VSLAHALIGWTK	ALENRWSAEKSWAERVSLAHALIGWTKGTG	AERVSLAHALIGWTKGTGLMGQNDAIVSAV
A0R1H7	MSMEG_4757	1993	2005	yes	yes	2	0.0047448	116.84	VTGPDGVLASAAR	GGVVDSAALGEFAEKVTGPDGVLASAARLV	EKVTGPDGVLASAARLVLNQLGLSDVVTTP
A0R1H7	MSMEG_4757	753	768	yes	yes	2	0.0001349	135.04	YVELAIGDGNSTADTK	FGDVAEMTYLQWLRRYVELAIGDGNSTADT	VELAIGDGNSTADTKRPDSPWLDITWRDRF
A0R1V9	MSMEG_4891	98	115	yes	yes	3	0.01187	66.387	AQHEDLKTLPFPMVSDLK	LGVSVDNEFVHFQWRAQHEDLKTLPFPMVS	EDLKTLPFPMVSDLKRELTAACGVLNADGV
A0R1V9	MSMEG_4891	134	156	yes	yes	2;3	4.65e-57	207.92	ATFIVDPNNEVQFVSVTAGSVGR	TAACGVLNADGVADRATFIVDPNNEVQFVS	NEVQFVSVTAGSVGRNVDEVLRVLDALQSD
A0R1V9	MSMEG_4891	71	78	yes	yes	2	1.98e-09	125.82	LNEDFEDR	DFTFVCPTEIAAFGKLNEDFEDRDAKVLGV	EIAAFGKLNEDFEDRDAKVLGVSVDNEFVH
A0R1V9	MSMEG_4891	71	81	yes	yes	3	0.016415	43.958	LNEDFEDRDAK	DFTFVCPTEIAAFGKLNEDFEDRDAKVLGV	AFGKLNEDFEDRDAKVLGVSVDNEFVHFQW
A0R1V9	MSMEG_4891	26	37	yes	yes	2	0.0020505	99.568	VDAKQPDDYFTR	PEYDLTAVVGGDLSKVDAKQPDDYFTRVTS	LSKVDAKQPDDYFTRVTSKDYEGKWRIIFF
A0R1Y5	MSMEG_4917	170	182	yes	yes	2	0.00128	99.752	AHLDQGNFDEALK	GEEAEQVDPALAQARAHLDQGNFDEALKAY	ARAHLDQGNFDEALKAYEAILEAQPNHPEA
A0R1Y5	MSMEG_4917	183	198	yes	yes	2;3	4.69e-06	160.18	AYEAILEAQPNHPEAK	ARAHLDQGNFDEALKAYEAILEAQPNHPEA	YEAILEAQPNHPEAKGAVRQIGFLQRATAQ
A0R1Y7	MSMEG_4920	169	181	yes	yes	3	0.0096601	63.662	AEQDEYAAQSHQK	GALTEQRNDVDKFTRAEQDEYAAQSHQKAA	TRAEQDEYAAQSHQKAAAAWKDGVFADEVV
A0R1Y7	MSMEG_4920	100	123	yes	yes	2;3	1.19e-05	101	AGEFDVIVAGGQESMSQAPHLLPK	LSGIDAIALADQLIRAGEFDVIVAGGQESM	GGQESMSQAPHLLPKSREGYKYGDATLVDH
A0R1Y7	MSMEG_4920	218	233	yes	yes	2;3	3.05e-05	155.88	ANTTAESLAGLKPAFR	RKGDPIEFAEDEGIRANTTAESLAGLKPAF	NTTAESLAGLKPAFRKDGTITAGSASQISD
A0R1Y7	MSMEG_4920	37	63	yes	yes	3	0.0013791	66.613	ANVPASMVEYVIMGQVLTAGAGQMPAR	GTDLGAIAIRAALEKANVPASMVEYVIMGQ	MGQVLTAGAGQMPARQAAVAAGIPWDVAAL
A0R1Y7	MSMEG_4920	19	31	yes	yes	2	8.73e-27	185.29	DFSGTDLGAIAIR	AGARTPVGKLMGSLKDFSGTDLGAIAIRAA	LKDFSGTDLGAIAIRAALEKANVPASMVEY
A0R1Y7	MSMEG_4920	235	258	yes	yes	2	1.09e-14	158.17	DGTITAGSASQISDGAAAVIVMNK	TTAESLAGLKPAFRKDGTITAGSASQISDG	SQISDGAAAVIVMNKAKAEELGLTWLAEIG
A0R1Y7	MSMEG_4920	188	203	yes	yes	2	3.81e-06	160.56	DGVFADEVVPVSIPQR	EYAAQSHQKAAAAWKDGVFADEVVPVSIPQ	GVFADEVVPVSIPQRKGDPIEFAEDEGIRA
A0R1Y7	MSMEG_4920	204	217	yes	yes	2;3	5.84e-05	131.35	KGDPIEFAEDEGIR	GVFADEVVPVSIPQRKGDPIEFAEDEGIRA	RKGDPIEFAEDEGIRANTTAESLAGLKPAF
A0R1Y7	MSMEG_4920	161	168	yes	yes	2	0.015981	75.378	NDVDKFTR	DVFTDQPMGALTEQRNDVDKFTRAEQDEYA	GALTEQRNDVDKFTRAEQDEYAAQSHQKAA
A0R1Y7	MSMEG_4920	334	353	yes	yes	3	0.0028891	79.317	VNVNGGAIAIGHPIGMSGAR	VALASTKELGVDPAKVNVNGGAIAIGHPIG	GAIAIGHPIGMSGARIALHAALELARRGSG
A0R1Z6	MSMEG_4932	356	371	yes	yes	2	1.53e-12	171.99	GIPQLSSAPVWSSDIR	LGADARTDGHHAVVRGIPQLSSAPVWSSDI	IPQLSSAPVWSSDIRAGAGLVLAGLVADGE
A0R1Z6	MSMEG_4932	74	90	yes	yes	3	0.011497	63.682	ITSPDEPKYDADFAAVR	RGLGATVELDGATVRITSPDEPKYDADFAA	SPDEPKYDADFAAVRQFRASVCVLGPLVGR
A0R1Z6	MSMEG_4932	267	282	yes	yes	2	7.04e-05	151.7	LHDAGATVTQNDNGFR	VTGVDPQHLQLVLHKLHDAGATVTQNDNGF	HDAGATVTQNDNGFRVVQYERPKAVNVATL
A0R200	MSMEG_4936	212	227	yes	yes	2	1.99e-08	166.62	DTALVFGQMDEPPGTR	GNDLWVELADANVLKDTALVFGQMDEPPGT	TALVFGQMDEPPGTRMRVALSALTMAEFFR
A0R200	MSMEG_4936	259	272	yes	yes	2	1.51e-26	190.34	FTQAGSEVSTLLGR	EQGQDVLLFIDNIFRFTQAGSEVSTLLGRM	RFTQAGSEVSTLLGRMPSAVGYQPTLADEM
A0R200	MSMEG_4936	341	367	yes	yes	3	0.0026602	62.325	GIFPAVDPLASSSTILDPAIVGDEHYR	HLDATTELSRAVFSKGIFPAVDPLASSSTI	STILDPAIVGDEHYRVAQEVIRILQRYKDL
A0R200	MSMEG_4936	76	95	yes	yes	2	7.5e-65	213.52	GVEVTDTGASISVPVGDGVK	LVRCISMQPTDGLVRGVEVTDTGASISVPV	DTGASISVPVGDGVKGHVFNALGDCLDDPG
A0R200	MSMEG_4936	15	26	yes	yes	2	4.12e-05	144.55	ITGPVVDVEFPR	______________________________	VVRITGPVVDVEFPRGSVPELFNALHAEIT
A0R200	MSMEG_4936	467	474	yes	yes	2	0.012299	58.596	KAESLGAK	EQAFFLIGGLDDLAKKAESLGAKL______	GLDDLAKKAESLGAKL______________
A0R200	MSMEG_4936	123	133	yes	yes	2;3	0.0024089	85.355	KPPAFSDLEPR	DPGYGKDFEHWSIHRKPPAFSDLEPRTEML	SIHRKPPAFSDLEPRTEMLETGLKVVDLLT
A0R200	MSMEG_4936	273	293	yes	yes	2;3	7.04e-84	216.39	MPSAVGYQPTLADEMGELQER	RFTQAGSEVSTLLGRMPSAVGYQPTLADEM	YQPTLADEMGELQERITSTRGRSITSMQAV
A0R200	MSMEG_4936	1	7	yes	yes	1	0.012635	55.441	MTATAEK	______________________________	______________________________
A0R200	MSMEG_4936	180	193	yes	yes	2	1.5e-26	190.36	NFGGTSVFAGVGER	GKTVLIQEMINRIARNFGGTSVFAGVGERT	RNFGGTSVFAGVGERTREGNDLWVELADAN
A0R200	MSMEG_4936	301	335	yes	yes	3	2.32e-07	72.228	SITSMQAVYVPADDYTDPAPATTFAHLDATTELSR	EMGELQERITSTRGRSITSMQAVYVPADDY	ATTFAHLDATTELSRAVFSKGIFPAVDPLA
A0R200	MSMEG_4936	134	142	yes	yes	2	0.00056356	99.442	TEMLETGLK	SIHRKPPAFSDLEPRTEMLETGLKVVDLLT	SDLEPRTEMLETGLKVVDLLTPYVRGGKIA
A0R200	MSMEG_4936	48	63	yes	yes	2;3	3.97e-05	153.32	TLTLEVAQHLGDSLVR	FNALHAEITFGALAKTLTLEVAQHLGDSLV	LTLEVAQHLGDSLVRCISMQPTDGLVRGVE
A0R200	MSMEG_4936	167	176	yes	yes	2	2.4e-05	119.22	TVLIQEMINR	RGGKIALFGGAGVGKTVLIQEMINRIARNF	AGVGKTVLIQEMINRIARNFGGTSVFAGVG
A0R200	MSMEG_4936	368	374	yes	yes	2	0.009212	83.206	VAQEVIR	STILDPAIVGDEHYRVAQEVIRILQRYKDL	IVGDEHYRVAQEVIRILQRYKDLQDIIAIL
A0R202	MSMEG_4938	222	246	yes	yes	2;3	3.17e-49	196.22	ALEEGGAMEYTTIVAAPASDAAGFK	VAIGQKGTTIASVKRALEEGGAMEYTTIVA	TTIVAAPASDAAGFKWLAPYTGSAIGQHWM
A0R202	MSMEG_4938	131	142	yes	yes	2	0.00014184	121.9	ALELQAPSVVQR	QPIDGQGDIAAETRRALELQAPSVVQRQSV	TRRALELQAPSVVQRQSVSEPLQTGIKAID
A0R202	MSMEG_4938	385	401	yes	yes	3	0.013	59.68	AMKEVAGSLRLDLSQYR	VGVSVSRVGGAAQIKAMKEVAGSLRLDLSQ	KEVAGSLRLDLSQYRELEAFAAFASDLDAA
A0R202	MSMEG_4938	477	487	yes	yes	2;3	0.0022258	91.265	ASHSDIFDGIR	EDVQRFESELLEHVKASHSDIFDGIRETKK	EHVKASHSDIFDGIRETKKLSEEAEEKLVS
A0R202	MSMEG_4938	191	199	yes	yes	2	0.0024706	85.161	EAWLTGDPK	TGKTAVCVDTILNQREAWLTGDPKQQVRCV	TILNQREAWLTGDPKQQVRCVYVAIGQKGT
A0R202	MSMEG_4938	467	476	yes	yes	3	9e-06	121.5	FESELLEHVK	TQGHLDSVPVEDVQRFESELLEHVKASHSD	EDVQRFESELLEHVKASHSDIFDGIRETKK
A0R202	MSMEG_4938	491	499	yes	yes	2	0.0001391	112.11	KLSEEAEEK	KASHSDIFDGIRETKKLSEEAEEKLVSVIN	GIRETKKLSEEAEEKLVSVINEFKKGFQAS
A0R202	MSMEG_4938	500	509	yes	yes	2	0.0012937	88.948	LVSVINEFKK	GIRETKKLSEEAEEKLVSVINEFKKGFQAS	EAEEKLVSVINEFKKGFQASDGSSVVVSEN
A0R202	MSMEG_4938	143	154	yes	yes	2	4.18e-05	134.38	QSVSEPLQTGIK	TRRALELQAPSVVQRQSVSEPLQTGIKAID	VQRQSVSEPLQTGIKAIDAMTPIGRGQRQL
A0R202	MSMEG_4938	130	142	yes	yes	3	0.012646	56.956	RALELQAPSVVQR	GQPIDGQGDIAAETRRALELQAPSVVQRQS	TRRALELQAPSVVQRQSVSEPLQTGIKAID
A0R202	MSMEG_4938	94	109	yes	yes	2	0.00012559	117.95	TGEVLSVPVGDAFLGR	LGEFEKIEEGQQVKRTGEVLSVPVGDAFLG	GEVLSVPVGDAFLGRVVNPLGQPIDGQGDI
A0R202	MSMEG_4938	110	129	yes	yes	2;3	2.35e-10	165.34	VVNPLGQPIDGQGDIAAETR	GEVLSVPVGDAFLGRVVNPLGQPIDGQGDI	GQPIDGQGDIAAETRRALELQAPSVVQRQS
A0R202	MSMEG_4938	110	130	yes	yes	3	0.0081232	62.658	VVNPLGQPIDGQGDIAAETRR	GEVLSVPVGDAFLGRVVNPLGQPIDGQGDI	QPIDGQGDIAAETRRALELQAPSVVQRQSV
A0R214	MSMEG_4950	68	86	yes	yes	2	0	304.42	ELAADDASFADEVEELTAK	YRKLEAARGDLEAARELAADDASFADEVEE	DDASFADEVEELTAKVAELDNQLTDLLAPR
A0R214	MSMEG_4950	2	22	yes	yes	3	0.0035735	72.819	SGTDTAPAIEALLAEHADLER	______________________________	PAIEALLAEHADLERQLADPALHADAGAAR
A0R241	MSMEG_4978	573	590	yes	yes	3	0.015268	62.69	AGEITHFTGIDSPYQRPK	DCEARDPKGLYAKARAGEITHFTGIDSPYQ	ITHFTGIDSPYQRPKHPDLRLTPEHSLDEL
A0R241	MSMEG_4978	33	47	yes	yes	2;3	0.0012701	95.651	AVMEDQLAAVERTSK	DGKSTLIGRLLYDSKAVMEDQLAAVERTSK	AVMEDQLAAVERTSKERGHDYTDLALVTDG
A0R241	MSMEG_4978	87	100	yes	yes	3	0.008628	68.44	FIIADTPGHIQYTR	TIDVAYRYFATAKRKFIIADTPGHIQYTRN	KFIIADTPGHIQYTRNMVTGTSTAQLAIVL
A0R241	MSMEG_4978	474	486	yes	yes	2	0.00042643	110.38	GVPAYVLDGDNLR	KSSVAMLVEQKLLGKGVPAYVLDGDNLRHG	GKGVPAYVLDGDNLRHGLNADLGFSMADRA
A0R241	MSMEG_4978	341	347	yes	yes	2	0.013004	55.504	HTTRTTR	ADDASLEPGREYLIKHTTRTTRAKVVDLDY	PGREYLIKHTTRTTRAKVVDLDYRLDVNTL
A0R241	MSMEG_4978	172	193	yes	yes	3	0.002584	91.889	LDVHDVTAIPLSALQGDNVVTK	RFEAIRDEFHTFAARLDVHDVTAIPLSALQ	AIPLSALQGDNVVTKSDKTPWYEGPALLAH
A0R241	MSMEG_4978	243	266	yes	yes	3	0.0091352	54.857	SYAGTVASGVMRPGDEIVVLPSGK	QYVIRPQTLDHADHRSYAGTVASGVMRPGD	VMRPGDEIVVLPSGKSSRITEIAGPGGPVD
A0R241	MSMEG_4978	385	394	yes	yes	2	0.0034412	78.655	TPLLLDEYSR	ALKLNELGRISLRTRTPLLLDEYSRNPATG	SLRTRTPLLLDEYSRNPATGSFILIDPHTN
A0R248	MSMEG_4985	45	57	yes	yes	3	0.0038291	82.171	ILGLGDGEAHVIR	VAVVACMDARLDVYRILGLGDGEAHVIRNA	YRILGLGDGEAHVIRNAGGVITDDEIRSLA
A0R248	MSMEG_4985	2	16	yes	yes	2	3.27e-175	260.57	SVTDQYLANNEEYAK	______________________________	SVTDQYLANNEEYAKTFSGPLPLPPSKHVA
A0R2B1	MSMEG_5049	619	634	yes	yes	2	2.64e-20	185.2	AKQDLLDTGEEGSDNR	SHLEAVDPVLEGLVRAKQDLLDTGEEGSDN	KQDLLDTGEEGSDNRFSVVPLMLHGDAAFA
A0R2B1	MSMEG_5049	1058	1070	yes	yes	3	0.00021417	114.24	DGIQRPLIVFTPK	STPANYFHLLRRHGKDGIQRPLIVFTPKSM	GKDGIQRPLIVFTPKSMLRNKAAVSDIRDF
A0R2B1	MSMEG_5049	224	236	yes	yes	2	9.06e-05	142.1	FGQFIAAYEDIVR	RSLVVAAIKRCETMRFGQFIAAYEDIVRRA	MRFGQFIAAYEDIVRRARDGKLTAEDFSGV
A0R2B1	MSMEG_5049	446	461	yes	yes	3	0.00025267	110.77	HVGVEYTHILEPEQQR	KLRDILSVLRDAYCRHVGVEYTHILEPEQQ	VGVEYTHILEPEQQRWIQERVETKHDKPTV
A0R2B1	MSMEG_5049	843	859	yes	yes	3	0.00011649	115.04	IGDAHLALPEGFTVHPR	PSKLATAVDKAMLQRIGDAHLALPEGFTVH	DAHLALPEGFTVHPRVRPVLEKRREMAYEG
A0R2B1	MSMEG_5049	316	327	yes	yes	2	0.00050081	105.25	IIQGAESGDFLR	GIGKLITLTSTYDHRIIQGAESGDFLRTIH	DHRIIQGAESGDFLRTIHQLLLDDDFFDEI
A0R2B1	MSMEG_5049	305	315	yes	yes	2	5.55e-06	137.95	LITLTSTYDHR	QGASEERIADLGIGKLITLTSTYDHRIIQG	GIGKLITLTSTYDHRIIQGAESGDFLRTIH
A0R2B1	MSMEG_5049	486	499	yes	yes	2	6.2e-151	252.37	LNAAEAFETFLQTK	HDKPTVAEQKYILSKLNAAEAFETFLQTKY	KLNAAEAFETFLQTKYVGQKRFSLEGAETV
A0R2B1	MSMEG_5049	920	942	yes	yes	2;3	1.81e-09	145.73	TGEEFTPLQLLATNPDGTPTGGK	RGTFTQRHAVIVDRKTGEEFTPLQLLATNP	QLLATNPDGTPTGGKFLVYNSALSEFAAVG
A0R2B1	MSMEG_5049	54	74	yes	yes	2	2.46e-08	141.82	TTTAAPVTPPTPAPAPAPEPK	DYSPEPTTDSASNGRTTTAAPVTPPTPAPA	VTPPTPAPAPAPEPKAAPKPAAKTEAKPAK
A0R2B1	MSMEG_5049	1213	1227	yes	yes	2	0.0021281	92.866	VHAVEQQEILDTAFG	ISRRAMSAPSSGSSKVHAVEQQEILDTAFG	VHAVEQQEILDTAFG_______________
A0R2E9	MSMEG_5087	87	103	yes	yes	2;3	3.21e-06	160.18	ELADVDAAELIVTDTMR	GGHTVGVIPKALVHRELADVDAAELIVTDT	ADVDAAELIVTDTMRERKREMEHRSDAFIA
A0R2E9	MSMEG_5087	163	173	yes	yes	2	0.00036057	108.43	GLVPTGYVSQR	LDPFGHYDGLLTWLRGLVPTGYVSQRAMDS	TWLRGLVPTGYVSQRAMDSLVVVDNVEAAL
A0R2E9	MSMEG_5087	48	69	yes	yes	3	0.0047215	66.325	GWTLVSGGGNVSAMGAVAQAAR	LLELAAEVGSSIAARGWTLVSGGGNVSAMG	GGNVSAMGAVAQAARAKGGHTVGVIPKALV
A0R2Q5	MSMEG_5197	70	80	yes	yes	2	0.0014444	96.171	FNAIIDEEIAK	NMPEEFGGGGSDDFRFNAIIDEEIAKSGVH	DDFRFNAIIDEEIAKSGVHGPALSLHNDVV
A0R2Q5	MSMEG_5197	4	14	yes	yes	2	3.89e-05	120.09	LIYNEEHEAFR	______________________________	______________________________
A0R2Q5	MSMEG_5197	81	100	yes	yes	3	0.00079585	95.954	SGVHGPALSLHNDVVGPYFK	DDFRFNAIIDEEIAKSGVHGPALSLHNDVV	PALSLHNDVVGPYFKELANDEQRRRWLPGI
A0R2Q5	MSMEG_5197	322	329	yes	yes	2	0.015963	51.787	WWATETAK	VVDGELTAVEAAKAKWWATETAKKIVDNCV	VEAAKAKWWATETAKKIVDNCVQLHGGYGY
A0R2Q7	MSMEG_5199	178	195	yes	yes	2	1.19e-09	168.93	AAAAQDSGAFSDQIVGIK	SRTQLDEFSLRSHEKAAAAQDSGAFSDQIV	AQDSGAFSDQIVGIKTKDADGNDTVVLEDG
A0R2Q7	MSMEG_5199	2	11	yes	yes	2	1.05e-05	121.73	AEAVIVEAVR	______________________________	______________________________
A0R2Q7	MSMEG_5199	69	87	yes	yes	2	5.02e-05	120.14	TAVLSAGWPETVPGVTVDR	GCVMQAGEQALDIARTAVLSAGWPETVPGV	SAGWPETVPGVTVDRQCGSSQQSLHFAVAG
A0R2Q7	MSMEG_5199	165	173	yes	yes	2	0.001066	99.013	TQLDEFSLR	GVGAEMIAEQWGFSRTQLDEFSLRSHEKAA	QWGFSRTQLDEFSLRSHEKAAAAQDSGAFS
A0R2Q7	MSMEG_5199	268	291	yes	yes	3	0.0031023	65.16	VHTAVLAGADPVIMLTAPIPATQK	SAEKAKELGLKPIAKVHTAVLAGADPVIML	DPVIMLTAPIPATQKALKKSGLSLDQIGAF
A0R2T0	MSMEG_5222	317	335	yes	yes	2	4e-10	166.86	AEVVSFDDLVEAGSMAAAK	AAGVIHSDFEKGFIKAEVVSFDDLVEAGSM	SFDDLVEAGSMAAAKAAGKVRMEGKDYVMA
A0R2T0	MSMEG_5222	224	237	yes	yes	2	0.0038183	86.463	EMVAPADAVFLDAK	DESVLTDEARQAELREMVAPADAVFLDAKI	REMVAPADAVFLDAKIEAELLELDDESAAE
A0R2T0	MSMEG_5222	263	276	yes	yes	2	0.010272	70.056	GLDALARAGFHTLK	ESAAELLESIGQTERGLDALARAGFHTLKL	RGLDALARAGFHTLKLQTYLTAGPKEARAW
A0R2T0	MSMEG_5222	51	62	yes	yes	2	0.0030637	97.163	LDKLAELFGSEK	TIEPNEGVVPLPDPRLDKLAELFGSEKTVP	DPRLDKLAELFGSEKTVPAPVTFVDIAGIV
A0R2T0	MSMEG_5222	16	24	yes	yes	2	0.0083788	71.692	STLFNALTR	MSLNLGIVGLPNVGKSTLFNALTRNDVLAA	LPNVGKSTLFNALTRNDVLAANYPFATIEP
A0R2T0	MSMEG_5222	106	118	yes	yes	2;3	0.00021831	115.92	VFNDDDVVHVDGR	LANIRECDAICQVVRVFNDDDVVHVDGRVD	VRVFNDDDVVHVDGRVDPRSDIEVIETELI
A0R2U8	MSMEG_5240	33	42	yes	yes	2	0.00059191	107.21	AVENFPISFR	VRVPKDALWRAQTQRAVENFPISFRGLERT	AQTQRAVENFPISFRGLERTQIRALGLLKA
A0R2U8	MSMEG_5240	270	280	yes	yes	2	0.014084	60.828	DGLVEASGALR	ELRTAVDSFEAQAARDGLVEASGALRTIAV	QAARDGLVEASGALRTIAVSLTKIANDIRW
A0R2U8	MSMEG_5240	398	421	yes	yes	2	4.51e-23	173.28	ELAESSPSIVTPLNSAIGYEEAAK	ERCIDGLVANEERLRELAESSPSIVTPLNS	VTPLNSAIGYEEAAKVAKQALAEKKTIRQT
A0R2U8	MSMEG_5240	441	454	yes	yes	3	0.0055112	76.357	GLIGDKLSLEELDR	ALAEKKTIRQTVIDRGLIGDKLSLEELDRR	RGLIGDKLSLEELDRRLDVLAMARVKDGE_
A0R2U8	MSMEG_5240	156	171	yes	yes	3	0.00021911	111.83	HLIPALEVLHASLAAK	FPTATHIAATEAAVRHLIPALEVLHASLAA	LIPALEVLHASLAAKAKQWRTVVKSGRTHL
A0R2U8	MSMEG_5240	219	242	yes	yes	2	1.76e-195	257.46	LGELAIGGTAVGTGLNAPEGFGAK	QIEAGIERVKATLPRLGELAIGGTAVGTGL	AVGTGLNAPEGFGAKVVEVLVNETGLAELR
A0R2U8	MSMEG_5240	184	203	yes	yes	3	0.015056	47.082	THLMDAVPVTLGQEFGGYAR	AAKAKQWRTVVKSGRTHLMDAVPVTLGQEF	AVPVTLGQEFGGYARQIEAGIERVKATLPR
A0R2V6	MSMEG_5248	219	235	yes	yes	2	0.00010764	127.02	AAGLDVIGADIAPYQDK	LDKHRDETVEAIAARAAGLDVIGADIAPYQ	GLDVIGADIAPYQDKVANVAEAGIFDKAAL
A0R2V6	MSMEG_5248	2	23	yes	yes	3	9.61e-05	107.41	AQKPVPNALTLELEPVVAGEMR	______________________________	ALTLELEPVVAGEMRRHLDSEDLWYAHDYV
A0R2V6	MSMEG_5248	77	84	yes	yes	2	0.012697	64.207	DNLAGYHR	PKSITDALEILLITKDNLAGYHRELVEHFI	EILLITKDNLAGYHRELVEHFILEEQWGRF
A0R2V6	MSMEG_5248	123	133	yes	yes	2	9.71e-06	133.75	EIDPAANEDVR	HLHAVALRNYLVVTREIDPAANEDVRVEHV	VVTREIDPAANEDVRVEHVMKGYRADRFSQ
A0R2W9	MSMEG_5261	247	259	yes	yes	2;3	0.00023276	118.23	GDFFHAPIEWQQR	RDDALRAHATQIDPKGDFFHAPIEWQQRLW	PKGDFFHAPIEWQQRLWPTEEFELARARVP
A0R2W9	MSMEG_5261	45	60	yes	yes	2;3	4.7e-36	194.3	GDILNPAMDLPEVHGR	EGARVMVVTLTGGERGDILNPAMDLPEVHG	DILNPAMDLPEVHGRIAEVRRDEMAKAAEI
A0R2W9	MSMEG_5261	185	194	yes	yes	2	4.31e-08	134.23	MQLLQEEFAK	AVQKLYYNHGFLRQRMQLLQEEFAKNGQEG	FLRQRMQLLQEEFAKNGQEGPFAKWLEHWD
A0R2W9	MSMEG_5261	273	284	yes	yes	2	6.04e-06	155.11	VPVTLPEDDLFK	QRLWPTEEFELARARVPVTLPEDDLFKGVE	RARVPVTLPEDDLFKGVEP___________
A0R2X1	MSMEG_5263	112	137	yes	yes	3	4.39e-14	135.37	QEGISDGKLEVYSPNSPLGGALLDAK	DDDENDTETFLIATRQEGISDGKLEVYSPN	YSPNSPLGGALLDAKVGESRTYTVPSGNVV
A0R2X1	MSMEG_5263	66	75	yes	yes	2	2.64e-06	123.21	QLQELLNNAK	HAAREEQGQQEARIRQLQELLNNAKVGEAP	EARIRQLQELLNNAKVGEAPKQSGVALPGS
A0R2X1	MSMEG_5263	82	93	yes	yes	2	0.00055091	104.43	QSGVALPGSVVK	LQELLNNAKVGEAPKQSGVALPGSVVKVYY	APKQSGVALPGSVVKVYYDDDENDTETFLI
A0R2X1	MSMEG_5263	2	16	yes	yes	2	0.00041955	109.22	TDTQVTWLTQEAFDR	______________________________	TDTQVTWLTQEAFDRLKAELDQLIANRPVI
A0R2X1	MSMEG_5263	143	153	yes	yes	2	0.00026128	110.87	TYTVPSGNVVK	PLGGALLDAKVGESRTYTVPSGNVVKVTLV	GESRTYTVPSGNVVKVTLVSAEPYQG____
A0R2X1	MSMEG_5263	138	153	yes	yes	2	0.0066938	75.819	VGESRTYTVPSGNVVK	YSPNSPLGGALLDAKVGESRTYTVPSGNVV	GESRTYTVPSGNVVKVTLVSAEPYQG____
A0R2Y1	MSMEG_5273	201	212	yes	yes	2	4.91e-151	252.97	AEEAINSGFFER	SREDQDHWGVRSQNRAEEAINSGFFEREIT	QNRAEEAINSGFFEREITPVTLPDGTVVSK
A0R2Y1	MSMEG_5273	106	122	yes	yes	3	7.62e-05	141.82	AGEGHAFISAGVETVSR	SSSLQTTRMAFHAIKAGEGHAFISAGVETV	EGHAFISAGVETVSRFAKGNADGWPDTKNP
A0R2Y1	MSMEG_5273	276	286	yes	yes	2	1.89e-05	140.78	AKELGLTPLAR	LNDGAAALVVMSDVRAKELGLTPLARIVST	SDVRAKELGLTPLARIVSTGVSGLSPEIMG
A0R2Y1	MSMEG_5273	341	368	yes	yes	3	5.37e-09	107.34	ALGMDEDKLNVSGGAIALGHPFGMTGAR	EINEAFAVQVLGSARALGMDEDKLNVSGGA	GAIALGHPFGMTGARITATLLNNLQTHDKT
A0R2Y1	MSMEG_5273	71	88	yes	yes	2;3	1.54e-76	216.27	AVAVQLGYDFLPGTTVNR	GCGQPGGEAGFNIGRAVAVQLGYDFLPGTT	VQLGYDFLPGTTVNRYCSSSLQTTRMAFHA
A0R2Y1	MSMEG_5273	37	48	yes	yes	2;3	0.00022128	109.24	AVLDKVPALDPR	LVEMRPDDLAAQMVKAVLDKVPALDPRDID	MVKAVLDKVPALDPRDIDDLIMGCGQPGGE
A0R2Y1	MSMEG_5273	213	227	yes	yes	2	5.6e-05	151.13	EITPVTLPDGTVVSK	QNRAEEAINSGFFEREITPVTLPDGTVVSK	EITPVTLPDGTVVSKDDGPRAGTTYEKISQ
A0R2Y1	MSMEG_5273	213	232	yes	yes	2;3	2.73e-51	207.08	EITPVTLPDGTVVSKDDGPR	QNRAEEAINSGFFEREITPVTLPDGTVVSK	TLPDGTVVSKDDGPRAGTTYEKISQLKPVF
A0R2Y1	MSMEG_5273	278	286	yes	yes	2	1.76e-05	119.41	ELGLTPLAR	DGAAALVVMSDVRAKELGLTPLARIVSTGV	SDVRAKELGLTPLARIVSTGVSGLSPEIMG
A0R2Y1	MSMEG_5273	123	135	yes	yes	2	0.010757	66.19	FAKGNADGWPDTK	EGHAFISAGVETVSRFAKGNADGWPDTKNP	SRFAKGNADGWPDTKNPLYADAMKRSDEAA
A0R2Y1	MSMEG_5273	126	144	yes	yes	3	0.00058713	100.07	GNADGWPDTKNPLYADAMK	AFISAGVETVSRFAKGNADGWPDTKNPLYA	GWPDTKNPLYADAMKRSDEAAAGTEEWHDP
A0R2Y1	MSMEG_5273	20	36	yes	yes	2;3	8.19e-05	141.82	GSLVEMRPDDLAAQMVK	VIVATARSPIGRAGKGSLVEMRPDDLAAQM	LVEMRPDDLAAQMVKAVLDKVPALDPRDID
A0R2Y1	MSMEG_5273	369	382	yes	yes	2;3	5.88e-06	158.11	ITATLLNNLQTHDK	GAIALGHPFGMTGARITATLLNNLQTHDKT	RITATLLNNLQTHDKTFGIETMCVGGGQGM
A0R2Y1	MSMEG_5273	287	309	yes	yes	2;3	6.5e-15	168.93	IVSTGVSGLSPEIMGLGPIEAVK	SDVRAKELGLTPLARIVSTGVSGLSPEIMG	LSPEIMGLGPIEAVKKALANANMTIGDIDL
A0R2Y1	MSMEG_5273	287	310	yes	yes	2;3	6.76e-06	109.14	IVSTGVSGLSPEIMGLGPIEAVKK	SDVRAKELGLTPLARIVSTGVSGLSPEIMG	SPEIMGLGPIEAVKKALANANMTIGDIDLY
A0R2Y1	MSMEG_5273	2	11	yes	yes	2	0.0011372	95.502	PEAVIVATAR	______________________________	______________________________
A0R336	MSMEG_5328	1	13	yes	yes	2	0.010358	60.518	MTMATDYDAPRTK	______________________________	______________________________
A0R336	MSMEG_5328	12	29	yes	yes	2;3	2.53e-76	217.79	TKEVDEVADESLEDLAAR	______________________________	VDEVADESLEDLAARRASADTAVIDEDEVV
A0R3B8	MSMEG_5415	120	131	yes	yes	2	3.84e-05	136.63	AAAESAGLPLFR	LGANAILGVSLAVSKAAAESAGLPLFRYIG	VSKAAAESAGLPLFRYIGGPNAHILPVPMM
A0R3B8	MSMEG_5415	35	52	yes	yes	2	5.5e-05	124.81	AAVPSGASTGEHEAVELR	TVEVEVALTDGTFARAAVPSGASTGEHEAV	PSGASTGEHEAVELRDGGSRYGGKGVEKAV
A0R3B8	MSMEG_5415	305	319	yes	yes	2	1.86e-08	166.62	IQLVGDDLFVTNPER	DWDGWVSLTAAIGDRIQLVGDDLFVTNPER	IQLVGDDLFVTNPERLEDGIQRGAANALLV
A0R3B8	MSMEG_5415	88	102	yes	yes	2	6.78e-64	179.5	LVDQALLDLDGTPDK	EIAPQVIGLSADDQRLVDQALLDLDGTPDK	LVDQALLDLDGTPDKSRLGANAILGVSLAV
A0R3B8	MSMEG_5415	88	104	yes	yes	2;3	0.00011734	124.25	LVDQALLDLDGTPDKSR	EIAPQVIGLSADDQRLVDQALLDLDGTPDK	DQALLDLDGTPDKSRLGANAILGVSLAVSK
A0R3B8	MSMEG_5415	194	215	yes	yes	2	6.85e-164	248.25	NQGLATGLGDEGGFAPDVAGTK	RWGAEVYHSLKSVLKNQGLATGLGDEGGFA	LGDEGGFAPDVAGTKAALDLISSAIEATGL
A0R3B8	MSMEG_5415	365	386	yes	yes	2;3	9.29e-09	137.05	SGETEDTTIADLAVAVGSGQIK	SLAHNSGYRTMMSHRSGETEDTTIADLAVA	TIADLAVAVGSGQIKTGAPARSERVAKYNQ
A0R3D6	MSMEG_5435	111	128	yes	yes	2	6.87e-05	122.34	AVIISEPFLVATPVLEEK	WAEDTMNVIGMIELKAVIISEPFLVATPVL	ISEPFLVATPVLEEKGILVLKVADLLAADP
A0R3D6	MSMEG_5435	247	262	yes	yes	2;3	0.00052779	103.21	GTMTAAPNFAYALLAK	LRDTLLWAKLIDKYKGTMTAAPNFAYALLA	TMTAAPNFAYALLAKRLRRQAKPGDFDLST
A0R3D6	MSMEG_5435	14	29	yes	yes	2;3	0.0018028	96.82	TVTTGMVTGEPHEPVR	______________________________	VTTGMVTGEPHEPVRHTWGEVHERARRIAG
A0R3D9	MSMEG_5438	173	186	yes	yes	3	0.014748	52.79	HGMVSPTVFWPIPR	GVPSAKVRFYGNVRRHGMVSPTVFWPIPRV	RHGMVSPTVFWPIPRVYSGLVRIDRYETSP
A0R3D9	MSMEG_5438	11	25	yes	yes	2;3	0.00027321	116.19	KAFGQNFVHDANTVR	______________________________	KAFGQNFVHDANTVRRIVSASGVHRHDHVL
A0R3D9	MSMEG_5438	148	163	yes	yes	3	0.0071083	74.789	LAAEPGGKDYGVPSAK	IRTVMVMVQAEVAERLAAEPGGKDYGVPSA	AAEPGGKDYGVPSAKVRFYGNVRRHGMVSP
A0R3D9	MSMEG_5438	72	87	yes	yes	3	0.011034	64.313	QLPTTIADHSHSEINR	GARVTAVEIDPLLARQLPTTIADHSHSEIN	LPTTIADHSHSEINRLTVLNRDILTLMPGD
A0R3D9	MSMEG_5438	255	266	yes	yes	2;3	0.00011004	123.67	RGETLSINDFVR	ESAERLLAARIDPARRGETLSINDFVRLLQ	PARRGETLSINDFVRLLQRTKEALGEDYTK
A0R3D9	MSMEG_5438	60	71	yes	yes	2	7.13e-09	162.36	VTAVEIDPLLAR	GLGSLTLALLDRGARVTAVEIDPLLARQLP	GARVTAVEIDPLLARQLPTTIADHSHSEIN
A0R3L1	MSMEG_5512	117	129	yes	yes	2	8.96e-05	133.89	AADSGDDLPVEWR	GEHPYSPITPESIRRAADSGDDLPVEWRHR	RRAADSGDDLPVEWRHRSERYTEKLATPDT
A0R3L1	MSMEG_5512	322	333	yes	yes	2	0.00012117	119.68	AAILGEDDPVAR	AIAAAETVAASARHRAAILGEDDPVARVVD	RHRAAILGEDDPVARVVDLGTVIDVLRGKL
A0R3L1	MSMEG_5512	61	74	yes	yes	2;3	0.006888	77.062	ALIAGHDVVLLGER	GILGFEDTVIPQLERALIAGHDVVLLGERG	RALIAGHDVVLLGERGQGKTRLLRALTGLL
A0R3L1	MSMEG_5512	406	423	yes	yes	2;3	0.0079743	71.344	DVVAALPDLPAIDAIAHR	EEGSPVTTGERVSAKDVVAALPDLPAIDAI	AALPDLPAIDAIAHRLNAVSVGQRAAAIEL
A0R3L1	MSMEG_5512	31	40	yes	yes	2	1.2e-63	211.64	ENLLAALAER	RASGHRERGVKAEIRENLLAALAERRDVWP	KAEIRENLLAALAERRDVWPGILGFEDTVI
A0R3L1	MSMEG_5512	139	157	yes	yes	2	1.12e-05	142.1	LATPDTSVADLVGDIDPIK	LPVEWRHRSERYTEKLATPDTSVADLVGDI	DTSVADLVGDIDPIKVAEGRSLGDPETIAY
A0R3L1	MSMEG_5512	217	235	yes	yes	2	8.48e-05	116.58	LPLDVLVVASANPEDYTNR	VMEERDIQVRGYTLRLPLDVLVVASANPED	VLVVASANPEDYTNRGRIITPLKDRFGAEI
A0R3L4	MSMEG_5515	493	502	yes	yes	2	0.0053019	74.301	AIVHPGGSVR	PFPDGLQVLTEADVKAIVHPGGSVRDAEVT	EADVKAIVHPGGSVRDAEVTAAAELAGITL
A0R3L4	MSMEG_5515	438	451	yes	yes	2	7.22e-36	196.48	DGATVGVGMGQVNR	RACRAVKSNAIVVARDGATVGVGMGQVNRV	RDGATVGVGMGQVNRVDAAKLAVQRGGDRV
A0R3L4	MSMEG_5515	242	258	yes	yes	2;3	0.00012087	118.73	DNAAWPGLAQAEQLHGK	LRYGENPHQKAAVYRDNAAWPGLAQAEQLH	AAWPGLAQAEQLHGKEMSYNNYTDADAAWR
A0R3L4	MSMEG_5515	26	42	yes	yes	2;3	0.00011289	146	GLHQAGVAIVSTGSTAK	LISVYDKTGLADLARGLHQAGVAIVSTGST	HQAGVAIVSTGSTAKTIAAAGVPVTPVEQV
A0R3L4	MSMEG_5515	364	378	yes	yes	2	0.00010353	142.76	ILVASQPPIGGTEVR	EPGAVEVLARKKNIRILVASQPPIGGTEVR	ILVASQPPIGGTEVRQISGGLLLQQRDALD
A0R3L4	MSMEG_5515	379	389	yes	yes	2	0.012967	62.582	QISGGLLLQQR	ILVASQPPIGGTEVRQISGGLLLQQRDALD	TEVRQISGGLLLQQRDALDADGDDPNNWTL
A0R3L4	MSMEG_5515	43	67	yes	yes	2	0.00056925	79.514	TIAAAGVPVTPVEQVTGFPEVLDGR	HQAGVAIVSTGSTAKTIAAAGVPVTPVEQV	PVEQVTGFPEVLDGRVKTLHPRVHAGLLAD
A0R3M3	MSMEG_5524	233	252	yes	yes	2;3	6.8e-06	134.25	ANVTKPVVGYVAGFTAPEGK	EIGGDAEERAADYIKANVTKPVVGYVAGFT	PVVGYVAGFTAPEGKTMGHAGAIVSGSSGT
A0R3M3	MSMEG_5524	52	71	yes	yes	3	0.0024651	82.449	DKDGNDIELPVFGSVAEAIK	GGVNARKAGTTVSHKDKDGNDIELPVFGSV	DIELPVFGSVAEAIKETGADVSIAFVPPAF
A0R3M3	MSMEG_5524	72	88	yes	yes	2	1.44e-08	166.48	ETGADVSIAFVPPAFSK	DIELPVFGSVAEAIKETGADVSIAFVPPAF	GADVSIAFVPPAFSKDAIIEAIDAEIPLLV
A0R3M3	MSMEG_5524	11	23	yes	yes	2	1e-08	163.51	VIVQGITGGEGTK	______________________________	SKVIVQGITGGEGTKHTALMLKAGTQIVGG
A0R3M4	MSMEG_5525	183	195	yes	yes	2	4.33e-09	167.12	EDATLVEVNPLVR	AAAVTIQKLWEVFVKEDATLVEVNPLVRTP	VKEDATLVEVNPLVRTPDDQILALDGKVTL
A0R3M4	MSMEG_5525	146	153	yes	yes	2	0.014973	58.604	GVDLAFAR	TKPERLAKVPVDAVKGVDLAFARSIAEQGH	VPVDAVKGVDLAFARSIAEQGHLPAEVLDA
A0R3M4	MSMEG_5525	15	23	yes	yes	2	0.0059512	76.1	HNVPTSPGR	______________________________	KELFAKHNVPTSPGRVTDSAEDAKTIAEEI
A0R3M4	MSMEG_5525	359	380	yes	yes	2	1.92e-13	165.16	ILAEANHPLVIQAETMDAGADK	LVVRLDGNNVEEGRRILAEANHPLVIQAET	PLVIQAETMDAGADKAAELANK________
A0R3M4	MSMEG_5525	359	387	yes	yes	3	3.51e-12	121.59	ILAEANHPLVIQAETMDAGADKAAELANK	LVVRLDGNNVEEGRRILAEANHPLVIQAET	TMDAGADKAAELANK_______________
A0R3M4	MSMEG_5525	1	9	yes	yes	2	3.32e-12	137.14	MDLFEYQAK	______________________________	______________________________
A0R3M4	MSMEG_5525	154	175	yes	yes	2;3	2.73e-10	157.74	SIAEQGHLPAEVLDAAAVTIQK	VPVDAVKGVDLAFARSIAEQGHLPAEVLDA	LPAEVLDAAAVTIQKLWEVFVKEDATLVEV
A0R3M4	MSMEG_5525	33	45	yes	yes	3	0.014321	53.237	TIAEEIGRPVMVK	PTSPGRVTDSAEDAKTIAEEIGRPVMVKAQ	AKTIAEEIGRPVMVKAQVKTGGRGKAGGVK
A0R3M4	MSMEG_5525	196	207	yes	yes	2	4.91e-151	252.97	TPDDQILALDGK	VKEDATLVEVNPLVRTPDDQILALDGKVTL	LVRTPDDQILALDGKVTLDENAGFRQPGHA
A0R3M4	MSMEG_5525	24	32	yes	yes	2	0.010725	66.27	VTDSAEDAK	KELFAKHNVPTSPGRVTDSAEDAKTIAEEI	PTSPGRVTDSAEDAKTIAEEIGRPVMVKAQ
A0R3M4	MSMEG_5525	61	81	yes	yes	2;3	4.01e-10	158.65	YAATPDDAFTHANNILGLDIK	AQVKTGGRGKAGGVKYAATPDDAFTHANNI	DAFTHANNILGLDIKGHVVKKLLVAEASDI
A0R3N3	MSMEG_5534	628	640	yes	yes	2	0.016436	59.426	ALGDPNELSEERR	VFVTGWEDGMFPHMRALGDPNELSEERRLA	MRALGDPNELSEERRLAYVGITRARQRLYL
A0R3N3	MSMEG_5534	484	496	yes	yes	3	0.017329	43.544	CIASFVQMLDDLR	AAEGRVPMLNTRSEKCIASFVQMLDDLRGK	EKCIASFVQMLDDLRGKLDEELGDLVEAVL
A0R3N3	MSMEG_5534	519	531	yes	yes	2	0.013909	61.435	ELEASSDPQDLAR	GDLVEAVLERTGYRRELEASSDPQDLARLD	RRELEASSDPQDLARLDNLNELVSVAHEFS
A0R3N3	MSMEG_5534	356	367	yes	yes	2	9.31e-14	173.71	FVADEIDALTDR	LIVGYVADNEHDEARFVADEIDALTDRHGY	EARFVADEIDALTDRHGYNYNDIAVFYRTN
A0R3N3	MSMEG_5534	26	45	yes	yes	3	0.0014027	90.581	QAVLHEGSPLLIVAGAGSGK	AETDQLLDGLNPQQRQAVLHEGSPLLIVAG	EGSPLLIVAGAGSGKTAVLTRRIAYLLAER
A0R3N3	MSMEG_5534	688	701	yes	yes	2;3	0.0055983	79.693	RIEAPTPAYAAPGR	SRFLREIPQELIDWRRIEAPTPAYAAPGRM	RRIEAPTPAYAAPGRMSSSGGGGIGFGSPR
A0R3N3	MSMEG_5534	309	323	yes	yes	2	0.013545	65.695	STQTILNAANAVIAR	DFPDATTILLEQNYRSTQTILNAANAVIAR	STQTILNAANAVIARNTGRREKRLWTDAGQ
A0R3N3	MSMEG_5534	422	433	yes	yes	2	0.00017747	113.61	VLDNPGDSVSMR	FYERREIRDIVAYLRVLDNPGDSVSMRRIL	YLRVLDNPGDSVSMRRILNTPRRGIGDRAE
A0R3N3	MSMEG_5534	660	677	yes	yes	2	0.013593	67.252	VRSSWGQPMLNPESRFLR	GITRARQRLYLSRAKVRSSWGQPMLNPESR	SWGQPMLNPESRFLREIPQELIDWRRIEAP
A0R3Y5	MSMEG_5639	7	20	yes	yes	3	0.0043855	80.312	DGNVLTLELQRPER	______________________________	RDGNVLTLELQRPERRNALNCELVDSLREA
A0R3Y5	MSMEG_5639	34	45	yes	yes	2	1.79e-75	222.18	EAVENAASEDIR	ERRNALNCELVDSLREAVENAASEDIRAIV	SLREAVENAASEDIRAIVLTGQGSVFSAGA
A0R3Y5	MSMEG_5639	157	170	yes	yes	2	7.62e-05	138.45	LDAETALQTGMANR	VGYGRARGMLLAAEKLDAETALQTGMANRI	KLDAETALQTGMANRIGTLADAQKWAAEIA
A0R3Y5	MSMEG_5639	222	232	yes	yes	2	0.0014723	96.015	SPDVIEAQVAR	EPWPAHKELFDRAWKSPDVIEAQVARIEKR	RAWKSPDVIEAQVARIEKRPPRFTGA____
A0R3Y5	MSMEG_5639	222	235	yes	yes	2	0.0065415	94.692	SPDVIEAQVARIEK	EPWPAHKELFDRAWKSPDVIEAQVARIEKR	KSPDVIEAQVARIEKRPPRFTGA_______
A0R3Y5	MSMEG_5639	112	125	yes	yes	2	0.0002458	124.12	VVVPEAYFQFPVAK	AIGAGVILAMICDLRVVVPEAYFQFPVAKY	RVVVPEAYFQFPVAKYGLALDNWSIRRLTS
A0R3Y5	MSMEG_5639	180	196	yes	yes	3	7.95e-05	141.54	WAAEIAGFAPLALQHAK	TGMANRIGTLADAQKWAAEIAGFAPLALQH	AEIAGFAPLALQHAKRVLNDDGAYEEPWPA
A0R3Y5	MSMEG_5639	126	136	yes	yes	2	0.00051258	104.42	YGLALDNWSIR	RVVVPEAYFQFPVAKYGLALDNWSIRRLTS	PVAKYGLALDNWSIRRLTSLVGYGRARGML
A0R417	MSMEG_5672	77	86	yes	yes	2	0.0052648	74.376	GYPIEQLAEK	AITYIDGDAGILRYRGYPIEQLAEKSTFIE	ILRYRGYPIEQLAEKSTFIEVSYLLIYGEL
A0R417	MSMEG_5672	364	378	yes	yes	3	0.00054241	103.83	KLYPNVDYYTGVIYR	QLEEIALTDDFFIERKLYPNVDYYTGVIYR	KLYPNVDYYTGVIYRAMGFPTRMFTVLFAL
A0R417	MSMEG_5672	337	348	yes	yes	2	1.09e-47	201.84	LGGDDELLDIAK	RARIVKEQADKILGKLGGDDELLDIAKQLE	LGKLGGDDELLDIAKQLEEIALTDDFFIER
A0R417	MSMEG_5672	175	184	yes	yes	2	0.0016495	93.162	LPTIAAYAYK	DNKQVELSTIRLLAKLPTIAAYAYKKSEGQ	RLLAKLPTIAAYAYKKSEGQPFLYPDNSLS
A0R417	MSMEG_5672	207	224	yes	yes	2	3.5e-05	137.09	MTFGFPAEPYEVDPEIVR	LYPDNSLSLVENFLRMTFGFPAEPYEVDPE	GFPAEPYEVDPEIVRALDMLLILHADHEQN
A0R417	MSMEG_5672	61	74	yes	yes	2	2.63e-22	185.77	SAITYIDGDAGILR	YTTYDGGFVNTASTKSAITYIDGDAGILRY	KSAITYIDGDAGILRYRGYPIEQLAEKSTF
A0R417	MSMEG_5672	287	297	yes	yes	2	5.1e-06	139.31	SQGGDVSDFVR	GGANQAVLEMLEKIRSQGGDVSDFVRKVKN	EKIRSQGGDVSDFVRKVKNREDGVKLMGFG
A0R417	MSMEG_5672	44	60	yes	yes	2	3.04e-61	211.83	TGYTTYDGGFVNTASTK	TEGADGIALGSLLAKTGYTTYDGGFVNTAS	YTTYDGGFVNTASTKSAITYIDGDAGILRY
A0R425	MSMEG_5680	28	36	yes	yes	2	1.84e-11	141.2	AFDATELGR	LCVDNAAAAIDFYVKAFDATELGRAPGPDG	IDFYVKAFDATELGRAPGPDGRIMHAALSI
A0R425	MSMEG_5680	75	93	yes	yes	2;3	0.0046735	82.908	AFGGTPVTIHLTVTDVDAK	DDFPEFDNGRSQTPKAFGGTPVTIHLTVTD	TPVTIHLTVTDVDAKFAKAVEAGAEVVMEL
A0R425	MSMEG_5680	97	116	yes	yes	2	0.0016573	90.707	AVEAGAEVVMELADQFWGDR	TIHLTVTDVDAKFAKAVEAGAEVVMELADQ	AEVVMELADQFWGDRYGMLRDPFGHQWSMG
A0R425	MSMEG_5680	122	135	yes	yes	3	4.03e-09	168.61	DPFGHQWSMGQPVR	ELADQFWGDRYGMLRDPFGHQWSMGQPVRE	RDPFGHQWSMGQPVREVSPEEIAEAMKSMP
A0R425	MSMEG_5680	136	147	yes	yes	2	2.31e-27	185.81	EVSPEEIAEAMK	RDPFGHQWSMGQPVREVSPEEIAEAMKSMP	PVREVSPEEIAEAMKSMPG___________
A0R451	MSMEG_5706	94	111	yes	yes	3	0.00060465	102.39	AAGHDAEQVVDALVSFSR	VHTYRITPLALWNARAAGHDAEQVVDALVS	HDAEQVVDALVSFSRYPVPQPLLVDIVDTM
A0R451	MSMEG_5706	537	550	yes	yes	2	0.0031982	88.596	ADGGGAVFYSVVSR	RQEEAQRLGRLLRPKADGGGAVFYSVVSRD	KADGGGAVFYSVVSRDSLDAEYAAHRQRFL
A0R451	MSMEG_5706	551	561	yes	yes	2	0.0041274	80.755	DSLDAEYAAHR	KADGGGAVFYSVVSRDSLDAEYAAHRQRFL	VVSRDSLDAEYAAHRQRFLAEQGYGYIIKD
A0R451	MSMEG_5706	365	379	yes	yes	3	8.63e-05	129.76	EDGREGDVFSLIGPK	LQSRRRLGLTATLIREDGREGDVFSLIGPK	EDGREGDVFSLIGPKRYDAPWKDIEAQGWI
A0R451	MSMEG_5706	564	575	yes	yes	2	2.28e-43	194.12	FLAEQGYGYIIK	SRDSLDAEYAAHRQRFLAEQGYGYIIKDAD	RQRFLAEQGYGYIIKDADDLLGPAI_____
A0R451	MSMEG_5706	319	326	yes	yes	2	1.01e-07	122.74	HLELFDSR	ATYQVITRRTKGEYKHLELFDSRDWGLIIY	RTKGEYKHLELFDSRDWGLIIYDEVHLLPA
A0R451	MSMEG_5706	137	149	yes	yes	3	0.00028141	111.94	HPAHGLTLVSFDR	IVDTMARYGRLQLVKHPAHGLTLVSFDRAV	VKHPAHGLTLVSFDRAVLEEVLRNKKIAPM
A0R451	MSMEG_5706	169	181	yes	yes	2;3	0.0007568	105.36	IDDDTVIVHNSER	EVLRNKKIAPMLGARIDDDTVIVHNSERGR	ARIDDDTVIVHNSERGRVKQMLLKIGWPAE
A0R451	MSMEG_5706	493	522	yes	yes	4	0.013026	47.807	TLVVSKVANFSIDLPEASVAVQVSGTFGSR	EREALFDAFRRGEIRTLVVSKVANFSIDLP	EASVAVQVSGTFGSRQEEAQRLGRLLRPKA
A0R451	MSMEG_5706	281	296	yes	yes	2	2.62e-05	153.74	TSLTEDEIGEYSGEKK	NTVAGRQWKRELVARTSLTEDEIGEYSGEK	SLTEDEIGEYSGEKKEIRPVTIATYQVITR
A0R451	MSMEG_5706	49	63	yes	yes	2;3	8.84e-06	157.03	TVLLEVDHELAGAAR	GQRMTDGPLIVQSDKTVLLEVDHELAGAAR	TVLLEVDHELAGAARAAIAPFAELERAPEH
A0R451	MSMEG_5706	112	128	yes	yes	2	0.00071116	104.18	YPVPQPLLVDIVDTMAR	HDAEQVVDALVSFSRYPVPQPLLVDIVDTM	VPQPLLVDIVDTMARYGRLQLVKHPAHGLT
A0R461	MSMEG_5715	161	189	yes	yes	3	1.28e-21	156.2	HYQADGAIVSPTPLQEDGIPLWIAGGGEK	MRDAWRDGRVSFDGKHYQADGAIVSPTPLQ	QEDGIPLWIAGGGEKVTLKIAAKYAQYTNF
A0R461	MSMEG_5715	139	147	yes	yes	2	3.77e-12	141.52	LDEGVQIMR	AYGYGFPSAGERLGRLDEGVQIMRDAWRDG	GERLGRLDEGVQIMRDAWRDGRVSFDGKHY
A0R461	MSMEG_5715	13	22	yes	yes	2	0.0020889	111.46	LDLVDIPTDR	______________________________	PQGWRLDLVDIPTDRHWSVMRDLAAYADGS
A0R461	MSMEG_5715	235	250	yes	yes	2;3	3.34e-08	167.22	SANFNAVIGESEKDVK	EHCRTVGTDFDAIVRSANFNAVIGESEKDV	ANFNAVIGESEKDVKERIERLRARQSPVAG
A0R461	MSMEG_5715	316	324	yes	yes	2	3.32e-12	137.14	SGIELFEQK	CEYAILYFPEAAYDRSGIELFEQKVIPALS	EAAYDRSGIELFEQKVIPALS_________
A0R461	MSMEG_5715	224	234	yes	yes	2	1.19e-09	167.12	TVGTDFDAIVR	EAFRRKSQILAEHCRTVGTDFDAIVRSANF	EHCRTVGTDFDAIVRSANFNAVIGESEKDV
A0R461	MSMEG_5715	97	108	yes	yes	2	3.5e-21	185.08	VAATTDVISGGR	MCTAMSYRNPVYLAKVAATTDVISGGRVQM	LAKVAATTDVISGGRVQMGIGGGWYEHEWR
A0R461	MSMEG_5715	198	212	yes	yes	2	8.62e-05	131.79	YAQYTNFTSEPEAFR	IAGGGEKVTLKIAAKYAQYTNFTSEPEAFR	YAQYTNFTSEPEAFRRKSQILAEHCRTVGT
A0R465	MSMEG_5720	203	210	yes	yes	2	0.013877	55.441	AWITEELK	DQLVSSVDELVPAAKAWITEELKANPETVA	ELVPAAKAWITEELKANPETVAVQPWDRKG
A0R465	MSMEG_5720	364	374	yes	yes	2	0.015511	56.359	GKGYSEKIEAK	FEVVLKDVTLEAAERGKGYSEKIEAKALER	AAERGKGYSEKIEAKALERGRTTKEKSDAL
A0R465	MSMEG_5720	569	589	yes	yes	3	4.26e-13	162.44	KAAEATGATYEPHPAEAVVNK	ELNLELMQKIATETRKAAEATGATYEPHPA	GATYEPHPAEAVVNKMIEIGRPSRLKGAGF
A0R465	MSMEG_5720	45	61	yes	yes	2;3	1.51e-12	173.25	LAAEKDSITGVVITSAK	MNEHYKESMHNAVERLAAEKDSITGVVITS	AEKDSITGVVITSAKKTFFAGGDLKGMMKV
A0R465	MSMEG_5720	639	649	yes	yes	2	5.41e-07	160.36	MLFAEALETQK	GSGKVDIPLQDMIDRMLFAEALETQKCIDE	MIDRMLFAEALETQKCIDEGVLTSTADANI
A0R465	MSMEG_5720	454	469	yes	yes	3	0.0098506	67.416	RQEDFIGIHFFSPVDK	NTSTLPITGLATGVKRQEDFIGIHFFSPVD	QEDFIGIHFFSPVDKMPLVEIIKGEKTSDE
A0R465	MSMEG_5720	481	488	yes	yes	2	2.74e-09	123.69	TSDEALAR	PVDKMPLVEIIKGEKTSDEALARVFDYTLA	EIIKGEKTSDEALARVFDYTLAIGKTPIVV
A0R465	MSMEG_5720	628	638	yes	yes	2	0.0006271	101.39	VDIPLQDMIDR	VGLWPGLADTFGSGKVDIPLQDMIDRMLFA	GSGKVDIPLQDMIDRMLFAEALETQKCIDE
A0R465	MSMEG_5720	613	627	yes	yes	2	0.0035877	87.713	VGLWPGLADTFGSGK	RLKGAGFYEYVDGKRVGLWPGLADTFGSGK	VGLWPGLADTFGSGKVDIPLQDMIDRMLFA
A0R465	MSMEG_5720	76	92	yes	yes	2;3	6.78e-28	192.46	VGPENAAESFAEVEFIK	KKTFFAGGDLKGMMKVGPENAAESFAEVEF	PENAAESFAEVEFIKADLRKLETLGVPVVA
A0R465	MSMEG_5720	286	297	yes	yes	2	0.0046718	119.16	YFVSLVTGQTAK	GAQVDFDTATRIESRYFVSLVTGQTAKNMI	ESRYFVSLVTGQTAKNMIQAFFLDMQTING
A0R466	MSMEG_5721	72	90	yes	yes	2	6.77e-07	155.98	TATLVANLPETTGGVQLNR	GVVSPVGDQGGDIARTATLVANLPETTGGV	VANLPETTGGVQLNRFCASGLEAVNIAAQK
A0R466	MSMEG_5721	286	308	yes	yes	2	6.04e-45	199.84	VVATATSGADPVIMLTGPTPATR	SESAGKAAGLTPRARVVATATSGADPVIML	ADPVIMLTGPTPATRKVLDRAGLTVDDIDL
A0R4B3	MSMEG_5773	207	226	yes	yes	2;3	2.56e-06	150.37	DVSAAGLDIAPNQAMASLHR	QRVSADENLHMIFYRDVSAAGLDIAPNQAM	GLDIAPNQAMASLHRVLANFKMPGYTVPDF
A0R4B3	MSMEG_5773	273	285	yes	yes	2;3	0.00098968	108.98	IFEREDFTGEGAR	IHLDDVVMPVLRKWRIFEREDFTGEGARLR	WRIFEREDFTGEGARLRDDLGRLVEELEDA
A0R4B3	MSMEG_5773	233	242	yes	yes	3	0.016008	46.457	MPGYTVPDFR	NQAMASLHRVLANFKMPGYTVPDFRRKAVV	LANFKMPGYTVPDFRRKAVVIAVGGVYDPR
A0R4B3	MSMEG_5773	68	85	yes	yes	3	0.014953	54.281	TAMVQNLLTEDNLPSYHR	QDWDPEQSKLSEVARTAMVQNLLTEDNLPS	VQNLLTEDNLPSYHREIAMNMGMDGAWGQW
A0R4C9	MSMEG_5789	201	216	yes	yes	2	2.6e-26	188.96	AANEDGTFKSDEELAK	RPGHIPGAINVPWSKAANEDGTFKSDEELA	ANEDGTFKSDEELAKLYAEAGLDGEKETIA
A0R4C9	MSMEG_5789	146	158	yes	yes	2;3	6.61e-05	151.7	AFRDEVIAAIGTK	PQTSYTAKEPDNSIRAFRDEVIAAIGTKNL	IRAFRDEVIAAIGTKNLVDVRSPDEFSGKI
A0R4C9	MSMEG_5789	2	21	yes	yes	3	0.0011997	95.5	ARSDVLVSTDWAESNLKAPK	______________________________	LVSTDWAESNLKAPKTVFVEVDEDTSAYDT
A0R4C9	MSMEG_5789	58	67	yes	yes	2	2.26e-29	185.6	DFVDAQQFSK	VKLDWKTDLQDPIRRDFVDAQQFSKLLSER	DPIRRDFVDAQQFSKLLSERGIANDDTVIL
A0R4C9	MSMEG_5789	4	18	yes	yes	2	2.46e-130	246.26	SDVLVSTDWAESNLK	______________________________	SDVLVSTDWAESNLKAPKTVFVEVDEDTSA
A0R4C9	MSMEG_5789	4	21	yes	yes	2;3	5.66e-14	176.99	SDVLVSTDWAESNLKAPK	______________________________	LVSTDWAESNLKAPKTVFVEVDEDTSAYDT
A0R4C9	MSMEG_5789	165	172	yes	yes	2	1.12e-05	131.03	SPDEFSGK	EVIAAIGTKNLVDVRSPDEFSGKILAPAHL	KNLVDVRSPDEFSGKILAPAHLPQEQSQRP
A0R4C9	MSMEG_5789	239	253	yes	yes	3	0.00011914	127.32	SSHTWFVLQELLGHK	DGEKETIAYCRIGERSSHTWFVLQELLGHK	SSHTWFVLQELLGHKNVKNYDGSWTEYGSL
A0R4C9	MSMEG_5789	128	138	yes	yes	3	0.015128	49.466	VERPQTSYTAK	RKKWELDARPLSAEKVERPQTSYTAKEPDN	SAEKVERPQTSYTAKEPDNSIRAFRDEVIA
A0R4C9	MSMEG_5789	128	145	yes	yes	2;3	9.67e-49	206.46	VERPQTSYTAKEPDNSIR	RKKWELDARPLSAEKVERPQTSYTAKEPDN	PQTSYTAKEPDNSIRAFRDEVIAAIGTKNL
A0R4D0	MSMEG_5790	64	88	yes	yes	3	2.58e-05	92.034	ALSSAGNGNVTVAPTGAGIHEVDVK	GDFRFFAAPGTWTVRALSSAGNGNVTVAPT	TVAPTGAGIHEVDVKVA_____________
A0R4D0	MSMEG_5790	53	63	yes	yes	2	0.013164	62.303	FFAAPGTWTVR	EFTAEVVASATGDFRFFAAPGTWTVRALSS	GDFRFFAAPGTWTVRALSSAGNGNVTVAPT
A0R4D0	MSMEG_5790	17	31	yes	yes	2	6.69e-15	179.94	VVDGSGQAVGGAFVR	PAGVDLEKETVITGRVVDGSGQAVGGAFVR	VVDGSGQAVGGAFVRLLDGSDEFTAEVVAS
A0R4G4	MSMEG_5824	323	339	yes	yes	2	2.41e-09	169.3	AANMTPAEVLSSESQER	GDGGMHIELDKVPLRAANMTPAEVLSSESQ	NMTPAEVLSSESQERMCAVVTPENVDAFLA
A0R4G4	MSMEG_5824	446	454	yes	yes	2	5.18e-12	152.11	AFITEQYDR	ETLLKLLGSPHLCSRAFITEQYDRYVRGNT	PHLCSRAFITEQYDRYVRGNTVLAEHADGG
A0R4G4	MSMEG_5824	458	472	yes	yes	2	0.00084162	101.72	GNTVLAEHADGGVLR	CSRAFITEQYDRYVRGNTVLAEHADGGVLR	GNTVLAEHADGGVLRIDENTGRGIAVSTDA
A0R4G4	MSMEG_5824	1	14	yes	yes	3	0.014694	52.555	MTSELTHQTDTVER	______________________________	______________________________
A0R4G4	MSMEG_5824	423	435	yes	yes	2	0.011841	90.149	PTTGDELKETLLK	CQDALIADTSAKLPRPTTGDELKETLLKLL	PRPTTGDELKETLLKLLGSPHLCSRAFITE
A0R4G4	MSMEG_5824	109	133	yes	yes	3	1.51e-11	131.59	VESHNHPSYVEPYQGAATGVGGIVR	AGVVDIGDGWAVTFKVESHNHPSYVEPYQG	EPYQGAATGVGGIVRDIMAMGARPVAVMDQ
A0R4G4	MSMEG_5824	491	509	yes	yes	2	5.19e-115	234.63	YTQLDPYTGAQLALAEAYR	NTGRGIAVSTDASGRYTQLDPYTGAQLALA	DPYTGAQLALAEAYRNVAVTGATPVAVTNC
A0R4H6	MSMEG_5837	129	140	yes	yes	2	0.00014695	123.86	FLLAADGTVVNR	DAGGEAGDIQWNFEKFLLAADGTVVNRFRP	FEKFLLAADGTVVNRFRPRTEPDAPEVIEA
A0R4H6	MSMEG_5837	47	54	yes	yes	2	0.00045726	101.72	LAQEYGDR	ASKCGLTPQYSALEKLAQEYGDRGLTVIGV	QYSALEKLAQEYGDRGLTVIGVPCNQFMGQ
A0R4H6	MSMEG_5837	15	34	yes	yes	2;3	3.06e-05	118.47	QTTLGELAPGAALVVNVASK	______________________________	ELAPGAALVVNVASKCGLTPQYSALEKLAQ
A0R4H6	MSMEG_5837	145	158	yes	yes	2	0.0098634	80.688	TEPDAPEVIEAIEK	LLAADGTVVNRFRPRTEPDAPEVIEAIEKV	RTEPDAPEVIEAIEKVVS____________
A0R4J1	MSMEG_5852	107	127	yes	yes	3	0.011299	54.974	FGPPAGQAAWVVKDDGLAAGK	EVVDNPGHLDAALDRFGPPAGQAAWVVKDD	QAAWVVKDDGLAAGKGVVVTADRDAARAHA
A0R4J1	MSMEG_5852	380	390	yes	yes	2	0.0021918	91.549	SDIGLAAAEGR	YGLAKSIRLPGSHFRSDIGLAAAEGRISV_	SHFRSDIGLAAAEGRISV____________
A0R4J1	MSMEG_5852	88	106	yes	yes	2;3	6.94e-10	164.66	TATSEVVDNPGHLDAALDR	SKAFAKDVMSAAGVRTATSEVVDNPGHLDA	EVVDNPGHLDAALDRFGPPAGQAAWVVKDD
A0R4J1	MSMEG_5852	315	334	yes	yes	3	0.00011536	122.16	VGDPIHGADADGVLHAGTAR	VTIVVAAENYPGRPRVGDPIHGADADGVLH	HGADADGVLHAGTARRDDGAVVSSGGRVLS
A0R4J1	MSMEG_5852	347	361	yes	yes	2	8.82e-05	142.89	VLSVVGTGADLSAAR	TARRDDGAVVSSGGRVLSVVGTGADLSAAR	VLSVVGTGADLSAAREAAYGLAKSIRLPGS
A0R4L1	MSMEG_5872	80	93	yes	yes	2	4.02e-05	152.64	ADGIDAPALFLTAR	MMPGMDGFGLLRRLRADGIDAPALFLTARD	RADGIDAPALFLTARDSLQDKIAGLTLGGD
A0R4L1	MSMEG_5872	160	175	yes	yes	2	2.65e-36	197.07	AGEPVSLSPTEFTLLR	FADIELDEDTHEVWKAGEPVSLSPTEFTLL	GEPVSLSPTEFTLLRYFIINAGTVLSKPKI
A0R4L1	MSMEG_5872	100	123	yes	yes	3	3.67e-09	123.43	IAGLTLGGDDYVTKPFSLEEVVAR	APALFLTARDSLQDKIAGLTLGGDDYVTKP	DYVTKPFSLEEVVARLRVILRRSGRGVEET
A0R4L1	MSMEG_5872	126	133	yes	yes	2	0.011151	69.383	VILRRSGR	VTKPFSLEEVVARLRVILRRSGRGVEETRN	EVVARLRVILRRSGRGVEETRNARLTFADI
A0R4L1	MSMEG_5872	197	214	yes	yes	2	0.0010417	135.91	YDFGGDVNVVESYVSYLR	GTVLSKPKILDHVWRYDFGGDVNVVESYVS	GGDVNVVESYVSYLRRKIDTGEKRLLHTLR
A0R4L1	MSMEG_5872	176	189	yes	yes	3	0.0021661	89.805	YFIINAGTVLSKPK	GEPVSLSPTEFTLLRYFIINAGTVLSKPKI	RYFIINAGTVLSKPKILDHVWRYDFGGDVN
A0R4S6	MSMEG_5937	233	251	yes	yes	2	2.04e-29	190.34	FGAGAGNAPVEALIGVFDK	AVRAGAKQIDGSCRRFGAGAGNAPVEALIG	AGNAPVEALIGVFDKIGVKTGIDFFDIADA
A0R4S6	MSMEG_5937	27	36	yes	yes	2	0.015998	48.091	RHQFTGEEVR	VRMTDTSLRDGSHHKRHQFTGEEVRSIVAA	GSHHKRHQFTGEEVRSIVAALDAAGVPVIE
A0R4S6	MSMEG_5937	2	13	yes	yes	2	0.0076827	72.652	SDIFFNPIWDVR	______________________________	______________________________
A0R4S6	MSMEG_5937	308	318	yes	yes	2;3	0.001348	96.711	YGVPAHQLLHR	VYSSFLKHAIRQSERYGVPAHQLLHRAGQR	QSERYGVPAHQLLHRAGQRKLIGGQEDQLI
A0R4T0	MSMEG_5943	119	134	yes	yes	2	1.36e-47	205.02	AAVIVSETTVTDPSGK	AKSVQRFTEIWDKGKAAVIVSETTVTDPSG	AVIVSETTVTDPSGKVLWTTKRSIFARGEG
A0R4T0	MSMEG_5943	222	234	yes	yes	2	1.17e-36	198.55	AIVDNLLDGDVSR	RPILHGLCTYGIGCKAIVDNLLDGDVSRVA	CKAIVDNLLDGDVSRVASYGARFAGVVFPG
A0R4T0	MSMEG_5943	167	185	yes	yes	2	0.017201	57.567	APDFEISLPTLPQQALLYR	GGERGPSTSFEPPSRAPDFEISLPTLPQQA	EISLPTLPQQALLYRLCGDRNPLHSDPTFA
A0R4T0	MSMEG_5943	242	262	yes	yes	3	0.0082498	62.475	FAGVVFPGETLSANIWKEDGK	LLDGDVSRVASYGARFAGVVFPGETLSANI	PGETLSANIWKEDGKFIGVLTAPSRDNTVV
A0R4T0	MSMEG_5943	106	118	yes	yes	3	0.014665	61.435	SVQRFTEIWDKGK	AVSVPGPIPTSGTAKSVQRFTEIWDKGKAA	AKSVQRFTEIWDKGKAAVIVSETTVTDPSG
A0R4T0	MSMEG_5943	85	105	yes	yes	3	0.014875	45.916	VLHASEAVSVPGPIPTSGTAK	PPKVQFPGIDIELSKVLHASEAVSVPGPIP	AVSVPGPIPTSGTAKSVQRFTEIWDKGKAA
A0R561	MSMEG_6077	60	75	yes	yes	3	0.002029	93.228	DVVGQEGLDKVFQVLR	TVRVPADNAEYVGVRDVVGQEGLDKVFQVL	VVGQEGLDKVFQVLRAPHTEEPTNWSRRYK
A0R561	MSMEG_6077	5	25	yes	yes	2;3	4.43e-18	172.37	VGDTVVYPHHGAALIEAIETR	______________________________	YPHHGAALIEAIETRTIKGEQKEYLVLKVA
A0R561	MSMEG_6077	48	59	yes	yes	2	2.64e-06	159.09	VPADNAEYVGVR	EYLVLKVAQGDLTVRVPADNAEYVGVRDVV	TVRVPADNAEYVGVRDVVGQEGLDKVFQVL
A0R566	MSMEG_6082	112	128	yes	yes	2	4.41e-203	265.75	ATLSALDEGEVPSGFVR	PLIVVLGHDSCGAVKATLSALDEGEVPSGF	LSALDEGEVPSGFVRDIVERVTPSILLGRK
A0R566	MSMEG_6082	20	34	yes	yes	2;3	5.04e-09	168.98	FVAGQPLHPSQGIER	NPVAAWKALKDGNARFVAGQPLHPSQGIER	FVAGQPLHPSQGIERRASLTQAQRPTAVVF
A0R566	MSMEG_6082	168	193	yes	yes	3	1.83e-06	93.416	STAIAQGLAAGTQAIVGTTYHLADGR	EAQHVNETVAQLQMRSTAIAQGLAAGTQAI	TQAIVGTTYHLADGRVELRSHLGDIGEV__
A0R566	MSMEG_6082	149	167	yes	yes	2;3	4.27e-06	152	VDEFEAQHVNETVAQLQMR	VTPSILLGRKAGLSRVDEFEAQHVNETVAQ	EAQHVNETVAQLQMRSTAIAQGLAAGTQAI
A0R574	MSMEG_6091	676	692	yes	yes	2	1.21e-259	283.05	AVGLGFSQGGSENNYER	VLIFTSNLGTSDISKAVGLGFSQGGSENNY	GLGFSQGGSENNYERMKQKVHDELKKHFRP
A0R574	MSMEG_6091	115	126	yes	yes	2	0.0019862	94.692	EGEGVAAQVLVK	HNYIGTEHILLGLIREGEGVAAQVLVKLGA	LIREGEGVAAQVLVKLGAELTRVRQQVIQL
A0R574	MSMEG_6091	780	788	yes	yes	2	0.010524	76.774	EIEDQLSEK	DPVLGARPLRRTIQREIEDQLSEKILFEEI	RRTIQREIEDQLSEKILFEEIGPGQLVTVD
A0R574	MSMEG_6091	436	446	yes	yes	2	5.45e-06	139.43	ESAIDAQDFEK	LREFDEKIADARREKESAIDAQDFEKAAAL	RREKESAIDAQDFEKAAALRDKEKQLVAQR
A0R574	MSMEG_6091	436	451	yes	yes	3	0.016366	42.52	ESAIDAQDFEKAAALR	LREFDEKIADARREKESAIDAQDFEKAAAL	SAIDAQDFEKAAALRDKEKQLVAQRAEREK
A0R574	MSMEG_6091	394	409	yes	yes	3	0.0030714	87.566	FLPDKAIDLIDEAGAR	MVAAATLADRYINDRFLPDKAIDLIDEAGA	LPDKAIDLIDEAGARMRIRRMTAPPDLREF
A0R574	MSMEG_6091	342	360	yes	yes	2;3	0.013624	58.817	FQPVQVGEPTVEHTIEILK	EYRKYIEKDAALERRFQPVQVGEPTVEHTI	QVGEPTVEHTIEILKGLRDRYEAHHRVSIT
A0R574	MSMEG_6091	315	330	yes	yes	2;3	1.4e-175	258.78	GELQTIGATTLDEYRK	GAIDAASILKPKLARGELQTIGATTLDEYR	ELQTIGATTLDEYRKYIEKDAALERRFQPV
A0R574	MSMEG_6091	159	176	yes	yes	2	1.63e-154	250.89	GGESGNPSTSLVLDQFGR	GYQGKEAAEAGTGGRGGESGNPSTSLVLDQ	SGNPSTSLVLDQFGRNLTAAAMEGKLDPVI
A0R574	MSMEG_6091	704	712	yes	yes	3	0.00044883	99.136	HFRPEFLNR	NYERMKQKVHDELKKHFRPEFLNRIDDIIV	HDELKKHFRPEFLNRIDDIIVFHQLTQDEI
A0R574	MSMEG_6091	594	613	yes	yes	2;3	5.08e-11	168.89	LFGAPPGYVGYEEGGQLTEK	QIDMGEFHDRFTASRLFGAPPGYVGYEEGG	PGYVGYEEGGQLTEKVRRKPFSVVLFDEIE
A0R574	MSMEG_6091	594	616	yes	yes	3	0.015168	52.784	LFGAPPGYVGYEEGGQLTEKVRR	QIDMGEFHDRFTASRLFGAPPGYVGYEEGG	VGYEEGGQLTEKVRRKPFSVVLFDEIEKAH
A0R574	MSMEG_6091	499	506	yes	yes	2	0.00091429	95.741	LTEEETTR	IAEVLGNWTGIPVFKLTEEETTRLLRMEEE	TGIPVFKLTEEETTRLLRMEEELHKRIIGQ
A0R574	MSMEG_6091	246	260	yes	yes	2	9.14e-131	246.63	QLYTLDLGSLVAGSR	QAIVHGEVPETLKDKQLYTLDLGSLVAGSR	QLYTLDLGSLVAGSRYRGDFEERLKKVLKE
A0R574	MSMEG_6091	826	848	yes	yes	2	7.67e-215	264.16	RAETAEPDLAGAGAAGAPTAGTE	GQGEDAKFTFSGGPKRAETAEPDLAGAGAA	LAGAGAAGAPTAGTE_______________
A0R574	MSMEG_6091	341	360	yes	yes	3	7.2e-06	122.97	RFQPVQVGEPTVEHTIEILK	DEYRKYIEKDAALERRFQPVQVGEPTVEHT	QVGEPTVEHTIEILKGLRDRYEAHHRVSIT
A0R574	MSMEG_6091	762	771	yes	yes	2	0.013447	66.962	RGFDPVLGAR	MALELSDKAKALLAKRGFDPVLGARPLRRT	ALLAKRGFDPVLGARPLRRTIQREIEDQLS
A0R574	MSMEG_6091	616	629	yes	yes	3	0.012598	67.964	RKPFSVVLFDEIEK	YVGYEEGGQLTEKVRRKPFSVVLFDEIEKA	RRKPFSVVLFDEIEKAHQEIYNSLLQVLED
A0R574	MSMEG_6091	544	559	yes	yes	2;3	0.00021512	112.42	RPSGSFIFAGPSGVGK	SKAIRRTRAGLKDPKRPSGSFIFAGPSGVG	PSGSFIFAGPSGVGKTELSKALANFLFGDD
A0R574	MSMEG_6091	11	21	yes	yes	2	0.00029616	108.43	RVVVLAQEEAR	______________________________	DRARRVVVLAQEEARMLNHNYIGTEHILLG
A0R574	MSMEG_6091	61	83	yes	yes	3	1.63e-06	115.74	SQVEEIIGQGQQAPSGHIPFTPR	AKSLESLGISLEGVRSQVEEIIGQGQQAPS	QGQQAPSGHIPFTPRAKKVLELSLREALQL
A0R574	MSMEG_6091	223	245	yes	yes	3	6.17e-07	118.37	TAVVEGLAQAIVHGEVPETLKDK	TKNNPVLIGEPGVGKTAVVEGLAQAIVHGE	QAIVHGEVPETLKDKQLYTLDLGSLVAGSR
A0R574	MSMEG_6091	372	388	yes	yes	2;3	9.8e-154	248.67	VSITDSAMVAAATLADR	EILKGLRDRYEAHHRVSITDSAMVAAATLA	ITDSAMVAAATLADRYINDRFLPDKAIDLI
A0R574;A0QQF0	MSMEG_6091	208	222	no	no	2;3	0.00041889	118.73	TKNNPVLIGEPGVGK	REKEIERVMQVLSRRTKNNPVLIGEPGVGK	TKNNPVLIGEPGVGKTAVVEGLAQAIVHGE
A0R5E1	MSMEG_6159	41	57	yes	yes	2;3	5.97e-76	219.97	TLEENQKVEFEVGQSPK	DVFVHYTEIQGSGFRTLEENQKVEFEVGQS	EENQKVEFEVGQSPKGPQATGVRTI_____
A0R5E1	MSMEG_6159	48	57	yes	yes	2	2.26e-08	147.75	VEFEVGQSPK	EIQGSGFRTLEENQKVEFEVGQSPKGPQAT	EENQKVEFEVGQSPKGPQATGVRTI_____
A0R5G1	MSMEG_6179	920	937	yes	yes	2	2.78e-05	150.11	ELGDTSTLVDPSVFEAIR	GKIMRRLLRDVAEGRELGDTSTLVDPSVFE	DTSTLVDPSVFEAIRASK____________
A0R5G1	MSMEG_6179	778	785	yes	yes	2	0.012085	51.335	FKDTYWSR	PWPAMLRGIWGDPQRFKDTYWSRFAEQGWY	IWGDPQRFKDTYWSRFAEQGWYFAGDGARY
A0R5G1	MSMEG_6179	670	684	yes	yes	2	0.0023036	92.247	LLGSVGEPINPEAWR	LGHQIPASHDLSSLRLLGSVGEPINPEAWR	LLGSVGEPINPEAWRWYREHIGGGKTPIVD
A0R5G1	MSMEG_6179	1	10	yes	yes	2	0.015034	48.561	MCCAIWSASR	______________________________	______________________________
A0R5G1	MSMEG_6179	396	408	yes	yes	2	0.016529	61.78	SITYAELKDEVCK	RVAIHWEGEPVGDARSITYAELKDEVCKAA	ARSITYAELKDEVCKAANALTDLGLVAGDR
A0R5G1	MSMEG_6179	245	253	yes	yes	2	0.009571	69.198	SVITSHASR	ATPGSSNSGARGSGRSVITSHASRPLIASS	ARGSGRSVITSHASRPLIASSPTVQRNQTT
A0R5G1	MSMEG_6179	800	811	yes	yes	3	0.0039398	80.706	YDSDGHIWVLGR	RFAEQGWYFAGDGARYDSDGHIWVLGRIDD	GARYDSDGHIWVLGRIDDVMNVSGHRISTA
A0R5H1	MSMEG_6189	8	24	yes	yes	2;3	1.99e-09	169.4	AGIFQGVEPTAVAALTK	______________________________	IFQGVEPTAVAALTKQLQPVDFPRGHTVFA
A0R5H1	MSMEG_6189	111	125	yes	yes	2;3	1.04e-08	168.98	AWIADRPEIAEQLLR	ITEVRAVSMDRDALRAWIADRPEIAEQLLR	AWIADRPEIAEQLLRVLARRLRRTNNNLAD
A0R5H1	MSMEG_6189	153	160	yes	yes	2	0.0002259	105.2	QLLQLAQR	LADLIFTDVPGRVAKQLLQLAQRFGTQEGG	VPGRVAKQLLQLAQRFGTQEGGALRVTHDL
A0R5H1	MSMEG_6189	133	149	yes	yes	3	0.0082852	71.344	RTNNNLADLIFTDVPGR	EIAEQLLRVLARRLRRTNNNLADLIFTDVP	NNNLADLIFTDVPGRVAKQLLQLAQRFGTQ
A0R5H1	MSMEG_6189	134	149	yes	yes	2;3	6.6e-20	157.58	TNNNLADLIFTDVPGR	IAEQLLRVLARRLRRTNNNLADLIFTDVPG	NNNLADLIFTDVPGRVAKQLLQLAQRFGTQ
A0R5H1	MSMEG_6189	171	188	yes	yes	2;3	1.42e-93	228.11	VTHDLTQEEIAQLVGASR	QLAQRFGTQEGGALRVTHDLTQEEIAQLVG	DLTQEEIAQLVGASRETVNKALADFAHRGW
A0R5M2	MSMEG_6241	274	293	yes	yes	3	0.004147	74.726	AAALLGTEASHPLLLSTLVK	LRKSPSISEVVDGARAAALLGTEASHPLLL	GTEASHPLLLSTLVKFTSDREIALRHLGGG
A0R5M2	MSMEG_6241	236	252	yes	yes	3	7.62e-05	135.02	APHVEPSVVADVVELAR	GFPTPQREREIVGVRAPHVEPSVVADVVEL	HVEPSVVADVVELARTLRELPLRKSPSISE
A0R5M3	MSMEG_6242	2	14	yes	yes	2	0.00018565	148.18	AIELNQIWDFPIK	______________________________	______________________________
A0R5M3	MSMEG_6242	22	37	yes	yes	2;3	0.00075497	102.97	ALLGVGAHDIIGVEAK	QIWDFPIKEFHPFPRALLGVGAHDIIGVEA	LLGVGAHDIIGVEAKNLGFKRTLLMTTGLR
A0R5M3	MSMEG_6242	405	423	yes	yes	2	0.0098974	69.716	EVTVESMIPVVNHAINESY	SEHIQDDWCTPGNPREVTVESMIPVVNHAI	ESMIPVVNHAINESY_______________
A0R5M3	MSMEG_6242	376	384	yes	yes	2	0.0090462	99.688	GEVIKGDDK	SYAKNQMNTGKYAGKGEVIKGDDKTIRAIS	GKYAGKGEVIKGDDKTIRAISEHIQDDWCT
A0R5M3	MSMEG_6242	53	63	yes	yes	2	4.38e-05	119.62	GSGIIEELTGK	NLGFKRTLLMTTGLRGSGIIEELTGKIEYQ	TGLRGSGIIEELTGKIEYQGVEVVLYDKVE
A0R5M3	MSMEG_6242	344	358	yes	yes	2	0.0003334	111.79	LAQDVGIPDNFSQVR	TTVQAADAAVEAAIRLAQDVGIPDNFSQVR	LAQDVGIPDNFSQVRVDSYAKNQMNTGKYA
A0R5M3	MSMEG_6242	221	239	yes	yes	2	0.0019565	94.532	LDFAPSLGNALYSVELVAK	GFDVLAHGSEPFVSRLDFAPSLGNALYSVE	PSLGNALYSVELVAKHLREAVFEPRNLKAR
A0R5M3	MSMEG_6242	126	135	yes	yes	2	6.11e-08	131.62	NINEFEGFAK	DAAKGARVVIAHDGRNINEFEGFAKSTNKQ	AHDGRNINEFEGFAKSTNKQNPPHIAVSTT
A0R5M3	MSMEG_6242	327	343	yes	yes	2;3	8.24e-154	249.6	NMTTVQAADAAVEAAIR	ERYAQLATAMGVDTRNMTTVQAADAAVEAA	TTVQAADAAVEAAIRLAQDVGIPDNFSQVR
A0R5M3	MSMEG_6242	118	125	yes	yes	2	0.0086327	73.616	VVIAHDGR	SVGGGSSHDAAKGARVVIAHDGRNINEFEG	DAAKGARVVIAHDGRNINEFEGFAKSTNKQ
A0R5M3	MSMEG_6242	302	310	yes	yes	2	3.43e-07	120.87	VWEYNLPAR	FDSHHGLNNAIALPRVWEYNLPARYERYAQ	AIALPRVWEYNLPARYERYAQLATAMGVDT
A0R5N7	MSMEG_6256	177	199	yes	yes	2;3	9.02e-70	212.95	AVIDGVEQLVHDGSALQYPAPNK	GSGIAGVEELAGQARAVIDGVEQLVHDGSA	LVHDGSALQYPAPNKYVAPIAFNIVPLAGN
A0R5N7	MSMEG_6256	317	328	yes	yes	2	6.01e-06	155.15	GLALFVSGDNLR	LVGRIRQDPGVPDGRGLALFVSGDNLRKGA	DGRGLALFVSGDNLRKGAALNTIQIAELLA
A0R5N7	MSMEG_6256	99	114	yes	yes	3	9.57e-05	118.2	KDPDVPLVVSEVNFDR	AEAGVIVVDNSSAFRKDPDVPLVVSEVNFD	DPDVPLVVSEVNFDRDVRGKKLAKGIIANP
A0R5N7	MSMEG_6256	152	176	yes	yes	3	0.00062108	75.797	LIVSSYQAVSGSGIAGVEELAGQAR	MPVLKPLHEEAGLQRLIVSSYQAVSGSGIA	GSGIAGVEELAGQARAVIDGVEQLVHDGSA
A0R5N7	MSMEG_6256	308	316	yes	yes	2	0.00063339	98.629	QDPGVPDGR	LAAAGIDDCLVGRIRQDPGVPDGRGLALFV	LVGRIRQDPGVPDGRGLALFVSGDNLRKGA
A0R5N7	MSMEG_6256	2	18	yes	yes	2	0	308.74	VNIGVVGATGQVGQVMR	______________________________	IGVVGATGQVGQVMRNLLEQRNFPATSVRF
A0R5N7	MSMEG_6256	251	273	yes	yes	3	0.0020292	69.152	VPVFSGHSLSINAEFSQPISVER	ILGIPELLVSGTCVRVPVFSGHSLSINAEF	LSINAEFSQPISVERTKELLSAAAGVKLVD
A0R5N7	MSMEG_6256	200	230	yes	yes	3	0.009065	44.752	YVAPIAFNIVPLAGNYVDDGSGETDEDQKLR	LVHDGSALQYPAPNKYVAPIAFNIVPLAGN	VDDGSGETDEDQKLRNESRKILGIPELLVS
A0R5N8	MSMEG_6257	243	262	yes	yes	2;3	3.18e-15	174.59	GSIEDIPMEDAILTGVAHDR	HVRSSYSDKPGTIVKGSIEDIPMEDAILTG	IPMEDAILTGVAHDRSEAKVTVVGLPDVPG
A0R5N8	MSMEG_6257	76	93	yes	yes	3	6.88e-07	160.64	ISNALVAMAIESLGAQAR	PPPREMDMLLTAGERISNALVAMAIESLGA	ALVAMAIESLGAQARSFTGSQAGVITTGTH
A0R5N8	MSMEG_6257	385	396	yes	yes	3	0.017321	39.625	ISVLIKDTELDK	EAGINIDLISTSEIRISVLIKDTELDKAVS	EIRISVLIKDTELDKAVSALHEAFGLGGDD
A0R5N8	MSMEG_6257	331	346	yes	yes	2;3	7.72e-48	206.46	SEIGFSQVLYDDHIGK	RDNGPRAVEKLSALKSEIGFSQVLYDDHIG	EIGFSQVLYDDHIGKVSLIGAGMRSHPGVT
A0R5N8	MSMEG_6257	94	112	yes	yes	2;3	4.62e-21	180.95	SFTGSQAGVITTGTHGNAK	ALVAMAIESLGAQARSFTGSQAGVITTGTH	SQAGVITTGTHGNAKIIDVTPGRLRDALDE
A0R5N8	MSMEG_6257	267	281	yes	yes	2	0.00010679	143.97	VTVVGLPDVPGYAAK	DAILTGVAHDRSEAKVTVVGLPDVPGYAAK	VTVVGLPDVPGYAAKVFRAVAEADVNIDMV
A0R5N8	MSMEG_6257	8	18	yes	yes	2	5.52e-06	137.98	YGGSSVADAER	______________________________	VVQKYGGSSVADAERIRRVAERIVETKKAG
A0R5Q2	MSMEG_6271	276	288	yes	yes	2;3	0.006709	76.143	DSVILSLHPHNDR	YADSIEWMHRNLARRDSVILSLHPHNDRGT	RRDSVILSLHPHNDRGTGVAAAELGYQAGA
A0R5Q2	MSMEG_6271	415	432	yes	yes	3	0.016915	46.324	DVGRTYEAVIRVNSQSGK	DDILWQVPYLPIDPKDVGRTYEAVIRVNSQ	RTYEAVIRVNSQSGKGGVAYIMKADHGLVL
A0R5Q2	MSMEG_6271	107	124	yes	yes	2	2.52e-27	186.16	EIEVGFPSASQTDFDFVR	RKRRMFDLLVRMGYKEIEVGFPSASQTDFD	VGFPSASQTDFDFVREIIEDNAIPDDVTIQ
A0R5Q2	MSMEG_6271	333	348	yes	yes	3	0.01687	45.14	GVDPQIDFSNIDEIRR	GNVCLVTLGLNMFSRGVDPQIDFSNIDEIR	VDPQIDFSNIDEIRRTVEYCNQLPVHERHP
A0R5Q2	MSMEG_6271	362	383	yes	yes	3	0.017454	39.992	HPYGGDLVYTAFSGSHQDAINK	RRTVEYCNQLPVHERHPYGGDLVYTAFSGS	VYTAFSGSHQDAINKGLDQMKVDADAAGAD
A0R5Q2	MSMEG_6271	188	202	yes	yes	2	0.010523	67.118	KIATDAAELVLEEAK	LQRRVVFRADKAAIKKIATDAAELVLEEAK	KIATDAAELVLEEAKKYPDTNWRWEYSPES
A0R5Q2	MSMEG_6271	1	15	yes	yes	2	0.0034605	88.163	MNTPDISSDAFSTGR	______________________________	MNTPDISSDAFSTGRTITPPSGAPHPGQPA
A0R5Q2	MSMEG_6271	497	514	yes	yes	3	0.015708	50.827	VDAAEEDGGTDKITAVVK	EYLAPITPLERMRQKVDAAEEDGGTDKITA	AEEDGGTDKITAVVKVNGEEREIVGAGNGP
A0R5Q2	MSMEG_6271	211	227	yes	yes	2	0.016665	60.628	WEYSPESYTGTELSYAK	LVLEEAKKYPDTNWRWEYSPESYTGTELSY	YSPESYTGTELSYAKEVCDAVTEILGATPD
A0R5Q2	MSMEG_6271	44	53	yes	yes	2	0.01496	46.457	YRSFADEVEK	PAWNTQRGSSMPVSRYRSFADEVEKISLPD	MPVSRYRSFADEVEKISLPDRTWPDKVIET
A0R5R3	MSMEG_6282	70	82	yes	yes	2	0.0031693	89.266	ATVDVAGHTVIEK	TWKLQATKSRVRDVKATVDVAGHTVIEKDA	VKATVDVAGHTVIEKDANSSLVSNWTVAPA
A0R5R3	MSMEG_6282	130	141	yes	yes	3	7.21e-05	109.16	RIQDEVLENLKK	VKGFFEKTFAPLGLRRIQDEVLENLKKHVE	GLRRIQDEVLENLKKHVEG___________
A0R5R4	MSMEG_6283	52	69	yes	yes	2	3.52e-13	170.26	GLDVSGLTGVIGVDPDAR	PTSNLFRARARTNVKGLDVSGLTGVIGVDP	VSGLTGVIGVDPDARTADVAGMCTYEDLVA
A0R5R4	MSMEG_6283	2	18	yes	yes	2	2.96e-08	162.88	SVVTTDAQAAHAAGVSR	______________________________	VTTDAQAAHAAGVSRLLASYRAIPPSATVR
A0R5R4	MSMEG_6283	232	247	yes	yes	2	0.0018028	96.82	TPGPVSDYTGQQIFYR	FSATESYLCVGFKTKTPGPVSDYTGQQIFY	PGPVSDYTGQQIFYRSIQHDGDTGAEKHDR
A0R5R5	MSMEG_6284	248	261	yes	yes	2	0.0018957	93.348	AIAQEGLTDLAEVR	LGVTLSREQATWAQKAIAQEGLTDLAEVRH	KAIAQEGLTDLAEVRHGDYRDVIESGFDAV
A0R5R5	MSMEG_6284	58	73	yes	yes	2	0.00042229	108.56	GTTYLATAPGDLGLAR	GPEDATMGLDLKTPRGTTYLATAPGDLGLA	TTYLATAPGDLGLARAYVSGDLEPHGVHPG
A0R5R5	MSMEG_6284	343	361	yes	yes	3	0.014769	51.695	IITEAQDVGLEVIHEENLR	DRYVFPDGELTGSGRIITEAQDVGLEVIHE	AQDVGLEVIHEENLRNHYAMTLRDWCRNLV
A0R5R6	MSMEG_6285	546	563	yes	yes	2;3	1.97e-27	187.62	AVEGDTLVLSHESAPLAK	RSRTTEVMLSGAIVRAVEGDTLVLSHESAP	GDTLVLSHESAPLAKRLTESRNSEVIREAL
A0R5R6	MSMEG_6285	293	308	yes	yes	3	0.0095939	68.257	FRDLIVLQAVPDAVTR	AGHDPRRFATDLLERFRDLIVLQAVPDAVT	RDLIVLQAVPDAVTRGVVDAPTDVLERMRE
A0R5R6	MSMEG_6285	309	320	yes	yes	2	0.0037949	85.807	GVVDAPTDVLER	RDLIVLQAVPDAVTRGVVDAPTDVLERMRE	VTRGVVDAPTDVLERMREQAERLGAGTLTR
A0R5R6	MSMEG_6285	383	411	yes	yes	3	0.010705	58.332	IETRLDMSIPAGEASSGVAPAEPAKQFVR	SAADTESALLQRIERIETRLDMSIPAGEAS	SSGVAPAEPAKQFVRRSQAAAASPPAAEPA
A0R5R6	MSMEG_6285	141	160	yes	yes	3	0.0011836	92.236	IVEEPPDHLIFVFATTEPEK	EAHMVTTAGFNALLKIVEEPPDHLIFVFAT	PDHLIFVFATTEPEKVLPTIRSRTHHYPFR
A0R5R6	MSMEG_6285	364	379	yes	yes	2;3	0.00020825	122.46	LLLPSAADTESALLQR	GATAPRLLLEVMCARLLLPSAADTESALLQ	LLPSAADTESALLQRIERIETRLDMSIPAG
A0R5R6	MSMEG_6285	336	348	yes	yes	2;3	0.00047247	109.16	YAEVVHAGLGEMR	MREQAERLGAGTLTRYAEVVHAGLGEMRGA	TRYAEVVHAGLGEMRGATAPRLLLEVMCAR
A0R607	MSMEG_6382	252	265	yes	yes	3	0.014701	51.013	LDQLPSKLQKDPLK	PKLGRAAISRGSLAKLDQLPSKLQKDPLKF	KLDQLPSKLQKDPLKFDAPQLLTLPDIFPN
A0R607	MSMEG_6382	442	455	yes	yes	2	0.0004521	108.98	SVDPDGVFASDMAR	HAMYPRIDEWIRIRRSVDPDGVFASDMARR	RSVDPDGVFASDMARRLQLL__________
A0R607	MSMEG_6382	19	37	yes	yes	2	1.45e-07	160.84	TAPTVASVLSTSDPEVIVR	TEFPTTTKRLMGWGRTAPTVASVLSTSDPE	VASVLSTSDPEVIVRAVTRAAEEGGRGVIA
A0R616	MSMEG_6391	15	27	yes	yes	2	0.01562	53.597	EKLELAKEPGGEK	______________________________	LREKLELAKEPGGEKAVAKREKKGIPSARA
A0R616	MSMEG_6391	477	489	yes	yes	3	0.0033895	84.479	GYIDAVIQPHETR	GYNLNMATPWIAAERGYIDAVIQPHETRLL	ERGYIDAVIQPHETRLLLRKSLRLLRDKQN
A0R616	MSMEG_6391	291	304	yes	yes	2	8.41e-129	240.8	IFDDGDVFEIAEQR	DADNMAYDMHEILLRIFDDGDVFEIAEQRG	RIFDDGDVFEIAEQRGPAMITAFARVDGHP
A0R616	MSMEG_6391	62	78	yes	yes	2	0.00098985	100.11	TPGDPNALYGDGVVTGR	LLDPGSFIEIGALAKTPGDPNALYGDGVVT	GDPNALYGDGVVTGRGTIDGRPVGVFSHDQ
A0R616	MSMEG_6391	226	238	yes	yes	2	3.68e-07	161.93	VVNSEAEAYQYVR	LGGADEQAKRGNIHKVVNSEAEAYQYVRDY	HKVVNSEAEAYQYVRDYLSFLPSNHFDNPP
A0R617	MSMEG_6392	1505	1518	yes	yes	2	0.0067247	77.387	AEGTITVEDVLGAK	SEETAKKMAERLSERAEGTITVEDVLGAKT	RAEGTITVEDVLGAKTIEGLATIVREQLEE
A0R617	MSMEG_6392	1297	1308	yes	yes	2	2.48e-20	183.99	DANLYNVEELIR	EYDFDLPPIQLTAVRDANLYNVEELIRYAI	AVRDANLYNVEELIRYAIEHRDEVEQIAES
A0R617	MSMEG_6392	349	367	yes	yes	3	0.00030712	111.34	DGDQILAVIAGSAVNHDGR	GGGMLVLKRISDARRDGDQILAVIAGSAVN	ILAVIAGSAVNHDGRSNGLLAPNPDAQAEV
A0R617	MSMEG_6392	1703	1717	yes	yes	2	0.00084162	101.72	ESGVQIPGGIIEHQR	LDDEGQVKYVLEIVKESGVQIPGGIIEHQR	ESGVQIPGGIIEHQRTSYLDNRALDTVDIK
A0R617	MSMEG_6392	1638	1655	yes	yes	2	2.37e-06	158.11	FVGLIDTVLPGEPIDQSK	YACAIGLKQSGADVRFVGLIDTVLPGEPID	LIDTVLPGEPIDQSKEGMRARWDRYARFAE
A0R617	MSMEG_6392	1102	1111	yes	yes	2	0.003656	85.676	GKTDLAALVK	VATPDGRHVWEFVPRGKTDLAALVKAAAAQ	EFVPRGKTDLAALVKAAAAQVLPDAKLAAF
A0R617	MSMEG_6392	1145	1156	yes	yes	3	3.3e-05	133.42	HPGGATVQVHAR	AVPADNARLVTTLTRHPGGATVQVHARVEE	LTRHPGGATVQVHARVEESFTLVYDAIVAR
A0R617	MSMEG_6392	962	971	yes	yes	2	0.012795	66.962	HSVYFTQGIR	SAPIHDVDYWKKGLRHSVYFTQGIRNAVDN	KKGLRHSVYFTQGIRNAVDNGHTTFLELAP
A0R617	MSMEG_6392	594	605	yes	yes	2;3	0.0035056	96.113	LLEQAREELEAK	EDSYELPGITEAAQRLLEQAREELEAKEAE	AQRLLEQAREELEAKEAEEPTKQLVPLAVS
A0R617	MSMEG_6392	1575	1586	yes	yes	2	0.0018249	95.483	LPADVPVYGLER	PAGGSTVVYEPLMKRLPADVPVYGLERVEG	MKRLPADVPVYGLERVEGSIEERAAEYVPK
A0R617	MSMEG_6392	176	186	yes	yes	2	0.00050601	103.34	MEADNIDPQQR	TDIKGFDSEFFALSKMEADNIDPQQRMALE	ALSKMEADNIDPQQRMALELTWEALEHARI
A0R617	MSMEG_6392	629	644	yes	yes	2	8.31e-152	247.73	QAAAELADWIDSPEGR	LVPLAVSAFLTSRKRQAAAELADWIDSPEG	AAAELADWIDSPEGRASSLESIGRSLSRRN
A0R617	MSMEG_6392	348	367	yes	yes	3	1.01e-05	122.16	RDGDQILAVIAGSAVNHDGR	EGGGMLVLKRISDARRDGDQILAVIAGSAV	ILAVIAGSAVNHDGRSNGLLAPNPDAQAEV
A0R617	MSMEG_6392	439	455	yes	yes	2;3	4.89e-27	189.33	SNLGHLESAAGAASLAK	KGRPADKPALLGAVKSNLGHLESAAGAASL	LGHLESAAGAASLAKMTLALANDKLPPSIN
A0R617	MSMEG_6392	1478	1495	yes	yes	2	1.21e-61	209.79	SPGGIFNELPTVSEETAK	AERVTFATWAIVTGKSPGGIFNELPTVSEE	GIFNELPTVSEETAKKMAERLSERAEGTIT
A0R617	MSMEG_6392	1478	1496	yes	yes	3	0.00069827	99.371	SPGGIFNELPTVSEETAKK	AERVTFATWAIVTGKSPGGIFNELPTVSEE	IFNELPTVSEETAKKMAERLSERAEGTITV
A0R617	MSMEG_6392	1328	1352	yes	yes	3	3.9e-13	133.95	TAEEIAAEQSELLGGASTVAELEAK	HRDEVEQIAESQKGKTAEEIAAEQSELLGG	ELLGGASTVAELEAKLAEAGHPLAAKDSED
A0R617	MSMEG_6392	487	496	yes	yes	2	5.63e-08	143.4	VNDTVSDWPR	AGPNPYIDFEKERLKVNDTVSDWPRYSGKA	KERLKVNDTVSDWPRYSGKAIAGVSGFGFG
A0R617	MSMEG_6392	1309	1325	yes	yes	3	7.87e-05	136.33	YAIEHRDEVEQIAESQK	AVRDANLYNVEELIRYAIEHRDEVEQIAES	IEHRDEVEQIAESQKGKTAEEIAAEQSELL
A0R617	MSMEG_6392	1746	1760	yes	yes	2;3	5.01e-26	185.27	YHDDAIVFEPAYATR	IKPYDGHVTLYMADRYHDDAIVFEPAYATR	YHDDAIVFEPAYATRKPDGGWGSFVSDLEV
A0R618	MSMEG_6393	338	362	yes	yes	3	0.0043236	61.524	AIKPSYGLAEATLFVSTTPSAEEPK	RRFNEAFGPFGFPPKAIKPSYGLAEATLFV	ATLFVSTTPSAEEPKIITVDRDQLNSGRIV
A0R618	MSMEG_6393	309	323	yes	yes	2	9.91e-05	139.78	AVLNGSEPISAATVR	VPKPGSPPLDLSNVKAVLNGSEPISAATVR	AVLNGSEPISAATVRRFNEAFGPFGFPPKA
A0R618	MSMEG_6393	10	27	yes	yes	3	2.85e-05	129.88	DGQIKFPDGSSIVAHVER	______________________________	IKFPDGSSIVAHVERWAKVRGDKLAYRFLD
A0R618	MSMEG_6393	53	62	yes	yes	2	1.71e-08	137.98	DLTWAQFSAR	YRFLDFSTERDGVPRDLTWAQFSARNRAVA	DGVPRDLTWAQFSARNRAVAARLQQVTQPG
A0R618	MSMEG_6393	271	292	yes	yes	3	0.0082225	59.372	EGDTGGTISVAPNFAFDHAAAR	FVRRPERWIRELARKEGDTGGTISVAPNFA	ISVAPNFAFDHAAARGVPKPGSPPLDLSNV
A0R618	MSMEG_6393	40	47	yes	yes	2	0.00030195	104.06	FLDFSTER	VERWAKVRGDKLAYRFLDFSTERDGVPRDL	GDKLAYRFLDFSTERDGVPRDLTWAQFSAR
A0R618	MSMEG_6393	15	27	yes	yes	3	0.0023425	89.663	FPDGSSIVAHVER	______________________________	IKFPDGSSIVAHVERWAKVRGDKLAYRFLD
A0R618	MSMEG_6393	293	308	yes	yes	2;3	0.0089807	86.288	GVPKPGSPPLDLSNVK	ISVAPNFAFDHAAARGVPKPGSPPLDLSNV	VPKPGSPPLDLSNVKAVLNGSEPISAATVR
A0R618	MSMEG_6393	103	118	yes	yes	2;3	0.00069819	103.91	IAVPLFDPSEPGHVGR	LDYLVAFFGALYAGRIAVPLFDPSEPGHVG	AVPLFDPSEPGHVGRLHAVLDNCHPSAILT
A0R618	MSMEG_6393	363	375	yes	yes	2;3	0.0083896	85.924	IITVDRDQLNSGR	ATLFVSTTPSAEEPKIITVDRDQLNSGRIV	PKIITVDRDQLNSGRIVEVDADSPKAVAQA
A0R618	MSMEG_6393	562	572	yes	yes	2	5.55e-06	137.95	LDIGPITDDIR	EQLVIVAERAPGAHKLDIGPITDDIRAAIA	GAHKLDIGPITDDIRAAIAVRHGVTVRDVL
A0R618	MSMEG_6393	70	79	yes	yes	2	0.00055702	108.43	LQQVTQPGDR	TWAQFSARNRAVAARLQQVTQPGDRVAILC	AVAARLQQVTQPGDRVAILCPQNLDYLVAF
A0R618	MSMEG_6393	494	509	yes	yes	2	0.0021748	95.273	NHYPQDLEYSAQEASK	YITGRVKDLVIIDGRNHYPQDLEYSAQEAS	HYPQDLEYSAQEASKAIRTGYVAAFSVPAN
A0R618	MSMEG_6393	435	449	yes	yes	3	0.015276	42.317	PEESVATFQNILKSR	IWISGQNMGTGYWGKPEESVATFQNILKSR	PEESVATFQNILKSRTNPSHAEGATDDATW
A0R618	MSMEG_6393	513	539	yes	yes	3	1.62e-14	124.76	TGYVAAFSVPANQLPDEVFENAHSGIK	QDLEYSAQEASKAIRTGYVAAFSVPANQLP	QLPDEVFENAHSGIKRDPDDTSEQLVIVAE
A0R618	MSMEG_6393	450	466	yes	yes	2;3	5.84e-27	188.63	TNPSHAEGATDDATWVR	PEESVATFQNILKSRTNPSHAEGATDDATW	PSHAEGATDDATWVRTGDYGAFYDGDLYIT
A0R618	MSMEG_6393	484	493	yes	yes	2	0.00041656	113.63	VKDLVIIDGR	DYGAFYDGDLYITGRVKDLVIIDGRNHYPQ	YITGRVKDLVIIDGRNHYPQDLEYSAQEAS
A0R656	MSMEG_6431	30	42	yes	yes	2;3	6.9e-05	133.42	GPHTSAEVIAALK	ARLNRLFDTVYPPGRGPHTSAEVIAALKSE	GRGPHTSAEVIAALKSEGITMSAPYLSQLR
A0R656	MSMEG_6431	78	91	yes	yes	2;3	5.81e-05	135.91	IKPAYFTDDEYYEK	NPSAATMAALANFFRIKPAYFTDDEYYEKL	RIKPAYFTDDEYYEKLDKELTWLANMRDEG
A0R656	MSMEG_6431	43	57	yes	yes	2	0.00010679	146.5	SEGITMSAPYLSQLR	GRGPHTSAEVIAALKSEGITMSAPYLSQLR	SEGITMSAPYLSQLRSGNRTNPSAATMAAL
A0R656	MSMEG_6431	62	77	yes	yes	2;3	5.13e-37	199.96	TNPSAATMAALANFFR	TMSAPYLSQLRSGNRTNPSAATMAALANFF	NPSAATMAALANFFRIKPAYFTDDEYYEKL
A0R656	MSMEG_6431	114	128	yes	yes	2	1.11e-74	219.74	TVGLSPEAQQDLVQK	LANMRDEGVRRIAARTVGLSPEAQQDLVQK	TVGLSPEAQQDLVQKAEELRRREQLDSAE_
A0R678	MSMEG_6452	191	204	yes	yes	2	0.0041597	85.288	ATNEQVANIIADPR	FLEAGFPQGAYVDIRATNEQVANIIADPRV	RATNEQVANIIADPRVAAVSLTGSERAGAA
A0R678	MSMEG_6452	105	124	yes	yes	3	0.011356	58.159	FLADEPIELLDGEGSAVIKR	FCAAIYQYYADNAEKFLADEPIELLDGEGS	PIELLDGEGSAVIKRSPIGVLLGIMPWNYP
A0R678	MSMEG_6452	292	310	yes	yes	2	1.11e-05	141.06	LLAAGEGIAPLSSEQAAVR	NESIYDDFLAKFTEKLLAAGEGIAPLSSEQ	GEGIAPLSSEQAAVRLEDQVKSAVEAGAKL
A0R678	MSMEG_6452	325	332	yes	yes	2	0.012757	57.281	LTAAGERK	RLEDQVKSAVEAGAKLTAAGERKGAFFPPA	AVEAGAKLTAAGERKGAFFPPAVLTGVTED
A0R679	MSMEG_6454	138	150	yes	yes	2	9.56e-61	215.04	GLLTQETTTFDGK	KERFDRFEEACEVLKGLLTQETTTFDGKFY	LKGLLTQETTTFDGKFYQLKDARNEPKGPQ
A0R679	MSMEG_6454	7	22	yes	yes	2	0.00069994	103.88	TSPQNTTWADMLAIWK	______________________________	SPQNTTWADMLAIWKAADNIDVFESGWTFD
A0R679	MSMEG_6454	69	79	yes	yes	3	0.0010063	96.89	VGVLVTGIHYR	WTTLTALAQATERLRVGVLVTGIHYRHPAV	ERLRVGVLVTGIHYRHPAVLANMAAALDII
A0R679	MSMEG_6454	188	204	yes	yes	3	0.014477	55.755	YADHWNFVGGTPEEFAR	IGGSGEKRTLRITAKYADHWNFVGGTPEEF	DHWNFVGGTPEEFARKRDVLAAHCADLGRD
A0R683	MSMEG_6458	383	394	yes	yes	3	0.012772	65.241	FEKVEGTDFELK	VTALRAHEVKMNAGKFEKVEGTDFELKADL	AGKFEKVEGTDFELKADLVLLAMGFVGPEK
A0R683	MSMEG_6458	146	165	yes	yes	3	0.00048259	99.092	KVAVVGSGPAGLAAAQQLTR	QGWVVPKMPDVQTGKKVAVVGSGPAGLAAA	GSGPAGLAAAQQLTRAGHTVTVFERADRIG
A0R683	MSMEG_6458	147	165	yes	yes	2;3	4.44e-235	272.09	VAVVGSGPAGLAAAQQLTR	GWVVPKMPDVQTGKKVAVVGSGPAGLAAAQ	GSGPAGLAAAQQLTRAGHTVTVFERADRIG
A0R683	MSMEG_6458	386	394	yes	yes	2	0.00012846	113.26	VEGTDFELK	LRAHEVKMNAGKFEKVEGTDFELKADLVLL	AGKFEKVEGTDFELKADLVLLAMGFVGPEK
A0R684	MSMEG_6459	1219	1227	yes	yes	3	0.016788	40.045	AAEHWKAHK	VNEMVGQVGALDTTKAAEHWKAHKLDLTPV	ALDTTKAAEHWKAHKLDLTPVLHEPDSAFM
A0R684	MSMEG_6459	1062	1085	yes	yes	3	9.35e-06	104.86	AHADVVLISGHDGGTGASPLTSLK	VSENGVGTVAAGVSKAHADVVLISGHDGGT	GHDGGTGASPLTSLKHAGAPWELGLAETQQ
A0R684	MSMEG_6459	1259	1269	yes	yes	2	0.00029364	110.08	ALDQQLIVQSR	QDLYCSSRQDHGLDKALDQQLIVQSREALD	GLDKALDQQLIVQSREALDSGTPVRFTAKI
A0R684	MSMEG_6459	196	211	yes	yes	2	0.005483	83.182	ETVYFPSLSGQTFVYK	HELGTKGPGQDGPGRETVYFPSLSGQTFVY	TVYFPSLSGQTFVYKGMLTTPQLKQFYLDL
A0R684	MSMEG_6459	136	149	yes	yes	2	0.0029177	89.561	EVPTDDSSLGALAR	EKIAEAEGLEVLGWREVPTDDSSLGALARD	REVPTDDSSLGALARDAMPTFRQLFLGGAS
A0R684	MSMEG_6459	309	321	yes	yes	3	0.008214	67.08	FDEVLELLHLGGR	KIVPVCTPGASDTARFDEVLELLHLGGRSL	ARFDEVLELLHLGGRSLPHAVLMMIPEAWE
A0R684	MSMEG_6459	1476	1492	yes	yes	2;3	9.61e-14	176.99	GILASHVDATDSAVGQR	VEIEALEEADTEWLRGILASHVDATDSAVG	LASHVDATDSAVGQRILADWDNELKHFAKV
A0R684	MSMEG_6459	720	731	yes	yes	2	5.15e-05	147.74	GVITGLTSDQAK	NPYMAFESIEDMVDRGVITGLTSDQAKANY	VDRGVITGLTSDQAKANYVKAAGKGVLKVM
A0R684	MSMEG_6459	800	811	yes	yes	2;3	0.013821	72.848	HSLAFLDRPDER	GGIDLEDIAADVAARHSLAFLDRPDERAHR	AARHSLAFLDRPDERAHRELEVGGEYQWRR
A0R684	MSMEG_6459	123	135	yes	yes	2	2.75e-06	160.36	IAEAEGLEVLGWR	QSSRDAAAACESVEKIAEAEGLEVLGWREV	EKIAEAEGLEVLGWREVPTDDSSLGALARD
A0R684	MSMEG_6459	1493	1502	yes	yes	2	0.00070701	102.07	ILADWDNELK	LASHVDATDSAVGQRILADWDNELKHFAKV	AVGQRILADWDNELKHFAKVMPRDYKRVLA
A0R684	MSMEG_6459	859	866	yes	yes	2	0.0057684	82.279	LVDDQSER	STRTGQYSIFKEYTKLVDDQSERIASLRGL	IFKEYTKLVDDQSERIASLRGLLKFREGHR
A0R684	MSMEG_6459	1046	1061	yes	yes	2	0.0016938	97.273	LVSENGVGTVAAGVSK	HDLKNANPAARIHVKLVSENGVGTVAAGVS	VSENGVGTVAAGVSKAHADVVLISGHDGGT
A0R684	MSMEG_6459	221	241	yes	yes	3	0.015501	44.238	QFYLDLQDERLESALGIVHSR	QTFVYKGMLTTPQLKQFYLDLQDERLESAL	QDERLESALGIVHSRFSTNTFPSWPLAHPF
A0R684	MSMEG_6459	826	840	yes	yes	3	0.017088	50.534	REGEYHLFNPDTVFK	RAHRELEVGGEYQWRREGEYHLFNPDTVFK	REGEYHLFNPDTVFKLQHSTRTGQYSIFKE
A0R684	MSMEG_6459	499	519	yes	yes	2	1.34e-302	287.54	TGAEALGSMGTDTPIAVLSAR	YTYEELNLLVAPMARTGAEALGSMGTDTPI	GSMGTDTPIAVLSARPRMLFDYFQQLFAQV
A0R684	MSMEG_6459	1203	1218	yes	yes	2;3	0.00046687	107.74	TVNEMVGQVGALDTTK	IAEEVRELMAQLGFRTVNEMVGQVGALDTT	VNEMVGQVGALDTTKAAEHWKAHKLDLTPV
A0R684	MSMEG_6459	1515	1525	yes	yes	2	1.66e-05	128.86	VLAAIAEAEAK	ELKHFAKVMPRDYKRVLAAIAEAEAKGLTG	DYKRVLAAIAEAEAKGLTGSDIDDAIMAAS
A0R684;A0QXA1	MSMEG_6459	242	257	no	no	3	0.0027274	89.507	FSTNTFPSWPLAHPFR	QDERLESALGIVHSRFSTNTFPSWPLAHPF	STNTFPSWPLAHPFRRIAHNGEINTVTGNE
A0R6D6	MSMEG_6511	35	48	yes	yes	2	4.96e-06	160.52	GGELLKDDIVTTHK	YRTEIPEDIRARHAKGGELLKDDIVTTHKI	KGGELLKDDIVTTHKILHKHGLAVPNWPVE
A0R6D6	MSMEG_6511	53	67	yes	yes	3	0.0094381	68.034	HGLAVPNWPVEWGGK	LLKDDIVTTHKILHKHGLAVPNWPVEWGGK	HGLAVPNWPVEWGGKDWTPTQHQIWLDEMQ
A0R6D6	MSMEG_6511	281	297	yes	yes	2;3	0.0031167	92.151	LAEAENDVLALELTQMR	AAANGLLNDPLFAARLAEAENDVLALELTQ	EAENDVLALELTQMRVTSDSSDGKPNPASS
A0R6D6	MSMEG_6511	96	110	yes	yes	2	2.25e-05	153.74	MIGPVIAEFASQEMK	MQLACVPEPLTFNAKMIGPVIAEFASQEMK	MIGPVIAEFASQEMKERFLPATAALDIFWC
A0R6D6	MSMEG_6511	1	17	yes	yes	3	0.011199	64.394	MQLALTPEEAAFRDELR	______________________________	LALTPEEAAFRDELRTFYRTEIPEDIRARH
A0R6D6	MSMEG_6511	22	29	yes	yes	2	0.011629	67.032	TEIPEDIR	PEEAAFRDELRTFYRTEIPEDIRARHAKGG	ELRTFYRTEIPEDIRARHAKGGELLKDDIV
A0R6D6	MSMEG_6511	255	263	yes	yes	2	0.014147	60.682	TKVRLAQAK	FLLGNERTGITGVARTKVRLAQAKERAAAN	ITGVARTKVRLAQAKERAAANGLLNDPLFA
A0R6D6	MSMEG_6511	222	239	yes	yes	2	0.0037355	89.992	VPADQLVGEENQGWTYAK	DGSVEVNEVFFEDVRVPADQLVGEENQGWT	DQLVGEENQGWTYAKFLLGNERTGITGVAR
A0R6D6	MSMEG_6511	298	315	yes	yes	2;3	5.13e-37	197.06	VTSDSSDGKPNPASSVLK	EAENDVLALELTQMRVTSDSSDGKPNPASS	DSSDGKPNPASSVLKLRGTQLQQLATELLV
A0R6D7	MSMEG_6512	103	113	yes	yes	2	4.34e-20	179.1	ALLDEVASGQR	APGAIIAERGTDAQRALLDEVASGQRILAF	DAQRALLDEVASGQRILAFAHLEPGVRDAA
A0R6D7	MSMEG_6512	126	137	yes	yes	2	0.014985	59.426	DAAATPTVTATR	GQRILAFAHLEPGVRDAAATPTVTATRDGD	GVRDAAATPTVTATRDGDAWTLNGTKNPVL
A0R6D7	MSMEG_6512	18	28	yes	yes	2	4.46e-11	169.76	DLLSSYDTETR	FQLTEEQTLLADTTRDLLSSYDTETRNKVI	DTTRDLLSSYDTETRNKVIASDPGHKPEVW
A0R6D7	MSMEG_6512	196	221	yes	yes	2;3	7.47e-21	169.72	GAQIELSAAPAEPLGDATDASETISR	SGVSRKPFRTFDGARGAQIELSAAPAEPLG	EPLGDATDASETISRALVRISAGLAAEALG
A0R6D7	MSMEG_6512	114	125	yes	yes	3	0.0070341	68.893	ILAFAHLEPGVR	DAQRALLDEVASGQRILAFAHLEPGVRDAA	GQRILAFAHLEPGVRDAAATPTVTATRDGD
A0R6D7	MSMEG_6512	226	243	yes	yes	3	1.75e-13	172.82	ISAGLAAEALGAMEEALR	DATDASETISRALVRISAGLAAEALGAMEE	GLAAEALGAMEEALRLTTDYLKSRKQFGVT
A0R6D7	MSMEG_6512	77	96	yes	yes	2	0.00069028	98.676	LAPEPVLHGALAPGAIIAER	GQLEIMVVLNEIGRRLAPEPVLHGALAPGA	VLHGALAPGAIIAERGTDAQRALLDEVASG
A0R6D7	MSMEG_6512	340	355	yes	yes	2	2.66e-152	252.37	LTAIEHTLGSAQDQLR	IGITAEYPVGHYAARLTAIEHTLGSAQDQL	TAIEHTLGSAQDQLRTLAGQLDSYEIVSL_
A0R729	MSMEG_6759	2	16	yes	yes	2	2.71e-91	228.7	ADFVGAIDQGTTSTR	______________________________	ADFVGAIDQGTTSTRFMIFDHAGNEVARHQ
A0R729	MSMEG_6759	322	338	yes	yes	2;3	4.91e-61	209.22	DQMHVIDSAAESESLAR	EGSIAVTGSAVQWLRDQMHVIDSAAESESL	MHVIDSAAESESLARLVDDNGGVYFVPAFS
A0R729	MSMEG_6759	394	411	yes	yes	2;3	2.34e-154	249.32	DVAEAMEADSGVHLDVLK	HLARATLESICYQSRDVAEAMEADSGVHLD	EAMEADSGVHLDVLKVDGGGVTVNDLCMQM
A0R729	MSMEG_6759	125	139	yes	yes	2;3	0.0026197	88.224	EKAGLPPATYFAGGK	IAAALDRDGRGDVIREKAGLPPATYFAGGK	EKAGLPPATYFAGGKIQWILENVPGVREDA
A0R729	MSMEG_6759	17	29	yes	yes	2;3	9.42e-08	142.1	FMIFDHAGNEVAR	ADFVGAIDQGTTSTRFMIFDHAGNEVARHQ	TRFMIFDHAGNEVARHQLEHEQILPRPGWV
A0R729	MSMEG_6759	140	151	yes	yes	2	5.46e-05	145.46	IQWILENVPGVR	EKAGLPPATYFAGGKIQWILENVPGVREDA	GGKIQWILENVPGVREDAEMGDALFGTTDS
A0R729	MSMEG_6759	68	82	yes	yes	2;3	0.00015447	153.81	LQPSDLAALGVTNQR	ERSSSAVQSALNAAKLQPSDLAALGVTNQR	LQPSDLAALGVTNQRETTVVWNRRTGRPYY
A0R729	MSMEG_6759	461	474	yes	yes	2;3	2.47e-09	169.09	NTDELRENWNESHR	LGAAYAAGLAVGFWRNTDELRENWNESHRW	RNTDELRENWNESHRWDPQWTEEQRTTGYT
A0R729	MSMEG_6759	266	284	yes	yes	2	0	363.83	NTYGTGNFLLLNTGTTPVR	AAMFGQVCFAPGEAKNTYGTGNFLLLNTGT	TGNFLLLNTGTTPVRSKNGLLTTVCYRLGD
A0R729	MSMEG_6759	41	54	yes	yes	2;3	7.79e-36	196.15	PGWVEHNPVEIWER	EVARHQLEHEQILPRPGWVEHNPVEIWERS	RPGWVEHNPVEIWERSSSAVQSALNAAKLQ
A0R729	MSMEG_6759	91	106	yes	yes	3	0.014873	51.727	RTGRPYYNAIVWQDTR	LGVTNQRETTVVWNRRTGRPYYNAIVWQDT	TGRPYYNAIVWQDTRTDSIAAALDRDGRGD
A0R729	MSMEG_6759	214	235	yes	yes	3	0.005596	84.107	SMLPQIRPSSDPAGYGTTTSSR	LDWDDELLGFFGVPRSMLPQIRPSSDPAGY	PSSDPAGYGTTTSSRPYGGIPLTGDLGDQQ
A0R729	MSMEG_6759	55	67	yes	yes	2	6.22e-55	208.17	SSSAVQSALNAAK	RPGWVEHNPVEIWERSSSAVQSALNAAKLQ	ERSSSAVQSALNAAKLQPSDLAALGVTNQR
A0R729	MSMEG_6759	92	106	yes	yes	2;3	0.00015883	125.82	TGRPYYNAIVWQDTR	GVTNQRETTVVWNRRTGRPYYNAIVWQDTR	TGRPYYNAIVWQDTRTDSIAAALDRDGRGD
A0R729	MSMEG_6759	475	484	yes	yes	2	1.55e-08	143.4	WDPQWTEEQR	RNTDELRENWNESHRWDPQWTEEQRTTGYT	NESHRWDPQWTEEQRTTGYTGWRKAVERTL
A0R729	MSMEG_6759	374	382	yes	yes	2	3.77e-12	141.52	YNTNAHLAR	YWRSDARGAIVGLSRYNTNAHLARATLESI	IVGLSRYNTNAHLARATLESICYQSRDVAE
A0R730	MSMEG_6761	215	225	yes	yes	2	0.007862	81.972	DLDGGREFEVR	GFVRDGERVAGVGVRDLDGGREFEVRAKQV	VGVRDLDGGREFEVRAKQVINATGVWTDET
A0R730	MSMEG_6761	358	375	yes	yes	2;3	5.47e-28	191.48	EHAVASPVPGLTVIAGGK	PLLAGESDSTSKLSREHAVASPVPGLTVIA	VASPVPGLTVIAGGKYTTYRVMAKDAVDLA
A0R730	MSMEG_6761	529	536	yes	yes	2	0.00040457	102.51	EIEHYDAR	LIAPVLGWSQTDIAREIEHYDARVAAERES	SQTDIAREIEHYDARVAAERESQHQLDDYT
A0R730	MSMEG_6761	542	556	yes	yes	2;3	3.03e-175	260.7	ESQHQLDDYTADAAR	AREIEHYDARVAAERESQHQLDDYTADAAR	ESQHQLDDYTADAARLGAPDVRVGVTQ___
A0R730	MSMEG_6761	510	528	yes	yes	2;3	1.38e-29	191.19	EVADLIAPVLGWSQTDIAR	RISIEVADRGVAAAREVADLIAPVLGWSQT	LIAPVLGWSQTDIAREIEHYDARVAAERES
A0R730	MSMEG_6761	167	176	yes	yes	2	2.98e-11	164.66	FYEGQVDDAR	ESFPSGSPAIRGAIRFYEGQVDDARHTMML	RGAIRFYEGQVDDARHTMMLVRTAAHFGAV
A0R730	MSMEG_6761	423	441	yes	yes	3	0.00049263	102.5	RTAEDTGLAVTTVAHLLGR	LLGADGYPAAWNARRRTAEDTGLAVTTVAH	DTGLAVTTVAHLLGRYGTLTDELLEIIAHR
A0R730	MSMEG_6761	424	441	yes	yes	2;3	9.65e-28	190.35	TAEDTGLAVTTVAHLLGR	LGADGYPAAWNARRRTAEDTGLAVTTVAHL	DTGLAVTTVAHLLGRYGTLTDELLEIIAHR
A0R730	MSMEG_6761	406	421	yes	yes	2	1.9e-96	196.67	VPLLGADGYPAAWNAR	VRGLGRAVPSSCTERVPLLGADGYPAAWNA	PLLGADGYPAAWNARRRTAEDTGLAVTTVA
A0R753	MSMEG_6783	282	291	yes	yes	2	0.00048822	109.44	DLAASEVLSR	EAGLPWFDYYDADARDLAASEVLSRVKSVG	DADARDLAASEVLSRVKSVGEKLDIDDDPF
A0R753	MSMEG_6783	215	224	yes	yes	2	0.017285	61.679	MRQEVYADSR	PPAADGAMGLGAGGRMRQEVYADSRPLTDY	GAGGRMRQEVYADSRPLTDYDETGALRVFV
A0R753	MSMEG_6783	120	134	yes	yes	2	0.0019849	93.766	QPWLDGINAGEGFIR	ERLIGDPQNYVALPRQPWLDGINAGEGFIR	QPWLDGINAGEGFIRQFVAVPLGSGATVEG
A0R753	MSMEG_6783	48	63	yes	yes	2;3	4.6e-14	177.36	RVEDYPDTAPAEWLAR	GLHPLPPGLGRFPLRRVEDYPDTAPAEWLA	VEDYPDTAPAEWLARGGIMLPIYQREAMWL
A0R7F4	MSMEG_6892	45	53	yes	yes	2	0.0023689	85.731	DAIADVLER	MAAEQAVLGGMLLSKDAIADVLERLRPGDF	GMLLSKDAIADVLERLRPGDFYRPAHQSVY
A0R7F4	MSMEG_6892	508	521	yes	yes	2	3.25e-26	187.31	ELDVPVVAISQLNR	QEVSDFSRSLKLMAKELDVPVVAISQLNRG	KELDVPVVAISQLNRGPEQRTDKRPQVSDL
A0R7F4	MSMEG_6892	141	160	yes	yes	2	4.67e-08	161.08	VVQYGYAGADGADVADIVDR	AEKALLRRLVEAGTRVVQYGYAGADGADVA	YAGADGADVADIVDRAQAEIYDVTERRASE
Q9AFI5	MSMEG_6896	62	73	yes	yes	2	7.69e-20	181.31	EAAENVAESLTR	WKDGEALFLRCNIWREAAENVAESLTRGSR	IWREAAENVAESLTRGSRVIVTGRLKQRSF
Q9AFI5	MSMEG_6896	21	38	yes	yes	2;3	1.87e-48	201.76	FTPSGAAVANFTVASTPR	TITVVGNLTADPELRFTPSGAAVANFTVAS	SGAAVANFTVASTPRMFDRQSGEWKDGEAL
Q9AFI5	MSMEG_6896	43	56	yes	yes	3	0.010563	63.662	QSGEWKDGEALFLR	VANFTVASTPRMFDRQSGEWKDGEALFLRC	RQSGEWKDGEALFLRCNIWREAAENVAESL
Q9AFI5	MSMEG_6896	123	138	yes	yes	2	7.8e-06	158.86	SGGGGGGFGSGGGGSR	PSLRYATAKVNKASRSGGGGGGFGSGGGGS	GGGGGGFGSGGGGSRQSEPKDDPWGSAPAS
A0R7F9	MSMEG_6897	61	71	yes	yes	2	1.02e-05	133.23	AEPATVSELDR	IAKHAEGIYAVIDVKAEPATVSELDRQLNL	IDVKAEPATVSELDRQLNLNESVLRTKVLR
A0R7F9	MSMEG_6897	27	39	yes	yes	2	0.00074579	112.13	DGGTVDKVDIWGR	TVAPSLETFLNVIRKDGGTVDKVDIWGRRR	RKDGGTVDKVDIWGRRRLAYEIAKHAEGIY
A0R7F9	MSMEG_6897	26	39	yes	yes	3	0.00034288	113.25	KDGGTVDKVDIWGR	RTVAPSLETFLNVIRKDGGTVDKVDIWGRR	RKDGGTVDKVDIWGRRRLAYEIAKHAEGIY
A0R7F9	MSMEG_6897	72	81	yes	yes	2	3.5e-16	166.07	QLNLNESVLR	IDVKAEPATVSELDRQLNLNESVLRTKVLR	SELDRQLNLNESVLRTKVLRTDKH______
A0R7F9	MSMEG_6897	12	25	yes	yes	2	1.07e-35	194.48	TVAPSLETFLNVIR	______________________________	RTVAPSLETFLNVIRKDGGTVDKVDIWGRR
A0R7G6	MSMEG_6904	326	342	yes	yes	3	0.015683	51.147	DRGIGGPIEAASAYLMK	AGVIIDAVRAAKIAKDRGIGGPIEAASAYL	GIGGPIEAASAYLMKSPPKQLADDVARAEL
A0R7G6	MSMEG_6904	177	191	yes	yes	2;3	2.24e-109	234.04	KFEDAGVPIVGDDIK	NALPVFIASDPVWAKKFEDAGVPIVGDDIK	KFEDAGVPIVGDDIKSQVGATITHRVMAKL
A0R7G6	MSMEG_6904	66	84	yes	yes	3	0.01321	56.936	KVGFDLSEAIFASENNTIK	VRDVNFVAAFDVDAKKVGFDLSEAIFASEN	DLSEAIFASENNTIKIADVPPTDVIVQRGP
A0R7G6	MSMEG_6904	31	45	yes	yes	3	0.0032724	85.271	NADENTTVPGLMHVK	GNCASSLVQGVQYYRNADENTTVPGLMHVK	NADENTTVPGLMHVKFGPYHVRDVNFVAAF
A0R7G6	MSMEG_6904	245	259	yes	yes	2	4.68e-42	202.29	TQAVTSNLSGALAGK	NMLERSRLESKKVSKTQAVTSNLSGALAGK	TQAVTSNLSGALAGKVEDKNVHIGPSDHVA
A0R7G6	MSMEG_6904	107	124	yes	yes	2	2.3e-19	178.22	YYADTIEVSDAEPVDVVK	DVIVQRGPTLDGIGKYYADTIEVSDAEPVD	DTIEVSDAEPVDVVKVLKEAEVDVLVSYLP
A0R7J1	MSMEG_6935	18	37	yes	yes	2;3	6.94e-22	183.6	AALAALGLIENPDTDLSTGR	SLRRGDRGGAVTEIRAALAALGLIENPDTD	LGLIENPDTDLSTGRHVALDVFDDELDHAV
A0R7J1	MSMEG_6935	247	262	yes	yes	3	0.016715	49.265	AQTANGVGADLMISLR	VLSRPPNRSPSDAERAQTANGVGADLMISL	QTANGVGADLMISLRCATQPSPAANGVASF
A0R7J1	MSMEG_6935	351	362	yes	yes	2	0.014977	103.26	DAIAEGVLAAVK	TNPGDRGLLVSPQTRDAIAEGVLAAVKRLY	QTRDAIAEGVLAAVKRLYLLGKNDRPTGTF
A0R7J1	MSMEG_6935	38	53	yes	yes	3	2.93e-08	163.62	HVALDVFDDELDHAVR	LGLIENPDTDLSTGRHVALDVFDDELDHAV	VALDVFDDELDHAVRAFQQHRGLLVDGIVG
A0R7J1	MSMEG_6935	312	321	yes	yes	2	0.012549	62.2	THGRTWDLLR	IQREVVARTGLRDCRTHGRTWDLLRLTRMP	LRDCRTHGRTWDLLRLTRMPTVQVDIGYIT
[truncated: 9 more rows]

## Sheet: Table S9
Table S9. Gene Ontology erichments of identified proteins
Category	GO Term number	Term	Count	%	PValue	Genes	List Total	Pop Hits	Pop Total	Fold Enrichment	Bonferroni	Benjamini	FDR
Biological Processes
GOTERM Biological Processes	GO:0006412	translation	33	12.2677	9.32862e-20	A0QVB8, A0QSD8, A0QSD7, A0QSD4, A0QSF9, A0QSG1, A0QSE0, A0QSP9, A0QSG4, A0QSG5, A0QYY6, A0QSG2, A0QSG3, A0QS96, A0QS97, A0QV37, A0QS63, A0QSL7, A0QS62, A0QSL5, A0QSL6, A0QVQ3, A0QSD0, A0QSD1, A0QUX1, A0QSD2, A0QSG8, A0R7F9, A0QSG6, A0QS45, A0R151, A0QS46, A0QV03	189	64	2367	6.45759	1.18473e-17	1.18473e-17	1.08185e-16
GOTERM Biological Processes	GO:0006099	tricarboxylic acid cycle	8	2.97398	0.000174914	A0QT07, A0R417, A0QT08, A0QSZ3, A0R2B1, A0R3M4, A0R2U8, A0QX20	189	17	2367	5.89356	0.021971	0.0110465	0.202661
GOTERM Biological Processes	GO:0009097	isoleucine biosynthetic process	5	1.85874	0.00353515	A0QP06, A0QUX8, A0QUX7, A0R5N7, A0QUX6	189	9	2367	6.95767	0.362219	0.139223	4.02381
GOTERM Biological Processes	GO:0009099	valine biosynthetic process	4	1.48699	0.00824147	A0QP06, A0QUX8, A0QUX7, A0QUX6	189	6	2367	8.34921	0.650413	0.231067	9.15113
GOTERM Biological Processes	GO:0006457	protein folding	5	1.85874	0.0114857	A0QQC8, A0R0T8, A0R196, A0QNF6, A0QSS3	189	12	2367	5.21825	0.769413	0.254295	12.5385
GOTERM Biological Processes	GO:0006631	fatty acid metabolic process	4	1.48699	0.0289549	A0R4B3, A0R2V6, A0R1E8, A0QQX7	189	9	2367	5.56614	0.976045	0.463091	28.8763
GOTERM Biological Processes	GO:0009228	thiamine biosynthetic process	4	1.48699	0.0635831	A0QQP1, A0QQP2, A0QPP0, A0QW19	189	12	2367	4.1746	0.999762	0.696352	53.3204
GOTERM Biological Processes	GO:0009082	branched-chain amino acid biosynthetic process	3	1.11524	0.0760818	A0R5Q2, A0QUZ0, A0QUY9	189	6	2367	6.2619	0.999957	0.715271	60.0561
Molecular Function
GOTERM Molecular Function	GO:0003735	structural constituent of ribosome	32	11.8959	1.44814e-23	A0QVB8, A0QSD8, A0QSD7, A0QSD4, A0QSF9, A0QSG1, A0QSE0, A0QSP9, A0QSG4, A0QSG5, A0QYY6, A0QSG2, A0QSG3, A0QS96, A0QS97, A0QV37, A0QS63, A0QSL7, A0QS62, A0QSL5, A0QSL6, A0QVQ3, A0QSD0, A0QSD1, A0QSD2, A0QSG8, A0R7F9, A0QSG6, A0QS45, A0R151, A0QS46, A0QV03	252	58	4167	9.12315	3.09901e-21	3.09901e-21	1.83519e-20
GOTERM Molecular Function	GO:0019843	rRNA binding	23	8.55019	2.34317e-18	A0QSL7, A0QSL5, A0QSL6, A0QSD8, A0QSD7, A0QSD4, A0QSF9, A0QVQ3, A0QSG1, A0QSD1, A0QSE0, A0QSD2, A0QSG8, A0QSG4, A0QSG5, A0R7F9, A0QSG6, A0QSG2, A0QSG3, A0QS96, A0R151, A0QS97, A0QS46	252	37	4167	10.279	5.01438e-16	2.50719e-16	2.96943e-15
GOTERM Molecular Function	GO:0005524	ATP binding	58	21.5613	6.82531e-11	A0QQP1, A0R451, A0R2T0, A0QVD9, A0QWT3, A0R196, P0CH00, A0QZY0, A0QYQ7, A0QSK9, A0QTS0, A0QPP0, A0R4G4, A0QV14, A0QNI9, A0R5G1, A0R0T8, A0QWQ4, A0R1C3, A0QQU5, A0R5R6, A0R4J1, A0QYX0, A0QRA5, A0R729, A0QQF0, Q59560, A0QZ54, P71533, A0QZ49, A0R574, A0R079, A0QSV0, A0QYS6, A0R5M2, A0R3N3, A0QSH8, A0QTE1, A0R3M3, A0QU61, A0R3M4, A0QQ38, A0QQC8, P48354, A0QWS4, A0QWS5, A0R0R9, A0R202, A0R241, A0R083,…	252	393	4167	2.44039	1.46062e-08	4.86872e-09	8.64953e-08
GOTERM Molecular Function	GO:0000049	tRNA binding	8	2.97398	1.89473e-05	A0QSG1, A0QSD0, A0QWQ4, A0QSL5, A0QS96, A0QS97, A0QS46, A0QSD8	252	16	4167	8.26786	0.00404656	0.00101318	0.0240088
GOTERM Molecular Function	GO:0030145	manganese ion binding	7	2.60223	8.96905e-05	A0QP32, A0R033, A0R3M4, A0QWS5, A0QWV0, A0R4J1, A0R4S6	252	14	4167	8.26786	0.0190116	0.00383156	0.113603
GOTERM Molecular Function	GO:0000287	magnesium ion binding	15	5.57621	0.000935457	A0R3B8, A0R4G4, A0QWT3, A0QNE0, A0R3M4, A0R048, A0QWS5, A0QW19, A0QSQ1, A0QWV0, A0R4J1, A0QUX8, A0QXA3, A0QUX6, A0QVQ5	252	91	4167	2.72567	0.1815	0.0328293	1.17903
GOTERM Molecular Function	GO:0008270	zinc ion binding	16	5.94796	0.00748359	A0QQP2, A0R0T8, A0QWQ4, A0R1B0, P0CH37, A0R196, A0QZY0, A0QWY3, A0R566, A0R248, A0QZX6, A0QSG2, A0QS81, A0QWV0, A0R2W9, A0R0C7	252	125	4167	2.11657	0.799614	0.205184	9.08037
GOTERM Molecular Function	GO:0005525	GTP binding	7	2.60223	0.0145303	A0R2T0, A0QP32, A0QV32, A0QS98, A0R012, A0QWV0, A0R241	252	34	4167	3.40441	0.956382	0.323982	16.9302
GOTERM Molecular Function	GO:0003899	DNA-directed RNA polymerase activity	3	1.11524	0.0320149	P60281, A0QSL8, A0QS66	252	5	4167	9.92143	0.999054	0.538695	33.7909
GOTERM Molecular Function	GO:0050660	flavin adenine dinucleotide binding	15	5.57621	0.0386483	A0R2Q5, A0QT08, A0QSB1, A0QUV7, A0QTF4, A0QU54, A0R5R4, A0R0Q9, A0R607, A0QUX6, A0QQK8, A0R6D6, A0QQW8, A0QNN0, A0R6D7	252	139	4167	1.78443	0.999783	0.569789	39.3163
GOTERM Molecular Function	GO:0031177	phosphopantetheine binding	4	1.48699	0.0573577	A0R1E8, Q3L885, A0R617, Q3L891	252	15	4167	4.40952	0.999997	0.683093	52.6952
GOTERM Molecular Function	GO:0008825	cyclopropane-fatty-acyl-phospholipid synthase activity	3	1.11524	0.0620703	A0R5R5, A0QS49, A0QQX8	252	7	4167	7.08673	0.999999	0.681064	55.6063
GOTERM Molecular Function	GO:0051539	4 iron, 4 sulfur cluster binding	6	2.23048	0.0753327	A0QVH9, A0QQP2, A0QP06, A0R0W1, A0QX20, A0QUY9	252	38	4167	2.6109	1	0.724534	62.9368
Cellular Components
GOTERM Cellular Components	GO:0005840	ribosome	22	8.17844	2.00534e-15	A0QS63, A0QS62, A0QSL5, A0QSL6, A0QSD8, A0QVQ3, A0QSD0, A0QSG1, A0QSD1, A0QSE0, A0QSP9, A0QSD2, A0QSG4, A0QSG5, A0R7F9, A0QYY6, A0QSG2, A0QSG3, A0R151, A0QS45, A0QV03, A0QV37	98	46	1696	8.27684	4.996e-14	4.996e-14	1.62093e-12
GOTERM Cellular Components	GO:0005737	cytoplasm	42	15.6134	5.77383e-10	A0R006, A0QVD9, A0QTK2, A0QVB9, A0QWT3, A0QS98, A0R079, A0R0B3, A0R607, A0QYS6, A0R214, A0R417, A0R3N3, A0R4G4, O68956, A0R5E1, A0QSH8, A0R3D9, A0QQ38, A0QWQ4, A0R0T8, P48354, A0QWW2, A0QQU5, A0R115, A0R0R9, A0QU58, A0R5N7, A0QYX0, A0R083, A0QWX9, A0QP32, A0QW02, A0QNE0, A0R012, A0QQF0, Q59560, A0QSS4, A0R1Z6, P71533, A0QVQ5, A0QSS3	98	282	1696	2.57751	1.44346e-08	7.21728e-09	4.68443e-07
GOTERM Cellular Components	GO:0015935	small ribosomal subunit	6	2.23048	1.06108e-05	A0QSL7, A0QVB8, A0QSG6, A0QS96, A0QS97, A0QSD7	98	7	1696	14.8338	0.000265236	8.84197e-05	0.00860844
GOTERM Cellular Components	GO:0015934	large ribosomal subunit	4	1.48699	0.00536679	A0QSG8, A0QS46, A0QSD4, A0QSF9	98	7	1696	9.88921	0.125874	0.0330735	4.27199
